# Supplementary material for: Comparative sequence analysis and mutagenesis of Ethylene Forming Enzyme (EFE) 2-oxoglutarate/Fe(II)-dependent dioxygenase homologs
Source: BMC Biochem. 2014 Oct 2;15:22. doi: 10.1186/1471-2091-15-22 (PMC4202696; doi:10.1186/1471-2091-15-22)
Supplement: Additional file 2 — Protein model of EFE from P. syringae. [file 1471-2091-15-22-S2.pdb]

REMARK  99  Chain ID : 1
REMARK  99  Residues : 298
REMARK  99  Atoms    : 2582
REMARK  99  File     : d1gp6a_.1.pdb.sc
ATOM      1  N   THR     2      40.956  26.009  12.367  1.00  0.00           N  
ATOM      2  CA  THR     2      40.337  27.248  11.898  1.00  0.00           C  
ATOM      3  C   THR     2      39.024  27.463  12.629  1.00  0.00           C  
ATOM      4  O   THR     2      38.336  26.512  12.973  1.00  0.00           O  
ATOM      5  CB  THR     2      40.130  26.987  10.405  1.00  0.00           C  
ATOM      6  OG1 THR     2      39.350  25.815  10.218  1.00  0.00           O  
ATOM      7  CG2 THR     2      41.498  26.802   9.726  1.00  0.00           C  
ATOM      8  N   ASN     3      38.681  28.721  12.847  1.00  0.00           N  
ATOM      9  CA  ASN     3      37.469  29.063  13.565  1.00  0.00           C  
ATOM     10  C   ASN     3      36.659  30.056  12.761  1.00  0.00           C  
ATOM     11  O   ASN     3      37.217  30.881  12.055  1.00  0.00           O  
ATOM     12  CB  ASN     3      37.820  29.715  14.900  1.00  0.00           C  
ATOM     13  CG  ASN     3      38.577  28.694  15.737  1.00  0.00           C  
ATOM     14  OD1 ASN     3      37.999  27.730  16.236  1.00  0.00           O  
ATOM     15  ND2 ASN     3      39.913  28.851  15.938  1.00  0.00           N  
ATOM     16  N   LEU     4      35.336  29.998  12.897  1.00  0.00           N  
ATOM     17  CA  LEU     4      34.484  30.938  12.192  1.00  0.00           C  
ATOM     18  C   LEU     4      34.856  32.350  12.607  1.00  0.00           C  
ATOM     19  O   LEU     4      35.007  32.644  13.799  1.00  0.00           O  
ATOM     20  CB  LEU     4      33.007  30.706  12.531  1.00  0.00           C  
ATOM     21  CG  LEU     4      32.052  31.611  11.750  1.00  0.00           C  
ATOM     22  CD1 LEU     4      32.023  31.370  10.241  1.00  0.00           C  
ATOM     23  CD2 LEU     4      30.583  31.502  12.155  1.00  0.00           C  
ATOM     24  N   GLN     5      34.994  33.259  11.630  1.00  0.00           N  
ATOM     25  CA  GLN     5      35.357  34.628  12.002  1.00  0.00           C  
ATOM     26  C   GLN     5      34.265  35.469  12.626  1.00  0.00           C  
ATOM     27  O   GLN     5      33.091  35.289  12.337  1.00  0.00           O  
ATOM     28  CB  GLN     5      35.859  35.234  10.686  1.00  0.00           C  
ATOM     29  CG  GLN     5      37.123  34.561  10.148  1.00  0.00           C  
ATOM     30  CD  GLN     5      38.233  34.760  11.170  1.00  0.00           C  
ATOM     31  OE1 GLN     5      38.535  35.884  11.568  1.00  0.00           O  
ATOM     32  NE2 GLN     5      38.902  33.678  11.651  1.00  0.00           N  
ATOM     33  N   THR     6      34.659  36.364  13.536  1.00  0.00           N  
ATOM     34  CA  THR     6      33.717  37.303  14.126  1.00  0.00           C  
ATOM     35  C   THR     6      34.051  38.592  13.385  1.00  0.00           C  
ATOM     36  O   THR     6      35.214  38.991  13.333  1.00  0.00           O  
ATOM     37  CB  THR     6      33.954  37.497  15.618  1.00  0.00           C  
ATOM     38  OG1 THR     6      33.584  36.298  16.316  1.00  0.00           O  
ATOM     39  CG2 THR     6      33.138  38.649  16.125  1.00  0.00           C  
ATOM     40  N   PHE     7      33.039  39.227  12.811  1.00  0.00           N  
ATOM     41  CA  PHE     7      33.195  40.434  12.025  1.00  0.00           C  
ATOM     42  C   PHE     7      32.417  41.571  12.667  1.00  0.00           C  
ATOM     43  O   PHE     7      31.199  41.508  12.829  1.00  0.00           O  
ATOM     44  CB  PHE     7      32.703  40.181  10.573  1.00  0.00           C  
ATOM     45  CG  PHE     7      32.928  41.434   9.799  1.00  0.00           C  
ATOM     46  CD1 PHE     7      34.218  41.839   9.387  1.00  0.00           C  
ATOM     47  CD2 PHE     7      31.836  42.252   9.457  1.00  0.00           C  
ATOM     48  CE1 PHE     7      34.423  43.037   8.644  1.00  0.00           C  
ATOM     49  CE2 PHE     7      32.013  43.458   8.712  1.00  0.00           C  
ATOM     50  CZ  PHE     7      33.315  43.852   8.307  1.00  0.00           C  
ATOM     51  N   GLU     8      33.147  42.621  13.036  1.00  0.00           N  
ATOM     52  CA  GLU     8      32.573  43.771  13.718  1.00  0.00           C  
ATOM     53  C   GLU     8      32.073  44.794  12.705  1.00  0.00           C  
ATOM     54  O   GLU     8      32.879  45.361  11.959  1.00  0.00           O  
ATOM     55  CB  GLU     8      33.681  44.391  14.597  1.00  0.00           C  
ATOM     56  CG  GLU     8      33.218  45.615  15.389  1.00  0.00           C  
ATOM     57  CD  GLU     8      34.403  46.132  16.192  1.00  0.00           C  
ATOM     58  OE1 GLU     8      35.501  45.522  16.086  1.00  0.00           O  
ATOM     59  OE2 GLU     8      34.227  47.144  16.922  1.00  0.00           O  
ATOM     60  N   LEU     9      30.769  45.059  12.696  1.00  0.00           N  
ATOM     61  CA  LEU     9      30.188  46.001  11.761  1.00  0.00           C  
ATOM     62  C   LEU     9      29.984  47.404  12.311  1.00  0.00           C  
ATOM     63  O   LEU     9      29.354  48.233  11.664  1.00  0.00           O  
ATOM     64  CB  LEU     9      28.838  45.477  11.254  1.00  0.00           C  
ATOM     65  CG  LEU     9      28.923  44.132  10.525  1.00  0.00           C  
ATOM     66  CD1 LEU     9      27.575  43.849   9.884  1.00  0.00           C  
ATOM     67  CD2 LEU     9      29.985  44.176   9.449  1.00  0.00           C  
ATOM     68  N   PRO    10      30.515  47.672  13.494  1.00  0.00           N  
ATOM     69  CA  PRO    10      30.328  48.993  14.099  1.00  0.00           C  
ATOM     70  C   PRO    10      30.627  50.173  13.173  1.00  0.00           C  
ATOM     71  O   PRO    10      29.864  51.136  13.121  1.00  0.00           O  
ATOM     72  CB  PRO    10      31.191  49.130  15.350  1.00  0.00           C  
ATOM     73  CG  PRO    10      32.360  48.144  15.396  1.00  0.00           C  
ATOM     74  CD  PRO    10      32.049  46.795  14.744  1.00  0.00           C  
ATOM     75  N   THR    11      31.719  50.085  12.422  1.00  0.00           N  
ATOM     76  CA  THR    11      32.126  51.185  11.547  1.00  0.00           C  
ATOM     77  C   THR    11      31.776  51.048  10.069  1.00  0.00           C  
ATOM     78  O   THR    11      32.363  51.733   9.224  1.00  0.00           O  
ATOM     79  CB  THR    11      33.639  51.390  11.697  1.00  0.00           C  
ATOM     80  OG1 THR    11      34.328  50.190  11.378  1.00  0.00           O  
ATOM     81  CG2 THR    11      33.957  51.790  13.148  1.00  0.00           C  
ATOM     82  N   GLU    12      30.807  50.197   9.750  1.00  0.00           N  
ATOM     83  CA  GLU    12      30.445  49.978   8.351  1.00  0.00           C  
ATOM     84  C   GLU    12      29.966  51.228   7.611  1.00  0.00           C  
ATOM     85  O   GLU    12      30.093  51.320   6.387  1.00  0.00           O  
ATOM     86  CB  GLU    12      29.366  48.869   8.232  1.00  0.00           C  
ATOM     87  CG  GLU    12      29.001  48.525   6.786  1.00  0.00           C  
ATOM     88  CD  GLU    12      28.042  47.344   6.812  1.00  0.00           C  
ATOM     89  OE1 GLU    12      26.990  47.451   7.497  1.00  0.00           O  
ATOM     90  OE2 GLU    12      28.348  46.319   6.146  1.00  0.00           O  
ATOM     91  N   VAL    13      29.418  52.190   8.338  1.00  0.00           N  
ATOM     92  CA  VAL    13      28.942  53.421   7.710  1.00  0.00           C  
ATOM     93  C   VAL    13      29.462  54.663   8.423  1.00  0.00           C  
ATOM     94  O   VAL    13      28.787  55.694   8.500  1.00  0.00           O  
ATOM     95  CB  VAL    13      27.418  53.433   7.668  1.00  0.00           C  
ATOM     96  CG1 VAL    13      26.824  52.358   6.755  1.00  0.00           C  
ATOM     97  CG2 VAL    13      26.768  53.202   9.034  1.00  0.00           C  
ATOM     98  N   THR    14      30.679  54.542   8.937  1.00  0.00           N  
ATOM     99  CA  THR    14      31.345  55.617   9.653  1.00  0.00           C  
ATOM    100  C   THR    14      31.802  56.723   8.702  1.00  0.00           C  
ATOM    101  O   THR    14      32.197  56.444   7.567  1.00  0.00           O  
ATOM    102  CB  THR    14      32.550  55.047  10.393  1.00  0.00           C  
ATOM    103  OG1 THR    14      32.131  54.050  11.313  1.00  0.00           O  
ATOM    104  CG2 THR    14      33.261  56.178  11.156  1.00  0.00           C  
ATOM    105  N   GLY    15      31.737  57.970   9.179  1.00  0.00           N  
ATOM    106  CA  GLY    15      32.168  59.142   8.407  1.00  0.00           C  
ATOM    107  C   GLY    15      33.692  59.096   8.273  1.00  0.00           C  
ATOM    108  O   GLY    15      34.278  59.663   7.347  1.00  0.00           O  
ATOM    109  N   CYS    16      34.396  59.116   9.406  1.00  0.00           N  
ATOM    110  CA  CYS    16      35.854  59.096   9.383  1.00  0.00           C  
ATOM    111  C   CYS    16      36.349  57.934   8.531  1.00  0.00           C  
ATOM    112  O   CYS    16      35.819  56.820   8.570  1.00  0.00           O  
ATOM    113  CB  CYS    16      36.779  58.820  10.571  1.00  0.00           C  
ATOM    114  SG  CYS    16      38.152  58.870  10.213  1.00  0.00           S  
ATOM    115  N   ALA    17      37.389  58.194   7.743  1.00  0.00           N  
ATOM    116  CA  ALA    17      37.948  57.195   6.835  1.00  0.00           C  
ATOM    117  C   ALA    17      38.268  55.849   7.456  1.00  0.00           C  
ATOM    118  O   ALA    17      38.227  54.811   6.791  1.00  0.00           O  
ATOM    119  CB  ALA    17      39.232  57.702   6.188  1.00  0.00           C  
ATOM    120  N   ALA    18      38.594  55.831   8.746  1.00  0.00           N  
ATOM    121  CA  ALA    18      38.911  54.569   9.410  1.00  0.00           C  
ATOM    122  C   ALA    18      37.828  53.508   9.238  1.00  0.00           C  
ATOM    123  O   ALA    18      38.072  52.311   9.410  1.00  0.00           O  
ATOM    124  CB  ALA    18      39.133  54.762  10.906  1.00  0.00           C  
ATOM    125  N   ASP    19      36.611  53.922   8.896  1.00  0.00           N  
ATOM    126  CA  ASP    19      35.526  52.960   8.722  1.00  0.00           C  
ATOM    127  C   ASP    19      35.803  52.010   7.564  1.00  0.00           C  
ATOM    128  O   ASP    19      35.274  50.897   7.493  1.00  0.00           O  
ATOM    129  CB  ASP    19      34.143  53.533   8.403  1.00  0.00           C  
ATOM    130  CG  ASP    19      34.240  54.292   7.087  1.00  0.00           C  
ATOM    131  OD1 ASP    19      35.022  55.278   7.030  1.00  0.00           O  
ATOM    132  OD2 ASP    19      33.534  53.895   6.122  1.00  0.00           O  
ATOM    133  N   ILE    20      36.644  52.446   6.636  1.00  0.00           N  
ATOM    134  CA  ILE    20      36.963  51.632   5.472  1.00  0.00           C  
ATOM    135  C   ILE    20      37.588  50.282   5.814  1.00  0.00           C  
ATOM    136  O   ILE    20      37.485  49.312   5.058  1.00  0.00           O  
ATOM    137  CB  ILE    20      37.989  51.854   4.338  1.00  0.00           C  
ATOM    138  CG1 ILE    20      37.637  53.032   3.414  1.00  0.00           C  
ATOM    139  CG2 ILE    20      38.142  50.642   3.404  1.00  0.00           C  
ATOM    140  CD1 ILE    20      38.768  53.420   2.463  1.00  0.00           C  
ATOM    141  N   SER    21      38.250  50.198   6.966  1.00  0.00           N  
ATOM    142  CA  SER    21      38.876  48.951   7.400  1.00  0.00           C  
ATOM    143  C   SER    21      37.843  47.872   7.721  1.00  0.00           C  
ATOM    144  O   SER    21      38.144  46.676   7.729  1.00  0.00           O  
ATOM    145  CB  SER    21      39.687  48.733   8.680  1.00  0.00           C  
ATOM    146  OG  SER    21      38.849  48.869   9.818  1.00  0.00           O  
ATOM    147  N   LEU    22      36.644  48.254   8.025  1.00  0.00           N  
ATOM    148  CA  LEU    22      35.479  47.394   8.310  1.00  0.00           C  
ATOM    149  C   LEU    22      35.080  46.648   7.031  1.00  0.00           C  
ATOM    150  O   LEU    22      34.889  45.431   7.044  1.00  0.00           O  
ATOM    151  CB  LEU    22      34.315  48.241   8.822  1.00  0.00           C  
ATOM    152  CG  LEU    22      33.057  47.427   9.129  1.00  0.00           C  
ATOM    153  CD1 LEU    22      33.226  46.360  10.210  1.00  0.00           C  
ATOM    154  CD2 LEU    22      31.863  48.244   9.621  1.00  0.00           C  
ATOM    155  N   GLY    23      34.941  47.393   5.940  1.00  0.00           N  
ATOM    156  CA  GLY    23      34.618  46.818   4.634  1.00  0.00           C  
ATOM    157  C   GLY    23      35.622  45.729   4.237  1.00  0.00           C  
ATOM    158  O   GLY    23      35.232  44.667   3.739  1.00  0.00           O  
ATOM    159  N   ARG    24      36.912  45.984   4.466  1.00  0.00           N  
ATOM    160  CA  ARG    24      37.945  45.019   4.127  1.00  0.00           C  
ATOM    161  C   ARG    24      37.853  43.750   4.967  1.00  0.00           C  
ATOM    162  O   ARG    24      38.089  42.657   4.461  1.00  0.00           O  
ATOM    163  CB  ARG    24      39.339  45.650   4.283  1.00  0.00           C  
ATOM    164  CG  ARG    24      39.659  46.694   3.212  1.00  0.00           C  
ATOM    165  CD  ARG    24      41.013  47.379   3.409  1.00  0.00           C  
ATOM    166  NE  ARG    24      41.183  48.364   2.304  1.00  0.00           N  
ATOM    167  CZ  ARG    24      42.275  49.182   2.281  1.00  0.00           C  
ATOM    168  NH1 ARG    24      43.038  48.889   3.374  1.00  0.00           N  
ATOM    169  NH2 ARG    24      42.178  49.974   1.173  1.00  0.00           N  
ATOM    170  N   ALA    25      37.558  43.886   6.260  1.00  0.00           N  
ATOM    171  CA  ALA    25      37.436  42.713   7.103  1.00  0.00           C  
ATOM    172  C   ALA    25      36.226  41.894   6.653  1.00  0.00           C  
ATOM    173  O   ALA    25      36.286  40.675   6.595  1.00  0.00           O  
ATOM    174  CB  ALA    25      37.266  43.104   8.574  1.00  0.00           C  
ATOM    175  N   LEU    26      35.138  42.576   6.343  1.00  0.00           N  
ATOM    176  CA  LEU    26      33.927  41.881   5.890  1.00  0.00           C  
ATOM    177  C   LEU    26      34.196  41.162   4.561  1.00  0.00           C  
ATOM    178  O   LEU    26      33.813  39.994   4.368  1.00  0.00           O  
ATOM    179  CB  LEU    26      32.801  42.885   5.702  1.00  0.00           C  
ATOM    180  CG  LEU    26      31.572  42.316   5.000  1.00  0.00           C  
ATOM    181  CD1 LEU    26      30.980  41.106   5.802  1.00  0.00           C  
ATOM    182  CD2 LEU    26      30.544  43.420   4.880  1.00  0.00           C  
ATOM    183  N   ILE    27      34.858  41.881   3.652  1.00  0.00           N  
ATOM    184  CA  ILE    27      35.215  41.359   2.342  1.00  0.00           C  
ATOM    185  C   ILE    27      36.068  40.127   2.502  1.00  0.00           C  
ATOM    186  O   ILE    27      35.783  39.089   1.907  1.00  0.00           O  
ATOM    187  CB  ILE    27      35.994  42.417   1.543  1.00  0.00           C  
ATOM    188  CG1 ILE    27      35.145  43.638   1.152  1.00  0.00           C  
ATOM    189  CG2 ILE    27      36.568  41.886   0.219  1.00  0.00           C  
ATOM    190  CD1 ILE    27      35.969  44.803   0.605  1.00  0.00           C  
ATOM    191  N   GLN    28      37.124  40.235   3.313  1.00  0.00           N  
ATOM    192  CA  GLN    28      38.020  39.107   3.529  1.00  0.00           C  
ATOM    193  C   GLN    28      37.336  37.856   4.083  1.00  0.00           C  
ATOM    194  O   GLN    28      37.609  36.748   3.618  1.00  0.00           O  
ATOM    195  CB  GLN    28      39.175  39.527   4.435  1.00  0.00           C  
ATOM    196  CG  GLN    28      40.162  40.483   3.762  1.00  0.00           C  
ATOM    197  CD  GLN    28      41.187  40.910   4.802  1.00  0.00           C  
ATOM    198  OE1 GLN    28      41.079  40.563   5.978  1.00  0.00           O  
ATOM    199  NE2 GLN    28      42.239  41.687   4.427  1.00  0.00           N  
ATOM    200  N   ALA    29      36.453  38.026   5.067  1.00  0.00           N  
ATOM    201  CA  ALA    29      35.735  36.879   5.629  1.00  0.00           C  
ATOM    202  C   ALA    29      34.812  36.245   4.562  1.00  0.00           C  
ATOM    203  O   ALA    29      34.638  35.015   4.511  1.00  0.00           O  
ATOM    204  CB  ALA    29      34.895  37.320   6.842  1.00  0.00           C  
ATOM    205  N   TRP    30      34.240  37.092   3.720  1.00  0.00           N  
ATOM    206  CA  TRP    30      33.316  36.636   2.678  1.00  0.00           C  
ATOM    207  C   TRP    30      34.005  35.900   1.544  1.00  0.00           C  
ATOM    208  O   TRP    30      33.401  35.017   0.947  1.00  0.00           O  
ATOM    209  CB  TRP    30      32.523  37.822   2.136  1.00  0.00           C  
ATOM    210  CG  TRP    30      31.535  38.402   3.120  1.00  0.00           C  
ATOM    211  CD1 TRP    30      31.146  37.926   4.339  1.00  0.00           C  
ATOM    212  CD2 TRP    30      30.777  39.611   2.972  1.00  0.00           C  
ATOM    213  NE1 TRP    30      30.256  38.682   4.951  1.00  0.00           N  
ATOM    214  CE2 TRP    30      29.986  39.755   4.141  1.00  0.00           C  
ATOM    215  CE3 TRP    30      30.688  40.594   1.963  1.00  0.00           C  
ATOM    216  CZ2 TRP    30      29.104  40.853   4.334  1.00  0.00           C  
ATOM    217  CZ3 TRP    30      29.805  41.699   2.150  1.00  0.00           C  
ATOM    218  CH2 TRP    30      29.028  41.810   3.331  1.00  0.00           C  
ATOM    219  N   GLN    31      35.253  36.258   1.224  1.00  0.00           N  
ATOM    220  CA  GLN    31      35.998  35.568   0.154  1.00  0.00           C  
ATOM    221  C   GLN    31      36.586  34.257   0.647  1.00  0.00           C  
ATOM    222  O   GLN    31      36.874  33.346  -0.126  1.00  0.00           O  
ATOM    223  CB  GLN    31      37.182  36.438  -0.304  1.00  0.00           C  
ATOM    224  CG  GLN    31      36.756  37.715  -1.032  1.00  0.00           C  
ATOM    225  CD  GLN    31      38.011  38.510  -1.362  1.00  0.00           C  
ATOM    226  OE1 GLN    31      39.121  38.118  -1.005  1.00  0.00           O  
ATOM    227  NE2 GLN    31      37.903  39.670  -2.062  1.00  0.00           N  
ATOM    228  N   LYS    32      36.817  34.186   1.950  1.00  0.00           N  
ATOM    229  CA  LYS    32      37.467  33.032   2.543  1.00  0.00           C  
ATOM    230  C   LYS    32      36.472  32.007   3.080  1.00  0.00           C  
ATOM    231  O   LYS    32      36.347  30.898   2.538  1.00  0.00           O  
ATOM    232  CB  LYS    32      38.393  33.561   3.644  1.00  0.00           C  
ATOM    233  CG  LYS    32      39.201  32.464   4.340  1.00  0.00           C  
ATOM    234  CD  LYS    32      40.118  32.989   5.448  1.00  0.00           C  
ATOM    235  CE  LYS    32      40.912  31.890   6.157  1.00  0.00           C  
ATOM    236  NZ  LYS    32      41.679  32.467   7.283  1.00  0.00           N  
ATOM    237  N   ASP    33      35.786  32.385   4.155  1.00  0.00           N  
ATOM    238  CA  ASP    33      34.784  31.531   4.789  1.00  0.00           C  
ATOM    239  C   ASP    33      33.390  31.620   4.145  1.00  0.00           C  
ATOM    240  O   ASP    33      32.721  30.595   3.918  1.00  0.00           O  
ATOM    241  CB  ASP    33      34.622  31.920   6.269  1.00  0.00           C  
ATOM    242  CG  ASP    33      35.934  31.621   6.980  1.00  0.00           C  
ATOM    243  OD1 ASP    33      36.455  30.487   6.808  1.00  0.00           O  
ATOM    244  OD2 ASP    33      36.433  32.523   7.705  1.00  0.00           O  
ATOM    245  N   GLY    34      32.936  32.849   3.898  1.00  0.00           N  
ATOM    246  CA  GLY    34      31.590  33.045   3.368  1.00  0.00           C  
ATOM    247  C   GLY    34      30.584  32.966   4.517  1.00  0.00           C  
ATOM    248  O   GLY    34      29.380  33.013   4.298  1.00  0.00           O  
ATOM    249  N   ILE    35      31.069  32.860   5.753  1.00  0.00           N  
ATOM    250  CA  ILE    35      30.170  32.793   6.920  1.00  0.00           C  
ATOM    251  C   ILE    35      30.906  33.456   8.097  1.00  0.00           C  
ATOM    252  O   ILE    35      32.129  33.413   8.130  1.00  0.00           O  
ATOM    253  CB  ILE    35      29.788  31.308   7.246  1.00  0.00           C  
ATOM    254  CG1 ILE    35      31.006  30.397   7.475  1.00  0.00           C  
ATOM    255  CG2 ILE    35      28.978  30.624   6.131  1.00  0.00           C  
ATOM    256  CD1 ILE    35      30.637  28.998   7.964  1.00  0.00           C  
ATOM    257  N   PHE    36      30.173  34.040   9.046  1.00  0.00           N  
ATOM    258  CA  PHE    36      30.806  34.761  10.138  1.00  0.00           C  
ATOM    259  C   PHE    36      29.785  35.132  11.201  1.00  0.00           C  
ATOM    260  O   PHE    36      28.572  35.085  10.971  1.00  0.00           O  
ATOM    261  CB  PHE    36      31.374  36.070   9.578  1.00  0.00           C  
ATOM    262  CG  PHE    36      30.236  36.843   9.005  1.00  0.00           C  
ATOM    263  CD1 PHE    36      29.485  37.755   9.780  1.00  0.00           C  
ATOM    264  CD2 PHE    36      29.885  36.675   7.653  1.00  0.00           C  
ATOM    265  CE1 PHE    36      28.401  38.493   9.222  1.00  0.00           C  
ATOM    266  CE2 PHE    36      28.803  37.402   7.069  1.00  0.00           C  
ATOM    267  CZ  PHE    36      28.058  38.314   7.860  1.00  0.00           C  
ATOM    268  N   GLN    37      30.296  35.491  12.371  1.00  0.00           N  
ATOM    269  CA  GLN    37      29.461  35.955  13.449  1.00  0.00           C  
ATOM    270  C   GLN    37      29.532  37.471  13.380  1.00  0.00           C  
ATOM    271  O   GLN    37      30.611  38.038  13.590  1.00  0.00           O  
ATOM    272  CB  GLN    37      30.027  35.531  14.806  1.00  0.00           C  
ATOM    273  CG  GLN    37      30.049  34.015  15.011  1.00  0.00           C  
ATOM    274  CD  GLN    37      28.611  33.518  15.001  1.00  0.00           C  
ATOM    275  OE1 GLN    37      27.749  34.060  15.690  1.00  0.00           O  
ATOM    276  NE2 GLN    37      28.274  32.457  14.219  1.00  0.00           N  
ATOM    277  N   ILE    38      28.417  38.136  13.088  1.00  0.00           N  
ATOM    278  CA  ILE    38      28.399  39.585  13.042  1.00  0.00           C  
ATOM    279  C   ILE    38      28.132  40.178  14.438  1.00  0.00           C  
ATOM    280  O   ILE    38      27.233  39.712  15.138  1.00  0.00           O  
ATOM    281  CB  ILE    38      27.282  40.086  12.134  1.00  0.00           C  
ATOM    282  CG1 ILE    38      27.436  39.641  10.670  1.00  0.00           C  
ATOM    283  CG2 ILE    38      27.177  41.619  12.080  1.00  0.00           C  
ATOM    284  CD1 ILE    38      26.207  39.937   9.811  1.00  0.00           C  
ATOM    285  N   LYS    39      28.922  41.187  14.834  1.00  0.00           N  
ATOM    286  CA  LYS    39      28.686  41.885  16.109  1.00  0.00           C  
ATOM    287  C   LYS    39      28.532  43.371  15.803  1.00  0.00           C  
ATOM    288  O   LYS    39      29.007  43.846  14.752  1.00  0.00           O  
ATOM    289  CB  LYS    39      29.816  41.646  17.149  1.00  0.00           C  
ATOM    290  CG  LYS    39      31.202  42.060  16.650  1.00  0.00           C  
ATOM    291  CD  LYS    39      32.310  41.861  17.686  1.00  0.00           C  
ATOM    292  CE  LYS    39      33.693  42.295  17.194  1.00  0.00           C  
ATOM    293  NZ  LYS    39      34.704  42.050  18.247  1.00  0.00           N  
ATOM    294  N   THR    40      27.855  44.106  16.687  1.00  0.00           N  
ATOM    295  CA  THR    40      27.601  45.534  16.469  1.00  0.00           C  
ATOM    296  C   THR    40      26.896  45.725  15.122  1.00  0.00           C  
ATOM    297  O   THR    40      27.199  46.657  14.358  1.00  0.00           O  
ATOM    298  CB  THR    40      28.913  46.344  16.502  1.00  0.00           C  
ATOM    299  OG1 THR    40      29.659  46.017  17.665  1.00  0.00           O  
ATOM    300  CG2 THR    40      28.584  47.846  16.513  1.00  0.00           C  
ATOM    301  N   ASP    41      25.917  44.852  14.864  1.00  0.00           N  
ATOM    302  CA  ASP    41      25.137  44.848  13.619  1.00  0.00           C  
ATOM    303  C   ASP    41      23.970  45.842  13.584  1.00  0.00           C  
ATOM    304  O   ASP    41      23.292  45.987  12.564  1.00  0.00           O  
ATOM    305  CB  ASP    41      24.597  43.443  13.407  1.00  0.00           C  
ATOM    306  CG  ASP    41      25.763  42.544  13.023  1.00  0.00           C  
ATOM    307  OD1 ASP    41      26.842  43.092  12.672  1.00  0.00           O  
ATOM    308  OD2 ASP    41      25.591  41.297  13.075  1.00  0.00           O  
ATOM    309  N   SER    42      23.710  46.509  14.705  1.00  0.00           N  
ATOM    310  CA  SER    42      22.625  47.473  14.731  1.00  0.00           C  
ATOM    311  C   SER    42      21.234  46.956  15.061  1.00  0.00           C  
ATOM    312  O   SER    42      20.318  47.758  15.166  1.00  0.00           O  
ATOM    313  CB  SER    42      22.561  48.176  13.373  1.00  0.00           C  
ATOM    314  OG  SER    42      22.095  47.276  12.379  1.00  0.00           O  
ATOM    315  N   GLU    43      21.049  45.645  15.218  1.00  0.00           N  
ATOM    316  CA  GLU    43      19.714  45.120  15.532  1.00  0.00           C  
ATOM    317  C   GLU    43      19.614  45.107  17.056  1.00  0.00           C  
ATOM    318  O   GLU    43      20.435  44.495  17.709  1.00  0.00           O  
ATOM    319  CB  GLU    43      19.518  43.650  15.013  1.00  0.00           C  
ATOM    320  CG  GLU    43      19.462  43.544  13.488  1.00  0.00           C  
ATOM    321  CD  GLU    43      19.254  42.080  13.125  1.00  0.00           C  
ATOM    322  OE1 GLU    43      19.164  41.245  14.065  1.00  0.00           O  
ATOM    323  OE2 GLU    43      19.182  41.778  11.904  1.00  0.00           O  
ATOM    324  N   GLN    44      18.608  45.779  17.627  1.00  0.00           N  
ATOM    325  CA  GLN    44      18.496  45.788  19.085  1.00  0.00           C  
ATOM    326  C   GLN    44      18.484  44.414  19.712  1.00  0.00           C  
ATOM    327  O   GLN    44      17.782  43.493  19.249  1.00  0.00           O  
ATOM    328  CB  GLN    44      17.218  46.580  19.357  1.00  0.00           C  
ATOM    329  CG  GLN    44      16.950  46.813  20.845  1.00  0.00           C  
ATOM    330  CD  GLN    44      15.669  47.626  20.971  1.00  0.00           C  
ATOM    331  OE1 GLN    44      15.035  47.967  19.973  1.00  0.00           O  
ATOM    332  NE2 GLN    44      15.220  47.982  22.204  1.00  0.00           N  
ATOM    333  N   ASP    45      19.256  44.280  20.777  1.00  0.00           N  
ATOM    334  CA  ASP    45      19.362  43.018  21.487  1.00  0.00           C  
ATOM    335  C   ASP    45      18.038  42.582  22.085  1.00  0.00           C  
ATOM    336  O   ASP    45      17.725  41.394  22.072  1.00  0.00           O  
ATOM    337  CB  ASP    45      20.396  43.117  22.562  1.00  0.00           C  
ATOM    338  CG  ASP    45      21.765  43.136  21.897  1.00  0.00           C  
ATOM    339  OD1 ASP    45      21.834  42.833  20.676  1.00  0.00           O  
ATOM    340  OD2 ASP    45      22.760  43.455  22.602  1.00  0.00           O  
ATOM    341  N   ARG    46      17.243  43.521  22.594  1.00  0.00           N  
ATOM    342  CA  ARG    46      15.982  43.115  23.196  1.00  0.00           C  
ATOM    343  C   ARG    46      14.971  42.691  22.160  1.00  0.00           C  
ATOM    344  O   ARG    46      14.153  41.836  22.440  1.00  0.00           O  
ATOM    345  CB  ARG    46      15.421  44.222  24.108  1.00  0.00           C  
ATOM    346  CG  ARG    46      16.221  44.413  25.398  1.00  0.00           C  
ATOM    347  CD  ARG    46      15.715  45.567  26.267  1.00  0.00           C  
ATOM    348  NE  ARG    46      16.589  45.637  27.472  1.00  0.00           N  
ATOM    349  CZ  ARG    46      16.451  46.667  28.356  1.00  0.00           C  
ATOM    350  NH1 ARG    46      15.453  47.478  27.898  1.00  0.00           N  
ATOM    351  NH2 ARG    46      17.366  46.485  29.353  1.00  0.00           N  
ATOM    352  N   LYS    47      15.022  43.265  20.954  1.00  0.00           N  
ATOM    353  CA  LYS    47      14.093  42.831  19.914  1.00  0.00           C  
ATOM    354  C   LYS    47      14.403  41.363  19.554  1.00  0.00           C  
ATOM    355  O   LYS    47      13.494  40.544  19.417  1.00  0.00           O  
ATOM    356  CB  LYS    47      14.246  43.698  18.674  1.00  0.00           C  
ATOM    357  CG  LYS    47      13.735  45.128  18.862  1.00  0.00           C  
ATOM    358  CD  LYS    47      13.883  46.001  17.615  1.00  0.00           C  
ATOM    359  CE  LYS    47      13.403  47.440  17.813  1.00  0.00           C  
ATOM    360  NZ  LYS    47      13.605  48.217  16.570  1.00  0.00           N  
ATOM    361  N   THR    48      15.685  41.040  19.415  1.00  0.00           N  
ATOM    362  CA  THR    48      16.066  39.672  19.094  1.00  0.00           C  
ATOM    363  C   THR    48      15.640  38.704  20.201  1.00  0.00           C  
ATOM    364  O   THR    48      15.204  37.586  19.917  1.00  0.00           O  
ATOM    365  CB  THR    48      17.568  39.584  18.830  1.00  0.00           C  
ATOM    366  OG1 THR    48      17.916  40.393  17.716  1.00  0.00           O  
ATOM    367  CG2 THR    48      17.949  38.123  18.537  1.00  0.00           C  
ATOM    368  N   GLN    49      15.740  39.121  21.461  1.00  0.00           N  
ATOM    369  CA  GLN    49      15.314  38.229  22.540  1.00  0.00           C  
ATOM    370  C   GLN    49      13.810  38.033  22.472  1.00  0.00           C  
ATOM    371  O   GLN    49      13.309  36.958  22.797  1.00  0.00           O  
ATOM    372  CB  GLN    49      15.649  38.797  23.937  1.00  0.00           C  
ATOM    373  CG  GLN    49      17.147  38.811  24.247  1.00  0.00           C  
ATOM    374  CD  GLN    49      17.343  39.495  25.592  1.00  0.00           C  
ATOM    375  OE1 GLN    49      16.397  40.011  26.184  1.00  0.00           O  
ATOM    376  NE2 GLN    49      18.583  39.535  26.149  1.00  0.00           N  
ATOM    377  N   GLU    50      13.065  39.081  22.109  1.00  0.00           N  
ATOM    378  CA  GLU    50      11.616  38.951  22.011  1.00  0.00           C  
ATOM    379  C   GLU    50      11.237  37.991  20.879  1.00  0.00           C  
ATOM    380  O   GLU    50      10.305  37.194  21.016  1.00  0.00           O  
ATOM    381  CB  GLU    50      10.952  40.312  21.768  1.00  0.00           C  
ATOM    382  CG  GLU    50      11.017  41.247  22.977  1.00  0.00           C  
ATOM    383  CD  GLU    50      10.441  42.593  22.562  1.00  0.00           C  
ATOM    384  OE1 GLU    50      10.099  42.745  21.359  1.00  0.00           O  
ATOM    385  OE2 GLU    50      10.336  43.489  23.443  1.00  0.00           O  
ATOM    386  N   ALA    51      11.941  38.092  19.757  1.00  0.00           N  
ATOM    387  CA  ALA    51      11.649  37.210  18.632  1.00  0.00           C  
ATOM    388  C   ALA    51      11.886  35.751  19.052  1.00  0.00           C  
ATOM    389  O   ALA    51      11.041  34.875  18.805  1.00  0.00           O  
ATOM    390  CB  ALA    51      12.558  37.531  17.414  1.00  0.00           C  
ATOM    391  N   MET    52      13.014  35.488  19.707  1.00  0.00           N  
ATOM    392  CA  MET    52      13.333  34.131  20.119  1.00  0.00           C  
ATOM    393  C   MET    52      12.354  33.604  21.151  1.00  0.00           C  
ATOM    394  O   MET    52      11.945  32.436  21.098  1.00  0.00           O  
ATOM    395  CB  MET    52      14.776  34.035  20.643  1.00  0.00           C  
ATOM    396  CG  MET    52      15.834  34.198  19.550  1.00  0.00           C  
ATOM    397  SD  MET    52      17.534  33.841  20.087  1.00  0.00           S  
ATOM    398  CE  MET    52      17.735  35.390  21.013  1.00  0.00           C  
ATOM    399  N   ALA    53      11.977  34.447  22.109  1.00  0.00           N  
ATOM    400  CA  ALA    53      11.025  34.013  23.116  1.00  0.00           C  
ATOM    401  C   ALA    53       9.711  33.629  22.426  1.00  0.00           C  
ATOM    402  O   ALA    53       9.089  32.612  22.754  1.00  0.00           O  
ATOM    403  CB  ALA    53      10.785  35.156  24.107  1.00  0.00           C  
ATOM    404  N   ALA    54       9.292  34.428  21.435  1.00  0.00           N  
ATOM    405  CA  ALA    54       8.034  34.142  20.774  1.00  0.00           C  
ATOM    406  C   ALA    54       8.093  32.836  20.007  1.00  0.00           C  
ATOM    407  O   ALA    54       7.104  32.117  19.961  1.00  0.00           O  
ATOM    408  CB  ALA    54       7.637  35.261  19.850  1.00  0.00           C  
ATOM    409  N   SER    55       9.247  32.537  19.425  1.00  0.00           N  
ATOM    410  CA  SER    55       9.393  31.300  18.659  1.00  0.00           C  
ATOM    411  C   SER    55       9.394  30.092  19.585  1.00  0.00           C  
ATOM    412  O   SER    55       8.784  29.051  19.284  1.00  0.00           O  
ATOM    413  CB  SER    55      10.683  31.328  17.835  1.00  0.00           C  
ATOM    414  OG  SER    55      10.604  32.336  16.838  1.00  0.00           O  
ATOM    415  N   LYS    56      10.068  30.241  20.725  1.00  0.00           N  
ATOM    416  CA  LYS    56      10.125  29.195  21.733  1.00  0.00           C  
ATOM    417  C   LYS    56       8.709  28.895  22.230  1.00  0.00           C  
ATOM    418  O   LYS    56       8.331  27.735  22.417  1.00  0.00           O  
ATOM    419  CB  LYS    56      11.020  29.629  22.889  1.00  0.00           C  
ATOM    420  CG  LYS    56      12.505  29.684  22.524  1.00  0.00           C  
ATOM    421  CD  LYS    56      13.405  30.117  23.683  1.00  0.00           C  
ATOM    422  CE  LYS    56      14.887  30.195  23.311  1.00  0.00           C  
ATOM    423  NZ  LYS    56      15.678  30.651  24.476  1.00  0.00           N  
ATOM    424  N   GLN    57       7.924  29.946  22.453  1.00  0.00           N  
ATOM    425  CA  GLN    57       6.543  29.762  22.900  1.00  0.00           C  
ATOM    426  C   GLN    57       5.677  29.079  21.867  1.00  0.00           C  
ATOM    427  O   GLN    57       4.850  28.231  22.203  1.00  0.00           O  
ATOM    428  CB  GLN    57       5.927  31.103  23.251  1.00  0.00           C  
ATOM    429  CG  GLN    57       4.522  30.992  23.846  1.00  0.00           C  
ATOM    430  CD  GLN    57       4.624  30.218  25.153  1.00  0.00           C  
ATOM    431  OE1 GLN    57       5.505  30.473  25.973  1.00  0.00           O  
ATOM    432  NE2 GLN    57       3.729  29.230  25.418  1.00  0.00           N  
ATOM    433  N   PHE    58       5.839  29.438  20.600  1.00  0.00           N  
ATOM    434  CA  PHE    58       5.035  28.773  19.589  1.00  0.00           C  
ATOM    435  C   PHE    58       5.413  27.289  19.558  1.00  0.00           C  
ATOM    436  O   PHE    58       4.535  26.413  19.546  1.00  0.00           O  
ATOM    437  CB  PHE    58       5.263  29.360  18.198  1.00  0.00           C  
ATOM    438  CG  PHE    58       4.598  28.552  17.101  1.00  0.00           C  
ATOM    439  CD1 PHE    58       3.248  28.692  16.835  1.00  0.00           C  
ATOM    440  CD2 PHE    58       5.332  27.584  16.386  1.00  0.00           C  
ATOM    441  CE1 PHE    58       2.618  27.892  15.877  1.00  0.00           C  
ATOM    442  CE2 PHE    58       4.721  26.780  15.437  1.00  0.00           C  
ATOM    443  CZ  PHE    58       3.371  26.926  15.174  1.00  0.00           C  
ATOM    444  N   CYS    59       6.708  26.992  19.557  1.00  0.00           N  
ATOM    445  CA  CYS    59       7.099  25.589  19.493  1.00  0.00           C  
ATOM    446  C   CYS    59       6.782  24.790  20.737  1.00  0.00           C  
ATOM    447  O   CYS    59       6.784  23.553  20.695  1.00  0.00           O  
ATOM    448  CB  CYS    59       8.575  25.417  19.076  1.00  0.00           C  
ATOM    449  SG  CYS    59       8.815  25.836  17.741  1.00  0.00           S  
ATOM    450  N   LYS    60       6.494  25.478  21.839  1.00  0.00           N  
ATOM    451  CA  LYS    60       6.122  24.776  23.065  1.00  0.00           C  
ATOM    452  C   LYS    60       4.674  24.313  23.054  1.00  0.00           C  
ATOM    453  O   LYS    60       4.248  23.553  23.946  1.00  0.00           O  
ATOM    454  CB  LYS    60       6.375  25.638  24.294  1.00  0.00           C  
ATOM    455  CG  LYS    60       7.857  25.929  24.541  1.00  0.00           C  
ATOM    456  CD  LYS    60       8.113  26.801  25.771  1.00  0.00           C  
ATOM    457  CE  LYS    60       9.595  27.086  26.022  1.00  0.00           C  
ATOM    458  NZ  LYS    60       9.749  27.964  27.203  1.00  0.00           N  
ATOM    459  N   GLU    61       3.905  24.774  22.078  1.00  0.00           N  
ATOM    460  CA  GLU    61       2.516  24.341  21.950  1.00  0.00           C  
ATOM    461  C   GLU    61       2.577  22.855  21.565  1.00  0.00           C  
ATOM    462  O   GLU    61       3.595  22.370  21.073  1.00  0.00           O  
ATOM    463  CB  GLU    61       1.792  25.120  20.851  1.00  0.00           C  
ATOM    464  CG  GLU    61       1.583  26.598  21.187  1.00  0.00           C  
ATOM    465  CD  GLU    61       0.675  26.679  22.406  1.00  0.00           C  
ATOM    466  OE1 GLU    61      -0.462  26.142  22.333  1.00  0.00           O  
ATOM    467  OE2 GLU    61       1.107  27.279  23.426  1.00  0.00           O  
ATOM    468  N   PRO    62       1.504  22.122  21.802  1.00  0.00           N  
ATOM    469  CA  PRO    62       1.491  20.697  21.433  1.00  0.00           C  
ATOM    470  C   PRO    62       1.554  20.584  19.917  1.00  0.00           C  
ATOM    471  O   PRO    62       1.176  21.510  19.198  1.00  0.00           O  
ATOM    472  CB  PRO    62       0.185  20.040  21.881  1.00  0.00           C  
ATOM    473  CG  PRO    62      -0.548  20.821  22.973  1.00  0.00           C  
ATOM    474  CD  PRO    62      -0.355  22.336  22.877  1.00  0.00           C  
ATOM    475  N   LEU    63       2.030  19.441  19.439  1.00  0.00           N  
ATOM    476  CA  LEU    63       2.073  19.188  18.008  1.00  0.00           C  
ATOM    477  C   LEU    63       0.670  19.394  17.460  1.00  0.00           C  
ATOM    478  O   LEU    63       0.475  19.951  16.373  1.00  0.00           O  
ATOM    479  CB  LEU    63       2.557  17.729  17.721  1.00  0.00           C  
ATOM    480  CG  LEU    63       4.035  17.502  18.044  1.00  0.00           C  
ATOM    481  CD1 LEU    63       4.506  16.053  17.931  1.00  0.00           C  
ATOM    482  CD2 LEU    63       5.015  18.263  17.151  1.00  0.00           C  
ATOM    483  N   THR    64      -0.340  18.953  18.209  1.00  0.00           N  
ATOM    484  CA  THR    64      -1.706  19.122  17.735  1.00  0.00           C  
ATOM    485  C   THR    64      -2.091  20.575  17.482  1.00  0.00           C  
ATOM    486  O   THR    64      -2.751  20.872  16.497  1.00  0.00           O  
ATOM    487  CB  THR    64      -2.689  18.479  18.704  1.00  0.00           C  
ATOM    488  OG1 THR    64      -2.442  17.084  18.796  1.00  0.00           O  
ATOM    489  CG2 THR    64      -4.124  18.710  18.201  1.00  0.00           C  
ATOM    490  N   PHE    65      -1.673  21.483  18.365  1.00  0.00           N  
ATOM    491  CA  PHE    65      -1.971  22.904  18.171  1.00  0.00           C  
ATOM    492  C   PHE    65      -1.199  23.419  16.959  1.00  0.00           C  
ATOM    493  O   PHE    65      -1.711  24.187  16.166  1.00  0.00           O  
ATOM    494  CB  PHE    65      -1.557  23.725  19.401  1.00  0.00           C  
ATOM    495  CG  PHE    65      -2.461  23.341  20.521  1.00  0.00           C  
ATOM    496  CD1 PHE    65      -3.686  22.671  20.299  1.00  0.00           C  
ATOM    497  CD2 PHE    65      -2.103  23.645  21.847  1.00  0.00           C  
ATOM    498  CE1 PHE    65      -4.542  22.304  21.377  1.00  0.00           C  
ATOM    499  CE2 PHE    65      -2.943  23.289  22.946  1.00  0.00           C  
ATOM    500  CZ  PHE    65      -4.170  22.617  22.707  1.00  0.00           C  
ATOM    501  N   LYS    66       0.049  22.987  16.814  1.00  0.00           N  
ATOM    502  CA  LYS    66       0.858  23.453  15.682  1.00  0.00           C  
ATOM    503  C   LYS    66       0.336  22.943  14.323  1.00  0.00           C  
ATOM    504  O   LYS    66       0.523  23.596  13.294  1.00  0.00           O  
ATOM    505  CB  LYS    66       2.322  23.040  15.913  1.00  0.00           C  
ATOM    506  CG  LYS    66       2.935  23.717  17.161  1.00  0.00           C  
ATOM    507  CD  LYS    66       4.473  23.672  17.104  1.00  0.00           C  
ATOM    508  CE  LYS    66       5.002  22.278  17.375  1.00  0.00           C  
ATOM    509  NZ  LYS    66       5.217  22.012  18.821  1.00  0.00           N  
ATOM    510  N   SER    67      -0.310  21.780  14.315  1.00  0.00           N  
ATOM    511  CA  SER    67      -0.851  21.243  13.062  1.00  0.00           C  
ATOM    512  C   SER    67      -1.920  22.146  12.446  1.00  0.00           C  
ATOM    513  O   SER    67      -2.285  22.002  11.275  1.00  0.00           O  
ATOM    514  CB  SER    67      -1.459  19.844  13.274  1.00  0.00           C  
ATOM    515  OG  SER    67      -0.447  18.925  13.658  1.00  0.00           O  
ATOM    516  N   SER    68      -2.462  23.060  13.242  1.00  0.00           N  
ATOM    517  CA  SER    68      -3.448  23.963  12.705  1.00  0.00           C  
ATOM    518  C   SER    68      -2.781  24.911  11.709  1.00  0.00           C  
ATOM    519  O   SER    68      -3.463  25.552  10.908  1.00  0.00           O  
ATOM    520  CB  SER    68      -4.113  24.744  13.840  1.00  0.00           C  
ATOM    521  OG  SER    68      -3.169  25.607  14.457  1.00  0.00           O  
ATOM    522  N   CYS    69      -1.443  24.961  11.758  1.00  0.00           N  
ATOM    523  CA  CYS    69      -0.631  25.789  10.883  1.00  0.00           C  
ATOM    524  C   CYS    69       0.100  24.971   9.828  1.00  0.00           C  
ATOM    525  O   CYS    69       0.933  25.525   9.087  1.00  0.00           O  
ATOM    526  CB  CYS    69       0.436  26.544  11.678  1.00  0.00           C  
ATOM    527  SG  CYS    69      -0.125  27.443  12.624  1.00  0.00           S  
ATOM    528  N   VAL    70      -0.203  23.677   9.756  1.00  0.00           N  
ATOM    529  CA  VAL    70       0.467  22.801   8.788  1.00  0.00           C  
ATOM    530  C   VAL    70       0.512  23.300   7.351  1.00  0.00           C  
ATOM    531  O   VAL    70      -0.481  23.845   6.801  1.00  0.00           O  
ATOM    532  CB  VAL    70      -0.166  21.394   8.820  1.00  0.00           C  
ATOM    533  CG1 VAL    70       0.432  20.432   7.791  1.00  0.00           C  
ATOM    534  CG2 VAL    70      -0.011  20.686  10.167  1.00  0.00           C  
ATOM    535  N   SER    71       1.725  23.595   6.887  1.00  0.00           N  
ATOM    536  CA  SER    71       1.957  24.069   5.528  1.00  0.00           C  
ATOM    537  C   SER    71       3.157  23.371   4.953  1.00  0.00           C  
ATOM    538  O   SER    71       4.103  23.018   5.664  1.00  0.00           O  
ATOM    539  CB  SER    71       2.382  25.476   5.097  1.00  0.00           C  
ATOM    540  OG  SER    71       1.400  26.424   5.488  1.00  0.00           O  
ATOM    541  N   ASP    72       3.151  23.149   3.632  1.00  0.00           N  
ATOM    542  CA  ASP    72       4.320  22.506   3.032  1.00  0.00           C  
ATOM    543  C   ASP    72       5.287  23.699   2.946  1.00  0.00           C  
ATOM    544  O   ASP    72       4.891  24.846   3.175  1.00  0.00           O  
ATOM    545  CB  ASP    72       4.209  21.917   1.623  1.00  0.00           C  
ATOM    546  CG  ASP    72       3.375  20.647   1.709  1.00  0.00           C  
ATOM    547  OD1 ASP    72       3.154  20.160   2.849  1.00  0.00           O  
ATOM    548  OD2 ASP    72       2.947  20.147   0.634  1.00  0.00           O  
ATOM    549  N   LEU    73       6.554  23.475   2.622  1.00  0.00           N  
ATOM    550  CA  LEU    73       7.488  24.597   2.531  1.00  0.00           C  
ATOM    551  C   LEU    73       7.030  25.676   1.546  1.00  0.00           C  
ATOM    552  O   LEU    73       7.165  26.878   1.793  1.00  0.00           O  
ATOM    553  CB  LEU    73       8.916  24.393   2.015  1.00  0.00           C  
ATOM    554  CG  LEU    73       9.801  23.590   2.971  1.00  0.00           C  
ATOM    555  CD1 LEU    73      11.175  23.214   2.416  1.00  0.00           C  
ATOM    556  CD2 LEU    73      10.130  24.291   4.288  1.00  0.00           C  
ATOM    557  N   THR    74       6.482  25.254   0.412  1.00  0.00           N  
ATOM    558  CA  THR    74       6.014  26.175  -0.620  1.00  0.00           C  
ATOM    559  C   THR    74       4.741  26.947  -0.248  1.00  0.00           C  
ATOM    560  O   THR    74       4.449  28.013  -0.796  1.00  0.00           O  
ATOM    561  CB  THR    74       5.393  26.559  -1.977  1.00  0.00           C  
ATOM    562  OG1 THR    74       4.070  26.052  -2.069  1.00  0.00           O  
ATOM    563  CG2 THR    74       6.245  25.968  -3.113  1.00  0.00           C  
ATOM    564  N   TYR    75       3.971  26.414   0.688  1.00  0.00           N  
ATOM    565  CA  TYR    75       2.733  27.070   1.100  1.00  0.00           C  
ATOM    566  C   TYR    75       2.864  27.719   2.485  1.00  0.00           C  
ATOM    567  O   TYR    75       1.891  28.186   3.084  1.00  0.00           O  
ATOM    568  CB  TYR    75       1.406  26.351   1.378  1.00  0.00           C  
ATOM    569  CG  TYR    75       0.970  25.707   0.107  1.00  0.00           C  
ATOM    570  CD1 TYR    75       1.116  24.324  -0.059  1.00  0.00           C  
ATOM    571  CD2 TYR    75       0.403  26.458  -0.946  1.00  0.00           C  
ATOM    572  CE1 TYR    75       0.714  23.678  -1.245  1.00  0.00           C  
ATOM    573  CE2 TYR    75      -0.012  25.818  -2.159  1.00  0.00           C  
ATOM    574  CZ  TYR    75       0.153  24.424  -2.288  1.00  0.00           C  
ATOM    575  OH  TYR    75      -0.227  23.765  -3.437  1.00  0.00           O  
ATOM    576  N   SER    76       4.165  27.674   3.030  1.00  0.00           N  
ATOM    577  CA  SER    76       4.316  28.372   4.295  1.00  0.00           C  
ATOM    578  C   SER    76       3.592  27.623   5.385  1.00  0.00           C  
ATOM    579  O   SER    76       2.558  27.001   5.135  1.00  0.00           O  
ATOM    580  CB  SER    76       3.731  29.785   4.190  1.00  0.00           C  
ATOM    581  OG  SER    76       2.321  29.719   4.035  1.00  0.00           O  
ATOM    582  N   GLY    77       4.142  27.715   6.587  1.00  0.00           N  
ATOM    583  CA  GLY    77       3.547  27.108   7.755  1.00  0.00           C  
ATOM    584  C   GLY    77       4.453  26.104   8.458  1.00  0.00           C  
ATOM    585  O   GLY    77       5.664  26.043   8.226  1.00  0.00           O  
ATOM    586  N   TYR    78       3.823  25.293   9.308  1.00  0.00           N  
ATOM    587  CA  TYR    78       4.472  24.253  10.101  1.00  0.00           C  
ATOM    588  C   TYR    78       4.711  23.010   9.218  1.00  0.00           C  
ATOM    589  O   TYR    78       3.809  22.551   8.512  1.00  0.00           O  
ATOM    590  CB  TYR    78       3.535  23.893  11.269  1.00  0.00           C  
ATOM    591  CG  TYR    78       4.002  22.805  12.191  1.00  0.00           C  
ATOM    592  CD1 TYR    78       5.223  22.891  12.877  1.00  0.00           C  
ATOM    593  CD2 TYR    78       3.201  21.691  12.416  1.00  0.00           C  
ATOM    594  CE1 TYR    78       5.621  21.897  13.761  1.00  0.00           C  
ATOM    595  CE2 TYR    78       3.595  20.681  13.310  1.00  0.00           C  
ATOM    596  CZ  TYR    78       4.783  20.786  13.966  1.00  0.00           C  
ATOM    597  OH  TYR    78       5.156  19.781  14.821  1.00  0.00           O  
ATOM    598  N   VAL    79       5.920  22.464   9.295  1.00  0.00           N  
ATOM    599  CA  VAL    79       6.232  21.308   8.487  1.00  0.00           C  
ATOM    600  C   VAL    79       7.462  20.541   8.938  1.00  0.00           C  
ATOM    601  O   VAL    79       8.085  20.836   9.961  1.00  0.00           O  
ATOM    602  CB  VAL    79       6.413  21.726   7.012  1.00  0.00           C  
ATOM    603  CG1 VAL    79       5.143  22.298   6.380  1.00  0.00           C  
ATOM    604  CG2 VAL    79       7.481  22.803   6.810  1.00  0.00           C  
ATOM    605  N   ALA    80       7.752  19.490   8.189  1.00  0.00           N  
ATOM    606  CA  ALA    80       8.939  18.657   8.410  1.00  0.00           C  
ATOM    607  C   ALA    80       9.258  18.214   6.986  1.00  0.00           C  
ATOM    608  O   ALA    80       8.356  18.040   6.175  1.00  0.00           O  
ATOM    609  CB  ALA    80       8.645  17.465   9.329  1.00  0.00           C  
ATOM    610  N   SER    81      10.531  18.074   6.664  1.00  0.00           N  
ATOM    611  CA  SER    81      10.923  17.747   5.294  1.00  0.00           C  
ATOM    612  C   SER    81      10.491  16.343   4.901  1.00  0.00           C  
ATOM    613  O   SER    81      10.831  15.375   5.578  1.00  0.00           O  
ATOM    614  CB  SER    81      12.451  17.866   5.122  1.00  0.00           C  
ATOM    615  OG  SER    81      12.825  17.486   3.806  1.00  0.00           O  
ATOM    616  N   GLY    82       9.751  16.247   3.800  1.00  0.00           N  
ATOM    617  CA  GLY    82       9.295  14.961   3.282  1.00  0.00           C  
ATOM    618  C   GLY    82      10.440  14.390   2.455  1.00  0.00           C  
ATOM    619  O   GLY    82      11.178  15.149   1.810  1.00  0.00           O  
ATOM    620  N   GLU    83      10.605  13.064   2.472  1.00  0.00           N  
ATOM    621  CA  GLU    83      11.654  12.430   1.674  1.00  0.00           C  
ATOM    622  C   GLU    83      11.394  12.786   0.209  1.00  0.00           C  
ATOM    623  O   GLU    83      10.264  12.706  -0.262  1.00  0.00           O  
ATOM    624  CB  GLU    83      11.617  10.916   1.871  1.00  0.00           C  
ATOM    625  CG  GLU    83      12.039  10.473   3.273  1.00  0.00           C  
ATOM    626  CD  GLU    83      10.815  10.541   4.176  1.00  0.00           C  
ATOM    627  OE1 GLU    83       9.746  10.995   3.689  1.00  0.00           O  
ATOM    628  OE2 GLU    83      10.934  10.139   5.365  1.00  0.00           O  
ATOM    629  N   GLU    84      12.425  13.179  -0.528  1.00  0.00           N  
ATOM    630  CA  GLU    84      12.192  13.572  -1.916  1.00  0.00           C  
ATOM    631  C   GLU    84      13.150  12.974  -2.936  1.00  0.00           C  
ATOM    632  O   GLU    84      13.420  13.577  -3.971  1.00  0.00           O  
ATOM    633  CB  GLU    84      12.227  15.091  -2.032  1.00  0.00           C  
ATOM    634  CG  GLU    84      11.123  15.789  -1.236  1.00  0.00           C  
ATOM    635  CD  GLU    84       9.794  15.496  -1.918  1.00  0.00           C  
ATOM    636  OE1 GLU    84       9.817  14.891  -3.023  1.00  0.00           O  
ATOM    637  OE2 GLU    84       8.738  15.874  -1.343  1.00  0.00           O  
ATOM    638  N   VAL    85      13.673  11.801  -2.641  1.00  0.00           N  
ATOM    639  CA  VAL    85      14.547  11.129  -3.577  1.00  0.00           C  
ATOM    640  C   VAL    85      14.585   9.687  -3.126  1.00  0.00           C  
ATOM    641  O   VAL    85      14.056   9.342  -2.058  1.00  0.00           O  
ATOM    642  CB  VAL    85      15.944  11.779  -3.618  1.00  0.00           C  
ATOM    643  CG1 VAL    85      15.936  13.208  -4.164  1.00  0.00           C  
ATOM    644  CG2 VAL    85      16.611  11.879  -2.245  1.00  0.00           C  
ATOM    645  N   THR    86      15.182   8.844  -3.948  1.00  0.00           N  
ATOM    646  CA  THR    86      15.246   7.421  -3.695  1.00  0.00           C  
ATOM    647  C   THR    86      15.833   7.001  -2.348  1.00  0.00           C  
ATOM    648  O   THR    86      15.476   5.934  -1.829  1.00  0.00           O  
ATOM    649  CB  THR    86      16.006   6.734  -4.837  1.00  0.00           C  
ATOM    650  OG1 THR    86      15.317   6.922  -6.064  1.00  0.00           O  
ATOM    651  CG2 THR    86      16.117   5.229  -4.541  1.00  0.00           C  
ATOM    652  N   ALA    87      16.709   7.818  -1.774  1.00  0.00           N  
ATOM    653  CA  ALA    87      17.312   7.461  -0.496  1.00  0.00           C  
ATOM    654  C   ALA    87      16.301   7.340   0.640  1.00  0.00           C  
ATOM    655  O   ALA    87      16.460   6.488   1.527  1.00  0.00           O  
ATOM    656  CB  ALA    87      18.406   8.463  -0.089  1.00  0.00           C  
ATOM    657  N   GLY    88      15.264   8.182   0.614  1.00  0.00           N  
ATOM    658  CA  GLY    88      14.268   8.163   1.679  1.00  0.00           C  
ATOM    659  C   GLY    88      14.816   8.838   2.939  1.00  0.00           C  
ATOM    660  O   GLY    88      14.197   8.783   3.998  1.00  0.00           O  
ATOM    661  N   LYS    89      15.970   9.493   2.823  1.00  0.00           N  
ATOM    662  CA  LYS    89      16.612  10.148   3.980  1.00  0.00           C  
ATOM    663  C   LYS    89      15.782  11.272   4.606  1.00  0.00           C  
ATOM    664  O   LYS    89      15.254  12.090   3.872  1.00  0.00           O  
ATOM    665  CB  LYS    89      17.952  10.756   3.553  1.00  0.00           C  
ATOM    666  CG  LYS    89      18.730  11.390   4.708  1.00  0.00           C  
ATOM    667  CD  LYS    89      20.107  11.920   4.301  1.00  0.00           C  
ATOM    668  CE  LYS    89      20.878  12.569   5.452  1.00  0.00           C  
ATOM    669  NZ  LYS    89      22.198  13.039   4.976  1.00  0.00           N  
ATOM    670  N   PRO    90      15.678  11.307   5.944  1.00  0.00           N  
ATOM    671  CA  PRO    90      14.960  12.379   6.652  1.00  0.00           C  
ATOM    672  C   PRO    90      15.950  13.012   7.651  1.00  0.00           C  
ATOM    673  O   PRO    90      16.946  12.383   8.049  1.00  0.00           O  
ATOM    674  CB  PRO    90      13.752  11.827   7.420  1.00  0.00           C  
ATOM    675  CG  PRO    90      13.954  10.399   7.930  1.00  0.00           C  
ATOM    676  CD  PRO    90      14.785   9.524   6.989  1.00  0.00           C  
ATOM    677  N   ASP    91      15.679  14.259   8.033  1.00  0.00           N  
ATOM    678  CA  ASP    91      16.535  14.985   8.956  1.00  0.00           C  
ATOM    679  C   ASP    91      15.757  15.216  10.249  1.00  0.00           C  
ATOM    680  O   ASP    91      14.517  15.307  10.238  1.00  0.00           O  
ATOM    681  CB  ASP    91      16.974  16.334   8.347  1.00  0.00           C  
ATOM    682  CG  ASP    91      17.888  16.041   7.165  1.00  0.00           C  
ATOM    683  OD1 ASP    91      18.339  14.872   7.042  1.00  0.00           O  
ATOM    684  OD2 ASP    91      18.146  16.984   6.370  1.00  0.00           O  
ATOM    685  N   PHE    92      16.493  15.332  11.346  1.00  0.00           N  
ATOM    686  CA  PHE    92      15.927  15.488  12.683  1.00  0.00           C  
ATOM    687  C   PHE    92      15.492  16.908  13.028  1.00  0.00           C  
ATOM    688  O   PHE    92      16.087  17.555  13.876  1.00  0.00           O  
ATOM    689  CB  PHE    92      16.930  14.961  13.737  1.00  0.00           C  
ATOM    690  CG  PHE    92      16.192  14.812  15.023  1.00  0.00           C  
ATOM    691  CD1 PHE    92      15.264  13.768  15.238  1.00  0.00           C  
ATOM    692  CD2 PHE    92      16.412  15.729  16.067  1.00  0.00           C  
ATOM    693  CE1 PHE    92      14.566  13.632  16.472  1.00  0.00           C  
ATOM    694  CE2 PHE    92      15.726  15.615  17.315  1.00  0.00           C  
ATOM    695  CZ  PHE    92      14.797  14.561  17.515  1.00  0.00           C  
ATOM    696  N   PRO    93      14.480  17.410  12.320  1.00  0.00           N  
ATOM    697  CA  PRO    93      13.986  18.734  12.649  1.00  0.00           C  
ATOM    698  C   PRO    93      12.577  18.945  12.096  1.00  0.00           C  
ATOM    699  O   PRO    93      12.173  18.274  11.125  1.00  0.00           O  
ATOM    700  CB  PRO    93      14.877  19.829  12.064  1.00  0.00           C  
ATOM    701  CG  PRO    93      15.627  19.396  10.803  1.00  0.00           C  
ATOM    702  CD  PRO    93      16.046  17.925  10.814  1.00  0.00           C  
ATOM    703  N   GLU    94      11.825  19.835  12.763  1.00  0.00           N  
ATOM    704  CA  GLU    94      10.523  20.273  12.264  1.00  0.00           C  
ATOM    705  C   GLU    94      10.802  21.771  12.102  1.00  0.00           C  
ATOM    706  O   GLU    94      11.806  22.255  12.617  1.00  0.00           O  
ATOM    707  CB  GLU    94       9.379  20.089  13.278  1.00  0.00           C  
ATOM    708  CG  GLU    94       9.218  18.646  13.760  1.00  0.00           C  
ATOM    709  CD  GLU    94       8.049  18.604  14.734  1.00  0.00           C  
ATOM    710  OE1 GLU    94       8.073  19.386  15.722  1.00  0.00           O  
ATOM    711  OE2 GLU    94       7.116  17.789  14.504  1.00  0.00           O  
ATOM    712  N   ILE    95       9.946  22.507  11.404  1.00  0.00           N  
ATOM    713  CA  ILE    95      10.226  23.935  11.210  1.00  0.00           C  
ATOM    714  C   ILE    95       8.943  24.681  10.929  1.00  0.00           C  
ATOM    715  O   ILE    95       7.882  24.072  10.804  1.00  0.00           O  
ATOM    716  CB  ILE    95      11.198  24.126  10.023  1.00  0.00           C  
ATOM    717  CG1 ILE    95      10.653  23.584   8.691  1.00  0.00           C  
ATOM    718  CG2 ILE    95      12.552  23.423  10.220  1.00  0.00           C  
ATOM    719  CD1 ILE    95      11.505  23.969   7.482  1.00  0.00           C  
ATOM    720  N   PHE    96       9.049  26.007  10.863  1.00  0.00           N  
ATOM    721  CA  PHE    96       7.936  26.878  10.507  1.00  0.00           C  
ATOM    722  C   PHE    96       8.532  27.848   9.493  1.00  0.00           C  
ATOM    723  O   PHE    96       9.493  28.534   9.798  1.00  0.00           O  
ATOM    724  CB  PHE    96       7.428  27.674  11.707  1.00  0.00           C  
ATOM    725  CG  PHE    96       6.052  28.259  11.469  1.00  0.00           C  
ATOM    726  CD1 PHE    96       4.908  27.618  11.960  1.00  0.00           C  
ATOM    727  CD2 PHE    96       5.894  29.379  10.677  1.00  0.00           C  
ATOM    728  CE1 PHE    96       3.633  28.104  11.660  1.00  0.00           C  
ATOM    729  CE2 PHE    96       4.620  29.864  10.363  1.00  0.00           C  
ATOM    730  CZ  PHE    96       3.493  29.225  10.863  1.00  0.00           C  
ATOM    731  N   THR    97       7.948  27.918   8.307  1.00  0.00           N  
ATOM    732  CA  THR    97       8.476  28.759   7.266  1.00  0.00           C  
ATOM    733  C   THR    97       7.427  29.759   6.769  1.00  0.00           C  
ATOM    734  O   THR    97       6.285  29.377   6.530  1.00  0.00           O  
ATOM    735  CB  THR    97       8.899  27.842   6.108  1.00  0.00           C  
ATOM    736  OG1 THR    97       7.772  27.140   5.605  1.00  0.00           O  
ATOM    737  CG2 THR    97       9.944  26.833   6.613  1.00  0.00           C  
ATOM    738  N   VAL    98       7.879  30.979   6.524  1.00  0.00           N  
ATOM    739  CA  VAL    98       7.018  32.036   5.981  1.00  0.00           C  
ATOM    740  C   VAL    98       7.292  32.164   4.467  1.00  0.00           C  
ATOM    741  O   VAL    98       8.440  32.257   4.023  1.00  0.00           O  
ATOM    742  CB  VAL    98       6.818  33.567   5.957  1.00  0.00           C  
ATOM    743  CG1 VAL    98       5.652  34.016   5.074  1.00  0.00           C  
ATOM    744  CG2 VAL    98       6.530  34.166   7.335  1.00  0.00           C  
ATOM    745  N   CYS    99       6.239  32.171   3.672  1.00  0.00           N  
ATOM    746  CA  CYS    99       6.382  32.223   2.231  1.00  0.00           C  
ATOM    747  C   CYS    99       5.500  33.279   1.641  1.00  0.00           C  
ATOM    748  O   CYS    99       4.275  33.246   1.781  1.00  0.00           O  
ATOM    749  CB  CYS    99       5.978  31.128   1.240  1.00  0.00           C  
ATOM    750  SG  CYS    99       6.641  29.897   1.490  1.00  0.00           S  
ATOM    751  N   LYS   100       6.106  34.274   0.948  1.00  0.00           N  
ATOM    752  CA  LYS   100       5.308  35.274   0.291  1.00  0.00           C  
ATOM    753  C   LYS   100       4.849  34.752  -1.053  1.00  0.00           C  
ATOM    754  O   LYS   100       5.588  34.062  -1.760  1.00  0.00           O  
ATOM    755  CB  LYS   100       5.896  36.627  -0.125  1.00  0.00           C  
ATOM    756  CG  LYS   100       5.774  37.703   0.956  1.00  0.00           C  
ATOM    757  CD  LYS   100       6.805  37.564   2.078  1.00  0.00           C  
ATOM    758  CE  LYS   100       6.629  38.587   3.202  1.00  0.00           C  
ATOM    759  NZ  LYS   100       7.560  38.285   4.312  1.00  0.00           N  
ATOM    760  N   ASP   101       3.625  35.065  -1.441  1.00  0.00           N  
ATOM    761  CA  ASP   101       3.134  34.737  -2.786  1.00  0.00           C  
ATOM    762  C   ASP   101       3.813  35.637  -3.846  1.00  0.00           C  
ATOM    763  O   ASP   101       4.073  36.822  -3.620  1.00  0.00           O  
ATOM    764  CB  ASP   101       1.636  34.923  -3.043  1.00  0.00           C  
ATOM    765  CG  ASP   101       0.893  33.805  -2.325  1.00  0.00           C  
ATOM    766  OD1 ASP   101       1.571  32.857  -1.846  1.00  0.00           O  
ATOM    767  OD2 ASP   101      -0.362  33.884  -2.246  1.00  0.00           O  
ATOM    768  N   LEU   102       4.101  35.068  -5.012  1.00  0.00           N  
ATOM    769  CA  LEU   102       4.920  35.719  -6.001  1.00  0.00           C  
ATOM    770  C   LEU   102       4.369  37.124  -6.307  1.00  0.00           C  
ATOM    771  O   LEU   102       3.163  37.343  -6.452  1.00  0.00           O  
ATOM    772  CB  LEU   102       5.046  35.171  -7.426  1.00  0.00           C  
ATOM    773  CG  LEU   102       5.802  33.843  -7.504  1.00  0.00           C  
ATOM    774  CD1 LEU   102       5.818  33.190  -8.886  1.00  0.00           C  
ATOM    775  CD2 LEU   102       7.282  33.920  -7.131  1.00  0.00           C  
ATOM    776  N   SER   103       5.284  38.086  -6.405  1.00  0.00           N  
ATOM    777  CA  SER   103       4.909  39.468  -6.520  1.00  0.00           C  
ATOM    778  C   SER   103       6.029  40.272  -7.207  1.00  0.00           C  
ATOM    779  O   SER   103       7.196  39.874  -7.236  1.00  0.00           O  
ATOM    780  CB  SER   103       4.699  40.464  -5.377  1.00  0.00           C  
ATOM    781  OG  SER   103       4.393  41.749  -5.899  1.00  0.00           O  
ATOM    782  N   VAL   104       5.662  41.423  -7.766  1.00  0.00           N  
ATOM    783  CA  VAL   104       6.602  42.229  -8.474  1.00  0.00           C  
ATOM    784  C   VAL   104       6.912  43.552  -7.788  1.00  0.00           C  
ATOM    785  O   VAL   104       7.663  44.387  -8.299  1.00  0.00           O  
ATOM    786  CB  VAL   104       6.758  43.060  -9.765  1.00  0.00           C  
ATOM    787  CG1 VAL   104       6.602  42.235 -11.044  1.00  0.00           C  
ATOM    788  CG2 VAL   104       5.735  44.190  -9.890  1.00  0.00           C  
ATOM    789  N   GLY   105       6.335  43.761  -6.615  1.00  0.00           N  
ATOM    790  CA  GLY   105       6.632  44.953  -5.814  1.00  0.00           C  
ATOM    791  C   GLY   105       7.455  44.556  -4.580  1.00  0.00           C  
ATOM    792  O   GLY   105       7.102  43.648  -3.823  1.00  0.00           O  
ATOM    793  N   ASP   106       8.593  45.263  -4.373  1.00  0.00           N  
ATOM    794  CA  ASP   106       9.484  44.950  -3.285  1.00  0.00           C  
ATOM    795  C   ASP   106       8.854  45.127  -1.925  1.00  0.00           C  
ATOM    796  O   ASP   106       9.000  44.303  -1.019  1.00  0.00           O  
ATOM    797  CB  ASP   106      10.761  45.789  -3.192  1.00  0.00           C  
ATOM    798  CG  ASP   106      11.615  45.222  -2.067  1.00  0.00           C  
ATOM    799  OD1 ASP   106      12.026  44.036  -2.176  1.00  0.00           O  
ATOM    800  OD2 ASP   106      11.868  45.968  -1.083  1.00  0.00           O  
ATOM    801  N   GLN   107       8.140  46.216  -1.774  1.00  0.00           N  
ATOM    802  CA  GLN   107       7.511  46.547  -0.492  1.00  0.00           C  
ATOM    803  C   GLN   107       6.469  45.462  -0.114  1.00  0.00           C  
ATOM    804  O   GLN   107       6.268  45.125   1.057  1.00  0.00           O  
ATOM    805  CB  GLN   107       6.642  47.791  -0.284  1.00  0.00           C  
ATOM    806  CG  GLN   107       7.435  49.099  -0.301  1.00  0.00           C  
ATOM    807  CD  GLN   107       6.448  50.250  -0.165  1.00  0.00           C  
ATOM    808  OE1 GLN   107       5.237  50.042  -0.106  1.00  0.00           O  
ATOM    809  NE2 GLN   107       6.912  51.527  -0.108  1.00  0.00           N  
ATOM    810  N   ARG   108       5.806  44.918  -1.129  1.00  0.00           N  
ATOM    811  CA  ARG   108       4.823  43.872  -0.900  1.00  0.00           C  
ATOM    812  C   ARG   108       5.492  42.696  -0.207  1.00  0.00           C  
ATOM    813  O   ARG   108       4.970  42.119   0.751  1.00  0.00           O  
ATOM    814  CB  ARG   108       4.126  43.137  -2.048  1.00  0.00           C  
ATOM    815  CG  ARG   108       3.233  44.042  -2.899  1.00  0.00           C  
ATOM    816  CD  ARG   108       2.001  44.561  -2.156  1.00  0.00           C  
ATOM    817  NE  ARG   108       1.174  45.321  -3.135  1.00  0.00           N  
ATOM    818  CZ  ARG   108       0.073  46.008  -2.711  1.00  0.00           C  
ATOM    819  NH1 ARG   108      -0.034  45.831  -1.362  1.00  0.00           N  
ATOM    820  NH2 ARG   108      -0.490  46.605  -3.802  1.00  0.00           N  
ATOM    821  N   VAL   109       6.679  42.324  -0.696  1.00  0.00           N  
ATOM    822  CA  VAL   109       7.408  41.193  -0.112  1.00  0.00           C  
ATOM    823  C   VAL   109       7.715  41.389   1.382  1.00  0.00           C  
ATOM    824  O   VAL   109       7.546  40.484   2.204  1.00  0.00           O  
ATOM    825  CB  VAL   109       8.781  40.488  -0.135  1.00  0.00           C  
ATOM    826  CG1 VAL   109       8.925  39.398   0.929  1.00  0.00           C  
ATOM    827  CG2 VAL   109       9.088  39.794  -1.463  1.00  0.00           C  
ATOM    828  N   LYS   110       8.175  42.590   1.742  1.00  0.00           N  
ATOM    829  CA  LYS   110       8.532  42.865   3.145  1.00  0.00           C  
ATOM    830  C   LYS   110       7.313  42.899   4.031  1.00  0.00           C  
ATOM    831  O   LYS   110       7.240  42.240   5.072  1.00  0.00           O  
ATOM    832  CB  LYS   110       9.186  44.189   3.554  1.00  0.00           C  
ATOM    833  CG  LYS   110      10.624  44.339   3.054  1.00  0.00           C  
ATOM    834  CD  LYS   110      11.276  45.665   3.453  1.00  0.00           C  
ATOM    835  CE  LYS   110      12.697  45.835   2.912  1.00  0.00           C  
ATOM    836  NZ  LYS   110      13.243  47.146   3.329  1.00  0.00           N  
ATOM    837  N   ALA   111       6.340  43.771   3.619  1.00  0.00           N  
ATOM    838  CA  ALA   111       5.064  43.650   4.298  1.00  0.00           C  
ATOM    839  C   ALA   111       3.843  43.392   3.426  1.00  0.00           C  
ATOM    840  O   ALA   111       2.979  42.618   3.812  1.00  0.00           O  
ATOM    841  CB  ALA   111       4.812  44.875   5.190  1.00  0.00           C  
ATOM    842  N   GLY   112       3.767  44.000   2.248  1.00  0.00           N  
ATOM    843  CA  GLY   112       2.588  43.779   1.417  1.00  0.00           C  
ATOM    844  C   GLY   112       2.487  42.365   0.869  1.00  0.00           C  
ATOM    845  O   GLY   112       1.395  41.933   0.488  1.00  0.00           O  
ATOM    846  N   TRP   113       3.604  41.635   0.836  1.00  0.00           N  
ATOM    847  CA  TRP   113       3.591  40.268   0.306  1.00  0.00           C  
ATOM    848  C   TRP   113       3.327  39.173   1.362  1.00  0.00           C  
ATOM    849  O   TRP   113       3.158  38.008   1.039  1.00  0.00           O  
ATOM    850  CB  TRP   113       4.912  39.994  -0.410  1.00  0.00           C  
ATOM    851  CG  TRP   113       5.120  40.824  -1.654  1.00  0.00           C  
ATOM    852  CD1 TRP   113       4.252  41.663  -2.291  1.00  0.00           C  
ATOM    853  CD2 TRP   113       6.311  40.902  -2.451  1.00  0.00           C  
ATOM    854  NE1 TRP   113       4.754  42.242  -3.364  1.00  0.00           N  
ATOM    855  CE2 TRP   113       6.044  41.803  -3.515  1.00  0.00           C  
ATOM    856  CE3 TRP   113       7.584  40.300  -2.371  1.00  0.00           C  
ATOM    857  CZ2 TRP   113       7.013  42.121  -4.506  1.00  0.00           C  
ATOM    858  CZ3 TRP   113       8.562  40.614  -3.362  1.00  0.00           C  
ATOM    859  CH2 TRP   113       8.260  41.518  -4.412  1.00  0.00           C  
ATOM    860  N   PRO   114       3.265  39.554   2.626  1.00  0.00           N  
ATOM    861  CA  PRO   114       3.009  38.606   3.707  1.00  0.00           C  
ATOM    862  C   PRO   114       1.595  38.047   3.729  1.00  0.00           C  
ATOM    863  O   PRO   114       0.653  38.715   3.298  1.00  0.00           O  
ATOM    864  CB  PRO   114       3.210  39.294   5.063  1.00  0.00           C  
ATOM    865  CG  PRO   114       4.085  40.547   4.988  1.00  0.00           C  
ATOM    866  CD  PRO   114       3.920  41.332   3.685  1.00  0.00           C  
ATOM    867  N   CYS   115       1.442  36.820   4.214  1.00  0.00           N  
ATOM    868  CA  CYS   115       0.108  36.278   4.409  1.00  0.00           C  
ATOM    869  C   CYS   115       0.009  36.138   5.919  1.00  0.00           C  
ATOM    870  O   CYS   115       0.341  35.095   6.481  1.00  0.00           O  
ATOM    871  CB  CYS   115      -0.087  34.907   3.763  1.00  0.00           C  
ATOM    872  SG  CYS   115       0.088  34.940   2.354  1.00  0.00           S  
ATOM    873  N   HIS   116      -0.439  37.192   6.593  1.00  0.00           N  
ATOM    874  CA  HIS   116      -0.511  37.148   8.042  1.00  0.00           C  
ATOM    875  C   HIS   116      -1.375  36.042   8.642  1.00  0.00           C  
ATOM    876  O   HIS   116      -1.140  35.622   9.782  1.00  0.00           O  
ATOM    877  CB  HIS   116      -0.935  38.513   8.585  1.00  0.00           C  
ATOM    878  CG  HIS   116      -2.354  38.863   8.247  1.00  0.00           C  
ATOM    879  ND1 HIS   116      -2.751  39.386   7.033  1.00  0.00           N  
ATOM    880  CD2 HIS   116      -3.490  38.762   8.976  1.00  0.00           C  
ATOM    881  CE1 HIS   116      -4.034  39.587   7.019  1.00  0.00           C  
ATOM    882  NE2 HIS   116      -4.519  39.219   8.189  1.00  0.00           N  
ATOM    883  N   GLY   117      -2.325  35.525   7.872  1.00  0.00           N  
ATOM    884  CA  GLY   117      -3.220  34.488   8.380  1.00  0.00           C  
ATOM    885  C   GLY   117      -2.513  33.206   8.758  1.00  0.00           C  
ATOM    886  O   GLY   117      -3.012  32.455   9.588  1.00  0.00           O  
ATOM    887  N   PRO   118      -1.360  32.948   8.145  1.00  0.00           N  
ATOM    888  CA  PRO   118      -0.604  31.725   8.440  1.00  0.00           C  
ATOM    889  C   PRO   118       0.400  31.904   9.582  1.00  0.00           C  
ATOM    890  O   PRO   118       0.945  30.924  10.067  1.00  0.00           O  
ATOM    891  CB  PRO   118       0.144  31.189   7.178  1.00  0.00           C  
ATOM    892  CG  PRO   118       0.619  32.296   6.234  1.00  0.00           C  
ATOM    893  CD  PRO   118      -0.353  33.473   6.134  1.00  0.00           C  
ATOM    894  N   VAL   119       0.623  33.144  10.035  1.00  0.00           N  
ATOM    895  CA  VAL   119       1.577  33.395  11.115  1.00  0.00           C  
ATOM    896  C   VAL   119       1.032  32.970  12.474  1.00  0.00           C  
ATOM    897  O   VAL   119      -0.171  33.071  12.731  1.00  0.00           O  
ATOM    898  CB  VAL   119       1.953  34.881  11.165  1.00  0.00           C  
ATOM    899  CG1 VAL   119       2.835  35.247  12.360  1.00  0.00           C  
ATOM    900  CG2 VAL   119       2.729  35.356   9.935  1.00  0.00           C  
ATOM    901  N   PRO   120       1.909  32.454  13.349  1.00  0.00           N  
ATOM    902  CA  PRO   120       1.504  32.018  14.690  1.00  0.00           C  
ATOM    903  C   PRO   120       0.639  33.071  15.412  1.00  0.00           C  
ATOM    904  O   PRO   120       0.995  34.252  15.447  1.00  0.00           O  
ATOM    905  CB  PRO   120       2.842  31.804  15.396  1.00  0.00           C  
ATOM    906  CG  PRO   120       3.695  31.248  14.291  1.00  0.00           C  
ATOM    907  CD  PRO   120       3.324  32.116  13.086  1.00  0.00           C  
ATOM    908  N   TRP   121      -0.486  32.632  15.969  1.00  0.00           N  
ATOM    909  CA  TRP   121      -1.374  33.526  16.720  1.00  0.00           C  
ATOM    910  C   TRP   121      -1.047  33.434  18.202  1.00  0.00           C  
ATOM    911  O   TRP   121      -1.514  34.229  19.008  1.00  0.00           O  
ATOM    912  CB  TRP   121      -2.840  33.170  16.456  1.00  0.00           C  
ATOM    913  CG  TRP   121      -3.246  33.277  15.006  1.00  0.00           C  
ATOM    914  CD1 TRP   121      -3.387  32.292  14.071  1.00  0.00           C  
ATOM    915  CD2 TRP   121      -3.578  34.474  14.288  1.00  0.00           C  
ATOM    916  NE1 TRP   121      -3.760  32.729  12.884  1.00  0.00           N  
ATOM    917  CE2 TRP   121      -3.896  34.091  12.958  1.00  0.00           C  
ATOM    918  CE3 TRP   121      -3.640  35.840  14.637  1.00  0.00           C  
ATOM    919  CZ2 TRP   121      -4.275  35.033  11.963  1.00  0.00           C  
ATOM    920  CZ3 TRP   121      -4.019  36.792  13.643  1.00  0.00           C  
ATOM    921  CH2 TRP   121      -4.330  36.373  12.324  1.00  0.00           C  
ATOM    922  N   PRO   122      -0.243  32.450  18.565  1.00  0.00           N  
ATOM    923  CA  PRO   122       0.213  32.282  19.935  1.00  0.00           C  
ATOM    924  C   PRO   122       1.725  32.125  19.798  1.00  0.00           C  
ATOM    925  O   PRO   122       2.183  31.248  19.064  1.00  0.00           O  
ATOM    926  CB  PRO   122      -0.383  31.018  20.586  1.00  0.00           C  
ATOM    927  CG  PRO   122      -0.736  29.922  19.579  1.00  0.00           C  
ATOM    928  CD  PRO   122      -1.235  30.460  18.237  1.00  0.00           C  
ATOM    929  N   ASN   123       2.519  32.958  20.505  1.00  0.00           N  
ATOM    930  CA  ASN   123       2.114  34.031  21.424  1.00  0.00           C  
ATOM    931  C   ASN   123       1.529  35.253  20.733  1.00  0.00           C  
ATOM    932  O   ASN   123       1.768  35.527  19.546  1.00  0.00           O  
ATOM    933  CB  ASN   123       3.409  34.360  22.142  1.00  0.00           C  
ATOM    934  CG  ASN   123       3.063  35.142  23.401  1.00  0.00           C  
ATOM    935  OD1 ASN   123       1.990  34.973  23.977  1.00  0.00           O  
ATOM    936  ND2 ASN   123       3.954  36.042  23.896  1.00  0.00           N  
ATOM    937  N   ASN   124       0.760  36.018  21.498  1.00  0.00           N  
ATOM    938  CA  ASN   124       0.117  37.183  20.939  1.00  0.00           C  
ATOM    939  C   ASN   124       1.035  38.204  20.253  1.00  0.00           C  
ATOM    940  O   ASN   124       0.564  38.946  19.405  1.00  0.00           O  
ATOM    941  CB  ASN   124      -0.705  37.885  22.036  1.00  0.00           C  
ATOM    942  CG  ASN   124      -1.938  37.038  22.314  1.00  0.00           C  
ATOM    943  OD1 ASN   124      -2.336  36.210  21.496  1.00  0.00           O  
ATOM    944  ND2 ASN   124      -2.611  37.198  23.486  1.00  0.00           N  
ATOM    945  N   THR   125       2.322  38.228  20.599  1.00  0.00           N  
ATOM    946  CA  THR   125       3.244  39.206  19.998  1.00  0.00           C  
ATOM    947  C   THR   125       4.125  38.649  18.855  1.00  0.00           C  
ATOM    948  O   THR   125       5.043  39.325  18.391  1.00  0.00           O  
ATOM    949  CB  THR   125       4.126  39.835  21.097  1.00  0.00           C  
ATOM    950  OG1 THR   125       4.876  38.826  21.758  1.00  0.00           O  
ATOM    951  CG2 THR   125       3.230  40.555  22.119  1.00  0.00           C  
ATOM    952  N   TYR   126       3.836  37.436  18.382  1.00  0.00           N  
ATOM    953  CA  TYR   126       4.672  36.863  17.306  1.00  0.00           C  
ATOM    954  C   TYR   126       4.765  37.792  16.070  1.00  0.00           C  
ATOM    955  O   TYR   126       5.860  38.093  15.563  1.00  0.00           O  
ATOM    956  CB  TYR   126       4.123  35.494  16.862  1.00  0.00           C  
ATOM    957  CG  TYR   126       5.017  34.864  15.798  1.00  0.00           C  
ATOM    958  CD1 TYR   126       6.129  34.076  16.166  1.00  0.00           C  
ATOM    959  CD2 TYR   126       4.830  35.145  14.455  1.00  0.00           C  
ATOM    960  CE1 TYR   126       7.025  33.599  15.203  1.00  0.00           C  
ATOM    961  CE2 TYR   126       5.731  34.665  13.488  1.00  0.00           C  
ATOM    962  CZ  TYR   126       6.815  33.908  13.872  1.00  0.00           C  
ATOM    963  OH  TYR   126       7.714  33.486  12.898  1.00  0.00           O  
ATOM    964  N   GLN   127       3.615  38.239  15.582  1.00  0.00           N  
ATOM    965  CA  GLN   127       3.572  39.091  14.401  1.00  0.00           C  
ATOM    966  C   GLN   127       4.279  40.424  14.619  1.00  0.00           C  
ATOM    967  O   GLN   127       5.071  40.868  13.781  1.00  0.00           O  
ATOM    968  CB  GLN   127       2.098  39.267  13.937  1.00  0.00           C  
ATOM    969  CG  GLN   127       1.953  40.119  12.674  1.00  0.00           C  
ATOM    970  CD  GLN   127       0.474  40.192  12.323  1.00  0.00           C  
ATOM    971  OE1 GLN   127      -0.377  39.695  13.059  1.00  0.00           O  
ATOM    972  NE2 GLN   127       0.088  40.817  11.179  1.00  0.00           N  
ATOM    973  N   LYS   128       4.022  41.055  15.759  1.00  0.00           N  
ATOM    974  CA  LYS   128       4.660  42.343  16.066  1.00  0.00           C  
ATOM    975  C   LYS   128       6.188  42.200  16.123  1.00  0.00           C  
ATOM    976  O   LYS   128       6.927  42.943  15.471  1.00  0.00           O  
ATOM    977  CB  LYS   128       4.131  42.862  17.414  1.00  0.00           C  
ATOM    978  CG  LYS   128       4.704  44.224  17.810  1.00  0.00           C  
ATOM    979  CD  LYS   128       4.126  44.775  19.116  1.00  0.00           C  
ATOM    980  CE  LYS   128       4.734  46.114  19.537  1.00  0.00           C  
ATOM    981  NZ  LYS   128       4.138  46.560  20.817  1.00  0.00           N  
ATOM    982  N   SER   129       6.654  41.222  16.886  1.00  0.00           N  
ATOM    983  CA  SER   129       8.092  41.014  17.050  1.00  0.00           C  
ATOM    984  C   SER   129       8.796  40.647  15.766  1.00  0.00           C  
ATOM    985  O   SER   129       9.819  41.230  15.408  1.00  0.00           O  
ATOM    986  CB  SER   129       8.348  39.937  18.103  1.00  0.00           C  
ATOM    987  OG  SER   129       7.930  40.395  19.381  1.00  0.00           O  
ATOM    988  N   MET   130       8.235  39.668  15.070  1.00  0.00           N  
ATOM    989  CA  MET   130       8.809  39.161  13.835  1.00  0.00           C  
ATOM    990  C   MET   130       8.804  40.209  12.744  1.00  0.00           C  
ATOM    991  O   MET   130       9.741  40.283  11.978  1.00  0.00           O  
ATOM    992  CB  MET   130       8.049  37.911  13.406  1.00  0.00           C  
ATOM    993  CG  MET   130       8.251  36.721  14.347  1.00  0.00           C  
ATOM    994  SD  MET   130       9.969  36.140  14.469  1.00  0.00           S  
ATOM    995  CE  MET   130      10.341  37.062  15.988  1.00  0.00           C  
ATOM    996  N   LYS   131       7.754  41.028  12.697  1.00  0.00           N  
ATOM    997  CA  LYS   131       7.671  42.102  11.716  1.00  0.00           C  
ATOM    998  C   LYS   131       8.728  43.173  11.939  1.00  0.00           C  
ATOM    999  O   LYS   131       9.334  43.656  10.990  1.00  0.00           O  
ATOM   1000  CB  LYS   131       6.298  42.752  11.774  1.00  0.00           C  
ATOM   1001  CG  LYS   131       6.100  43.853  10.731  1.00  0.00           C  
ATOM   1002  CD  LYS   131       4.689  44.446  10.726  1.00  0.00           C  
ATOM   1003  CE  LYS   131       4.498  45.564   9.699  1.00  0.00           C  
ATOM   1004  NZ  LYS   131       3.118  46.092   9.777  1.00  0.00           N  
ATOM   1005  N   THR   132       8.962  43.531  13.196  1.00  0.00           N  
ATOM   1006  CA  THR   132       9.948  44.568  13.466  1.00  0.00           C  
ATOM   1007  C   THR   132      11.347  44.065  13.143  1.00  0.00           C  
ATOM   1008  O   THR   132      12.182  44.794  12.586  1.00  0.00           O  
ATOM   1009  CB  THR   132       9.876  45.028  14.928  1.00  0.00           C  
ATOM   1010  OG1 THR   132       8.599  45.585  15.202  1.00  0.00           O  
ATOM   1011  CG2 THR   132      10.960  46.090  15.182  1.00  0.00           C  
ATOM   1012  N   PHE   133      11.596  42.813  13.508  1.00  0.00           N  
ATOM   1013  CA  PHE   133      12.871  42.182  13.281  1.00  0.00           C  
ATOM   1014  C   PHE   133      13.183  42.110  11.785  1.00  0.00           C  
ATOM   1015  O   PHE   133      14.327  42.381  11.365  1.00  0.00           O  
ATOM   1016  CB  PHE   133      12.873  40.787  13.916  1.00  0.00           C  
ATOM   1017  CG  PHE   133      14.205  40.175  13.649  1.00  0.00           C  
ATOM   1018  CD1 PHE   133      15.350  40.514  14.403  1.00  0.00           C  
ATOM   1019  CD2 PHE   133      14.347  39.227  12.618  1.00  0.00           C  
ATOM   1020  CE1 PHE   133      16.619  39.921  14.143  1.00  0.00           C  
ATOM   1021  CE2 PHE   133      15.607  38.617  12.336  1.00  0.00           C  
ATOM   1022  CZ  PHE   133      16.748  38.969  13.103  1.00  0.00           C  
ATOM   1023  N   MET   134      12.187  41.733  10.991  1.00  0.00           N  
ATOM   1024  CA  MET   134      12.391  41.648   9.544  1.00  0.00           C  
ATOM   1025  C   MET   134      12.720  43.036   8.985  1.00  0.00           C  
ATOM   1026  O   MET   134      13.594  43.189   8.140  1.00  0.00           O  
ATOM   1027  CB  MET   134      11.140  41.094   8.856  1.00  0.00           C  
ATOM   1028  CG  MET   134      10.885  39.615   9.153  1.00  0.00           C  
ATOM   1029  SD  MET   134       9.352  38.955   8.432  1.00  0.00           S  
ATOM   1030  CE  MET   134       9.931  39.055   6.713  1.00  0.00           C  
ATOM   1031  N   GLU   135      12.003  44.061   9.442  1.00  0.00           N  
ATOM   1032  CA  GLU   135      12.299  45.407   8.957  1.00  0.00           C  
ATOM   1033  C   GLU   135      13.742  45.816   9.324  1.00  0.00           C  
ATOM   1034  O   GLU   135      14.465  46.406   8.506  1.00  0.00           O  
ATOM   1035  CB  GLU   135      11.279  46.387   9.548  1.00  0.00           C  
ATOM   1036  CG  GLU   135       9.872  46.226   8.969  1.00  0.00           C  
ATOM   1037  CD  GLU   135       8.942  47.162   9.727  1.00  0.00           C  
ATOM   1038  OE1 GLU   135       9.419  47.816  10.693  1.00  0.00           O  
ATOM   1039  OE2 GLU   135       7.741  47.236   9.350  1.00  0.00           O  
ATOM   1040  N   GLU   136      14.190  45.484  10.534  1.00  0.00           N  
ATOM   1041  CA  GLU   136      15.563  45.813  10.936  1.00  0.00           C  
ATOM   1042  C   GLU   136      16.595  45.058  10.093  1.00  0.00           C  
ATOM   1043  O   GLU   136      17.636  45.623   9.697  1.00  0.00           O  
ATOM   1044  CB  GLU   136      15.793  45.474  12.405  1.00  0.00           C  
ATOM   1045  CG  GLU   136      15.048  46.400  13.369  1.00  0.00           C  
ATOM   1046  CD  GLU   136      15.507  47.826  13.101  1.00  0.00           C  
ATOM   1047  OE1 GLU   136      16.745  48.058  13.098  1.00  0.00           O  
ATOM   1048  OE2 GLU   136      14.626  48.702  12.894  1.00  0.00           O  
ATOM   1049  N   LEU   137      16.327  43.770   9.845  1.00  0.00           N  
ATOM   1050  CA  LEU   137      17.231  42.973   9.023  1.00  0.00           C  
ATOM   1051  C   LEU   137      17.278  43.510   7.589  1.00  0.00           C  
ATOM   1052  O   LEU   137      18.320  43.457   6.943  1.00  0.00           O  
ATOM   1053  CB  LEU   137      16.817  41.492   8.974  1.00  0.00           C  
ATOM   1054  CG  LEU   137      17.125  40.590  10.187  1.00  0.00           C  
ATOM   1055  CD1 LEU   137      16.740  39.130   9.862  1.00  0.00           C  
ATOM   1056  CD2 LEU   137      18.607  40.650  10.527  1.00  0.00           C  
ATOM   1057  N   GLY   138      16.160  44.011   7.083  1.00  0.00           N  
ATOM   1058  CA  GLY   138      16.151  44.521   5.709  1.00  0.00           C  
ATOM   1059  C   GLY   138      17.123  45.700   5.569  1.00  0.00           C  
ATOM   1060  O   GLY   138      17.784  45.839   4.538  1.00  0.00           O  
ATOM   1061  N   LEU   139      17.226  46.521   6.617  1.00  0.00           N  
ATOM   1062  CA  LEU   139      18.135  47.674   6.636  1.00  0.00           C  
ATOM   1063  C   LEU   139      19.569  47.200   6.756  1.00  0.00           C  
ATOM   1064  O   LEU   139      20.482  47.760   6.144  1.00  0.00           O  
ATOM   1065  CB  LEU   139      17.799  48.608   7.816  1.00  0.00           C  
ATOM   1066  CG  LEU   139      16.451  49.307   7.705  1.00  0.00           C  
ATOM   1067  CD1 LEU   139      16.195  50.120   8.953  1.00  0.00           C  
ATOM   1068  CD2 LEU   139      16.427  50.174   6.484  1.00  0.00           C  
ATOM   1069  N   ALA   140      19.780  46.143   7.536  1.00  0.00           N  
ATOM   1070  CA  ALA   140      21.115  45.588   7.680  1.00  0.00           C  
ATOM   1071  C   ALA   140      21.546  44.923   6.355  1.00  0.00           C  
ATOM   1072  O   ALA   140      22.719  44.998   5.973  1.00  0.00           O  
ATOM   1073  CB  ALA   140      21.159  44.562   8.831  1.00  0.00           C  
ATOM   1074  N   GLY   141      20.619  44.271   5.653  1.00  0.00           N  
ATOM   1075  CA  GLY   141      21.000  43.631   4.384  1.00  0.00           C  
ATOM   1076  C   GLY   141      21.498  44.706   3.414  1.00  0.00           C  
ATOM   1077  O   GLY   141      22.458  44.489   2.691  1.00  0.00           O  
ATOM   1078  N   GLU   142      20.832  45.857   3.390  1.00  0.00           N  
ATOM   1079  CA  GLU   142      21.267  46.954   2.506  1.00  0.00           C  
ATOM   1080  C   GLU   142      22.696  47.399   2.811  1.00  0.00           C  
ATOM   1081  O   GLU   142      23.501  47.614   1.898  1.00  0.00           O  
ATOM   1082  CB  GLU   142      20.333  48.155   2.639  1.00  0.00           C  
ATOM   1083  CG  GLU   142      18.947  47.920   2.034  1.00  0.00           C  
ATOM   1084  CD  GLU   142      18.086  49.136   2.346  1.00  0.00           C  
ATOM   1085  OE1 GLU   142      18.581  50.042   3.067  1.00  0.00           O  
ATOM   1086  OE2 GLU   142      16.921  49.173   1.868  1.00  0.00           O  
ATOM   1087  N   ARG   143      23.008  47.541   4.096  1.00  0.00           N  
ATOM   1088  CA  ARG   143      24.338  47.920   4.532  1.00  0.00           C  
ATOM   1089  C   ARG   143      25.367  46.911   4.063  1.00  0.00           C  
ATOM   1090  O   ARG   143      26.415  47.271   3.526  1.00  0.00           O  
ATOM   1091  CB  ARG   143      24.391  48.006   6.060  1.00  0.00           C  
ATOM   1092  CG  ARG   143      23.618  49.197   6.631  1.00  0.00           C  
ATOM   1093  CD  ARG   143      23.631  49.259   8.160  1.00  0.00           C  
ATOM   1094  NE  ARG   143      22.804  50.429   8.568  1.00  0.00           N  
ATOM   1095  CZ  ARG   143      22.593  50.688   9.891  1.00  0.00           C  
ATOM   1096  NH1 ARG   143      23.247  49.730  10.612  1.00  0.00           N  
ATOM   1097  NH2 ARG   143      21.811  51.803   9.978  1.00  0.00           N  
ATOM   1098  N   LEU   144      25.056  45.629   4.256  1.00  0.00           N  
ATOM   1099  CA  LEU   144      25.969  44.572   3.856  1.00  0.00           C  
ATOM   1100  C   LEU   144      26.182  44.507   2.339  1.00  0.00           C  
ATOM   1101  O   LEU   144      27.330  44.389   1.866  1.00  0.00           O  
ATOM   1102  CB  LEU   144      25.447  43.217   4.374  1.00  0.00           C  
ATOM   1103  CG  LEU   144      25.546  43.066   5.893  1.00  0.00           C  
ATOM   1104  CD1 LEU   144      24.870  41.819   6.463  1.00  0.00           C  
ATOM   1105  CD2 LEU   144      26.969  42.980   6.443  1.00  0.00           C  
ATOM   1106  N   LEU   145      25.087  44.558   1.585  1.00  0.00           N  
ATOM   1107  CA  LEU   145      25.146  44.496   0.124  1.00  0.00           C  
ATOM   1108  C   LEU   145      26.034  45.621  -0.379  1.00  0.00           C  
ATOM   1109  O   LEU   145      26.821  45.440  -1.303  1.00  0.00           O  
ATOM   1110  CB  LEU   145      23.757  44.681  -0.482  1.00  0.00           C  
ATOM   1111  CG  LEU   145      22.817  43.502  -0.224  1.00  0.00           C  
ATOM   1112  CD1 LEU   145      21.369  43.723  -0.659  1.00  0.00           C  
ATOM   1113  CD2 LEU   145      23.204  42.202  -0.927  1.00  0.00           C  
ATOM   1114  N   LYS   146      25.878  46.792   0.222  1.00  0.00           N  
ATOM   1115  CA  LYS   146      26.697  47.938  -0.182  1.00  0.00           C  
ATOM   1116  C   LYS   146      28.179  47.680   0.092  1.00  0.00           C  
ATOM   1117  O   LYS   146      29.034  47.853  -0.787  1.00  0.00           O  
ATOM   1118  CB  LYS   146      26.202  49.196   0.536  1.00  0.00           C  
ATOM   1119  CG  LYS   146      27.184  50.349   0.544  1.00  0.00           C  
ATOM   1120  CD  LYS   146      26.672  51.512   1.390  1.00  0.00           C  
ATOM   1121  CE  LYS   146      25.643  52.332   0.644  1.00  0.00           C  
ATOM   1122  NZ  LYS   146      25.689  53.774   1.095  1.00  0.00           N  
ATOM   1123  N   LEU   147      28.500  47.239   1.299  1.00  0.00           N  
ATOM   1124  CA  LEU   147      29.893  46.970   1.613  1.00  0.00           C  
ATOM   1125  C   LEU   147      30.444  45.852   0.725  1.00  0.00           C  
ATOM   1126  O   LEU   147      31.600  45.896   0.284  1.00  0.00           O  
ATOM   1127  CB  LEU   147      30.040  46.602   3.088  1.00  0.00           C  
ATOM   1128  CG  LEU   147      31.485  46.319   3.505  1.00  0.00           C  
ATOM   1129  CD1 LEU   147      32.447  47.494   3.338  1.00  0.00           C  
ATOM   1130  CD2 LEU   147      31.667  45.917   4.968  1.00  0.00           C  
ATOM   1131  N   THR   148      29.629  44.847   0.421  1.00  0.00           N  
ATOM   1132  CA  THR   148      30.154  43.769  -0.434  1.00  0.00           C  
ATOM   1133  C   THR   148      30.337  44.211  -1.884  1.00  0.00           C  
ATOM   1134  O   THR   148      31.213  43.694  -2.599  1.00  0.00           O  
ATOM   1135  CB  THR   148      29.238  42.541  -0.372  1.00  0.00           C  
ATOM   1136  OG1 THR   148      27.934  42.882  -0.818  1.00  0.00           O  
ATOM   1137  CG2 THR   148      29.164  42.034   1.078  1.00  0.00           C  
ATOM   1138  N   ALA   149      29.518  45.165  -2.313  1.00  0.00           N  
ATOM   1139  CA  ALA   149      29.598  45.685  -3.664  1.00  0.00           C  
ATOM   1140  C   ALA   149      30.909  46.447  -3.787  1.00  0.00           C  
ATOM   1141  O   ALA   149      31.638  46.278  -4.745  1.00  0.00           O  
ATOM   1142  CB  ALA   149      28.447  46.651  -3.933  1.00  0.00           C  
ATOM   1143  N   LEU   150      31.178  47.299  -2.799  1.00  0.00           N  
ATOM   1144  CA  LEU   150      32.402  48.098  -2.759  1.00  0.00           C  
ATOM   1145  C   LEU   150      33.619  47.171  -2.734  1.00  0.00           C  
ATOM   1146  O   LEU   150      34.642  47.442  -3.370  1.00  0.00           O  
ATOM   1147  CB  LEU   150      32.363  49.020  -1.525  1.00  0.00           C  
ATOM   1148  CG  LEU   150      33.595  49.917  -1.395  1.00  0.00           C  
ATOM   1149  CD1 LEU   150      33.812  50.889  -2.554  1.00  0.00           C  
ATOM   1150  CD2 LEU   150      33.607  50.824  -0.165  1.00  0.00           C  
ATOM   1151  N   GLY   151      33.492  46.055  -2.019  1.00  0.00           N  
ATOM   1152  CA  GLY   151      34.572  45.087  -1.944  1.00  0.00           C  
ATOM   1153  C   GLY   151      34.934  44.488  -3.293  1.00  0.00           C  
ATOM   1154  O   GLY   151      36.085  44.135  -3.517  1.00  0.00           O  
ATOM   1155  N   PHE   152      33.961  44.354  -4.193  1.00  0.00           N  
ATOM   1156  CA  PHE   152      34.244  43.812  -5.518  1.00  0.00           C  
ATOM   1157  C   PHE   152      34.585  44.911  -6.512  1.00  0.00           C  
ATOM   1158  O   PHE   152      34.760  44.624  -7.699  1.00  0.00           O  
ATOM   1159  CB  PHE   152      33.043  43.042  -6.078  1.00  0.00           C  
ATOM   1160  CG  PHE   152      32.854  41.830  -5.232  1.00  0.00           C  
ATOM   1161  CD1 PHE   152      31.870  41.769  -4.220  1.00  0.00           C  
ATOM   1162  CD2 PHE   152      33.669  40.701  -5.433  1.00  0.00           C  
ATOM   1163  CE1 PHE   152      31.694  40.604  -3.418  1.00  0.00           C  
ATOM   1164  CE2 PHE   152      33.514  39.521  -4.644  1.00  0.00           C  
ATOM   1165  CZ  PHE   152      32.521  39.475  -3.630  1.00  0.00           C  
ATOM   1166  N   GLU   153      34.642  46.155  -6.036  1.00  0.00           N  
ATOM   1167  CA  GLU   153      34.943  47.285  -6.907  1.00  0.00           C  
ATOM   1168  C   GLU   153      33.730  47.745  -7.703  1.00  0.00           C  
ATOM   1169  O   GLU   153      33.853  48.459  -8.705  1.00  0.00           O  
ATOM   1170  CB  GLU   153      36.081  46.919  -7.865  1.00  0.00           C  
ATOM   1171  CG  GLU   153      37.400  46.609  -7.155  1.00  0.00           C  
ATOM   1172  CD  GLU   153      38.434  46.259  -8.216  1.00  0.00           C  
ATOM   1173  OE1 GLU   153      38.070  46.264  -9.422  1.00  0.00           O  
ATOM   1174  OE2 GLU   153      39.603  45.982  -7.834  1.00  0.00           O  
ATOM   1175  N   LEU   154      32.544  47.344  -7.262  1.00  0.00           N  
ATOM   1176  CA  LEU   154      31.317  47.723  -7.960  1.00  0.00           C  
ATOM   1177  C   LEU   154      30.719  48.958  -7.295  1.00  0.00           C  
ATOM   1178  O   LEU   154      31.119  49.321  -6.198  1.00  0.00           O  
ATOM   1179  CB  LEU   154      30.302  46.564  -7.904  1.00  0.00           C  
ATOM   1180  CG  LEU   154      30.736  45.202  -8.459  1.00  0.00           C  
ATOM   1181  CD1 LEU   154      29.745  44.131  -8.015  1.00  0.00           C  
ATOM   1182  CD2 LEU   154      30.827  45.260  -9.987  1.00  0.00           C  
ATOM   1183  N   PRO   155      29.783  49.625  -7.959  1.00  0.00           N  
ATOM   1184  CA  PRO   155      29.155  50.778  -7.335  1.00  0.00           C  
ATOM   1185  C   PRO   155      28.429  50.258  -6.092  1.00  0.00           C  
ATOM   1186  O   PRO   155      27.909  49.139  -6.095  1.00  0.00           O  
ATOM   1187  CB  PRO   155      28.208  51.451  -8.319  1.00  0.00           C  
ATOM   1188  CG  PRO   155      28.567  51.195  -9.784  1.00  0.00           C  
ATOM   1189  CD  PRO   155      29.105  49.786 -10.045  1.00  0.00           C  
ATOM   1190  N   ILE   156      28.401  51.048  -5.008  1.00  0.00           N  
ATOM   1191  CA  ILE   156      27.740  50.610  -3.770  1.00  0.00           C  
ATOM   1192  C   ILE   156      26.348  49.971  -3.871  1.00  0.00           C  
ATOM   1193  O   ILE   156      26.049  49.024  -3.131  1.00  0.00           O  
ATOM   1194  CB  ILE   156      27.742  51.880  -2.903  1.00  0.00           C  
ATOM   1195  CG1 ILE   156      29.146  52.306  -2.442  1.00  0.00           C  
ATOM   1196  CG2 ILE   156      26.919  51.742  -1.611  1.00  0.00           C  
ATOM   1197  CD1 ILE   156      29.186  53.700  -1.817  1.00  0.00           C  
ATOM   1198  N   ASN   157      25.501  50.464  -4.771  1.00  0.00           N  
ATOM   1199  CA  ASN   157      24.158  49.912  -4.862  1.00  0.00           C  
ATOM   1200  C   ASN   157      24.005  48.739  -5.823  1.00  0.00           C  
ATOM   1201  O   ASN   157      22.912  48.215  -5.977  1.00  0.00           O  
ATOM   1202  CB  ASN   157      23.158  51.017  -5.240  1.00  0.00           C  
ATOM   1203  CG  ASN   157      23.023  51.956  -4.050  1.00  0.00           C  
ATOM   1204  OD1 ASN   157      23.217  51.557  -2.903  1.00  0.00           O  
ATOM   1205  ND2 ASN   157      22.682  53.256  -4.258  1.00  0.00           N  
ATOM   1206  N   THR   158      25.104  48.308  -6.429  1.00  0.00           N  
ATOM   1207  CA  THR   158      25.048  47.257  -7.433  1.00  0.00           C  
ATOM   1208  C   THR   158      24.525  45.894  -7.012  1.00  0.00           C  
ATOM   1209  O   THR   158      23.606  45.371  -7.635  1.00  0.00           O  
ATOM   1210  CB  THR   158      26.416  47.075  -8.077  1.00  0.00           C  
ATOM   1211  OG1 THR   158      26.809  48.271  -8.734  1.00  0.00           O  
ATOM   1212  CG2 THR   158      26.348  45.930  -9.102  1.00  0.00           C  
ATOM   1213  N   PHE   159      25.087  45.304  -5.973  1.00  0.00           N  
ATOM   1214  CA  PHE   159      24.601  43.975  -5.621  1.00  0.00           C  
ATOM   1215  C   PHE   159      23.125  43.927  -5.203  1.00  0.00           C  
ATOM   1216  O   PHE   159      22.390  43.037  -5.662  1.00  0.00           O  
ATOM   1217  CB  PHE   159      25.516  43.319  -4.572  1.00  0.00           C  
ATOM   1218  CG  PHE   159      26.724  42.815  -5.284  1.00  0.00           C  
ATOM   1219  CD1 PHE   159      27.952  43.513  -5.262  1.00  0.00           C  
ATOM   1220  CD2 PHE   159      26.661  41.608  -6.004  1.00  0.00           C  
ATOM   1221  CE1 PHE   159      29.103  43.021  -5.943  1.00  0.00           C  
ATOM   1222  CE2 PHE   159      27.799  41.092  -6.695  1.00  0.00           C  
ATOM   1223  CZ  PHE   159      29.026  41.805  -6.664  1.00  0.00           C  
ATOM   1224  N   THR   160      22.662  44.865  -4.374  1.00  0.00           N  
ATOM   1225  CA  THR   160      21.258  44.815  -3.976  1.00  0.00           C  
ATOM   1226  C   THR   160      20.314  45.002  -5.175  1.00  0.00           C  
ATOM   1227  O   THR   160      19.257  44.378  -5.237  1.00  0.00           O  
ATOM   1228  CB  THR   160      20.946  45.855  -2.893  1.00  0.00           C  
ATOM   1229  OG1 THR   160      21.238  47.160  -3.371  1.00  0.00           O  
ATOM   1230  CG2 THR   160      21.801  45.566  -1.648  1.00  0.00           C  
ATOM   1231  N   ASP   161      20.709  45.837  -6.133  1.00  0.00           N  
ATOM   1232  CA  ASP   161      19.894  46.058  -7.336  1.00  0.00           C  
ATOM   1233  C   ASP   161      19.794  44.742  -8.093  1.00  0.00           C  
ATOM   1234  O   ASP   161      18.719  44.361  -8.576  1.00  0.00           O  
ATOM   1235  CB  ASP   161      20.538  47.115  -8.264  1.00  0.00           C  
ATOM   1236  CG  ASP   161      20.360  48.481  -7.616  1.00  0.00           C  
ATOM   1237  OD1 ASP   161      19.567  48.574  -6.642  1.00  0.00           O  
ATOM   1238  OD2 ASP   161      21.014  49.449  -8.087  1.00  0.00           O  
ATOM   1239  N   LEU   162      20.802  43.908  -7.873  1.00  0.00           N  
ATOM   1240  CA  LEU   162      20.774  42.556  -8.393  1.00  0.00           C  
ATOM   1241  C   LEU   162      20.147  41.743  -7.247  1.00  0.00           C  
ATOM   1242  O   LEU   162      19.987  40.521  -7.316  1.00  0.00           O  
ATOM   1243  CB  LEU   162      22.043  41.752  -8.694  1.00  0.00           C  
ATOM   1244  CG  LEU   162      22.921  42.381  -9.777  1.00  0.00           C  
ATOM   1245  CD1 LEU   162      24.243  41.660 -10.036  1.00  0.00           C  
ATOM   1246  CD2 LEU   162      22.282  42.457 -11.163  1.00  0.00           C  
ATOM   1247  N   THR   163      19.790  42.448  -6.178  1.00  0.00           N  
ATOM   1248  CA  THR   163      19.141  41.837  -5.033  1.00  0.00           C  
ATOM   1249  C   THR   163      18.018  42.691  -4.463  1.00  0.00           C  
ATOM   1250  O   THR   163      17.103  42.210  -3.790  1.00  0.00           O  
ATOM   1251  CB  THR   163      19.030  41.362  -3.571  1.00  0.00           C  
ATOM   1252  OG1 THR   163      17.942  40.460  -3.432  1.00  0.00           O  
ATOM   1253  CG2 THR   163      18.804  42.578  -2.657  1.00  0.00           C  
ATOM   1254  N   ARG   164      18.089  43.997  -4.739  1.00  0.00           N  
ATOM   1255  CA  ARG   164      17.153  45.044  -4.308  1.00  0.00           C  
ATOM   1256  C   ARG   164      15.703  44.585  -4.120  1.00  0.00           C  
ATOM   1257  O   ARG   164      15.216  44.402  -3.001  1.00  0.00           O  
ATOM   1258  CB  ARG   164      16.876  46.266  -5.188  1.00  0.00           C  
ATOM   1259  CG  ARG   164      15.933  47.283  -4.541  1.00  0.00           C  
ATOM   1260  CD  ARG   164      15.730  48.548  -5.377  1.00  0.00           C  
ATOM   1261  NE  ARG   164      14.774  49.422  -4.641  1.00  0.00           N  
ATOM   1262  CZ  ARG   164      14.401  50.624  -5.171  1.00  0.00           C  
ATOM   1263  NH1 ARG   164      15.045  50.769  -6.366  1.00  0.00           N  
ATOM   1264  NH2 ARG   164      13.530  51.211  -4.299  1.00  0.00           N  
ATOM   1265  N   ASP   165      15.000  44.396  -5.233  1.00  0.00           N  
ATOM   1266  CA  ASP   165      13.616  43.970  -5.179  1.00  0.00           C  
ATOM   1267  C   ASP   165      13.364  42.504  -4.908  1.00  0.00           C  
ATOM   1268  O   ASP   165      12.980  41.747  -5.804  1.00  0.00           O  
ATOM   1269  CB  ASP   165      12.805  44.208  -6.456  1.00  0.00           C  
ATOM   1270  CG  ASP   165      12.607  45.709  -6.615  1.00  0.00           C  
ATOM   1271  OD1 ASP   165      12.774  46.438  -5.601  1.00  0.00           O  
ATOM   1272  OD2 ASP   165      12.287  46.146  -7.752  1.00  0.00           O  
ATOM   1273  N   GLY   166      13.570  42.057  -3.671  1.00  0.00           N  
ATOM   1274  CA  GLY   166      13.453  40.636  -3.340  1.00  0.00           C  
ATOM   1275  C   GLY   166      12.645  40.248  -2.102  1.00  0.00           C  
ATOM   1276  O   GLY   166      11.620  40.865  -1.799  1.00  0.00           O  
ATOM   1277  N   TRP   167      13.066  39.278  -1.294  1.00  0.00           N  
ATOM   1278  CA  TRP   167      12.162  38.714  -0.285  1.00  0.00           C  
ATOM   1279  C   TRP   167      12.940  38.253   0.948  1.00  0.00           C  
ATOM   1280  O   TRP   167      14.076  37.789   0.814  1.00  0.00           O  
ATOM   1281  CB  TRP   167      11.436  37.481  -0.860  1.00  0.00           C  
ATOM   1282  CG  TRP   167      10.413  36.880   0.074  1.00  0.00           C  
ATOM   1283  CD1 TRP   167       9.673  37.481   1.051  1.00  0.00           C  
ATOM   1284  CD2 TRP   167       9.994  35.509   0.128  1.00  0.00           C  
ATOM   1285  NE1 TRP   167       8.861  36.662   1.690  1.00  0.00           N  
ATOM   1286  CE2 TRP   167       9.018  35.409   1.154  1.00  0.00           C  
ATOM   1287  CE3 TRP   167      10.345  34.348  -0.593  1.00  0.00           C  
ATOM   1288  CZ2 TRP   167       8.382  34.182   1.485  1.00  0.00           C  
ATOM   1289  CZ3 TRP   167       9.710  33.112  -0.266  1.00  0.00           C  
ATOM   1290  CH2 TRP   167       8.741  33.050   0.766  1.00  0.00           C  
ATOM   1291  N   HIS   168      12.365  38.426   2.144  1.00  0.00           N  
ATOM   1292  CA  HIS   168      13.009  37.880   3.349  1.00  0.00           C  
ATOM   1293  C   HIS   168      12.060  36.753   3.808  1.00  0.00           C  
ATOM   1294  O   HIS   168      10.888  36.995   4.079  1.00  0.00           O  
ATOM   1295  CB  HIS   168      13.124  38.894   4.490  1.00  0.00           C  
ATOM   1296  CG  HIS   168      13.976  40.078   4.139  1.00  0.00           C  
ATOM   1297  ND1 HIS   168      15.354  40.088   4.220  1.00  0.00           N  
ATOM   1298  CD2 HIS   168      13.640  41.311   3.694  1.00  0.00           C  
ATOM   1299  CE1 HIS   168      15.825  41.240   3.852  1.00  0.00           C  
ATOM   1300  NE2 HIS   168      14.808  42.014   3.524  1.00  0.00           N  
ATOM   1301  N   HIS   169      12.574  35.530   3.884  1.00  0.00           N  
ATOM   1302  CA  HIS   169      11.804  34.367   4.302  1.00  0.00           C  
ATOM   1303  C   HIS   169      12.311  33.959   5.676  1.00  0.00           C  
ATOM   1304  O   HIS   169      13.502  33.863   5.876  1.00  0.00           O  
ATOM   1305  CB  HIS   169      12.085  33.194   3.350  1.00  0.00           C  
ATOM   1306  CG  HIS   169      11.351  31.942   3.730  1.00  0.00           C  
ATOM   1307  ND1 HIS   169       9.989  31.772   3.587  1.00  0.00           N  
ATOM   1308  CD2 HIS   169      11.798  30.777   4.255  1.00  0.00           C  
ATOM   1309  CE1 HIS   169       9.630  30.592   3.992  1.00  0.00           C  
ATOM   1310  NE2 HIS   169      10.708  29.956   4.408  1.00  0.00           N  
ATOM   1311  N   MET   170      11.408  33.717   6.615  1.00  0.00           N  
ATOM   1312  CA  MET   170      11.791  33.292   7.944  1.00  0.00           C  
ATOM   1313  C   MET   170      11.577  31.789   8.046  1.00  0.00           C  
ATOM   1314  O   MET   170      10.513  31.286   7.689  1.00  0.00           O  
ATOM   1315  CB  MET   170      10.912  33.998   8.991  1.00  0.00           C  
ATOM   1316  CG  MET   170      10.980  33.401  10.427  1.00  0.00           C  
ATOM   1317  SD  MET   170      12.580  33.523  11.236  1.00  0.00           S  
ATOM   1318  CE  MET   170      12.568  35.237  11.768  1.00  0.00           C  
ATOM   1319  N   ARG   171      12.579  31.094   8.566  1.00  0.00           N  
ATOM   1320  CA  ARG   171      12.469  29.664   8.821  1.00  0.00           C  
ATOM   1321  C   ARG   171      12.907  29.399  10.256  1.00  0.00           C  
ATOM   1322  O   ARG   171      14.065  29.623  10.611  1.00  0.00           O  
ATOM   1323  CB  ARG   171      13.337  28.870   7.846  1.00  0.00           C  
ATOM   1324  CG  ARG   171      13.146  27.356   7.953  1.00  0.00           C  
ATOM   1325  CD  ARG   171      13.976  26.561   6.943  1.00  0.00           C  
ATOM   1326  NE  ARG   171      13.747  25.114   7.215  1.00  0.00           N  
ATOM   1327  CZ  ARG   171      14.380  24.169   6.461  1.00  0.00           C  
ATOM   1328  NH1 ARG   171      15.152  24.819   5.541  1.00  0.00           N  
ATOM   1329  NH2 ARG   171      13.995  22.943   6.920  1.00  0.00           N  
ATOM   1330  N   VAL   172      11.971  28.975  11.118  1.00  0.00           N  
ATOM   1331  CA  VAL   172      12.333  28.659  12.501  1.00  0.00           C  
ATOM   1332  C   VAL   172      12.613  27.164  12.481  1.00  0.00           C  
ATOM   1333  O   VAL   172      11.723  26.373  12.123  1.00  0.00           O  
ATOM   1334  CB  VAL   172      11.171  28.902  13.470  1.00  0.00           C  
ATOM   1335  CG1 VAL   172      11.497  28.531  14.918  1.00  0.00           C  
ATOM   1336  CG2 VAL   172      10.716  30.362  13.523  1.00  0.00           C  
ATOM   1337  N   LEU   173      13.830  26.784  12.869  1.00  0.00           N  
ATOM   1338  CA  LEU   173      14.248  25.384  12.866  1.00  0.00           C  
ATOM   1339  C   LEU   173      14.158  24.852  14.291  1.00  0.00           C  
ATOM   1340  O   LEU   173      14.783  25.390  15.177  1.00  0.00           O  
ATOM   1341  CB  LEU   173      15.705  25.282  12.371  1.00  0.00           C  
ATOM   1342  CG  LEU   173      15.905  25.811  10.950  1.00  0.00           C  
ATOM   1343  CD1 LEU   173      17.348  25.784  10.447  1.00  0.00           C  
ATOM   1344  CD2 LEU   173      15.138  25.056   9.865  1.00  0.00           C  
ATOM   1345  N   ARG   174      13.411  23.773  14.482  1.00  0.00           N  
ATOM   1346  CA  ARG   174      13.214  23.191  15.795  1.00  0.00           C  
ATOM   1347  C   ARG   174      13.828  21.781  15.786  1.00  0.00           C  
ATOM   1348  O   ARG   174      13.398  20.934  15.030  1.00  0.00           O  
ATOM   1349  CB  ARG   174      11.714  23.149  16.075  1.00  0.00           C  
ATOM   1350  CG  ARG   174      11.370  22.661  17.484  1.00  0.00           C  
ATOM   1351  CD  ARG   174      11.655  23.694  18.576  1.00  0.00           C  
ATOM   1352  NE  ARG   174      11.205  23.111  19.872  1.00  0.00           N  
ATOM   1353  CZ  ARG   174      11.596  23.681  21.049  1.00  0.00           C  
ATOM   1354  NH1 ARG   174      12.382  24.756  20.750  1.00  0.00           N  
ATOM   1355  NH2 ARG   174      11.047  22.954  22.066  1.00  0.00           N  
ATOM   1356  N   PHE   175      14.816  21.541  16.656  1.00  0.00           N  
ATOM   1357  CA  PHE   175      15.534  20.257  16.675  1.00  0.00           C  
ATOM   1358  C   PHE   175      15.250  19.591  17.992  1.00  0.00           C  
ATOM   1359  O   PHE   175      15.850  19.951  18.988  1.00  0.00           O  
ATOM   1360  CB  PHE   175      17.046  20.488  16.574  1.00  0.00           C  
ATOM   1361  CG  PHE   175      17.311  21.154  15.268  1.00  0.00           C  
ATOM   1362  CD1 PHE   175      17.336  22.561  15.136  1.00  0.00           C  
ATOM   1363  CD2 PHE   175      17.547  20.377  14.119  1.00  0.00           C  
ATOM   1364  CE1 PHE   175      17.595  23.189  13.883  1.00  0.00           C  
ATOM   1365  CE2 PHE   175      17.809  20.980  12.852  1.00  0.00           C  
ATOM   1366  CZ  PHE   175      17.830  22.394  12.735  1.00  0.00           C  
ATOM   1367  N   PRO   176      14.316  18.636  18.012  1.00  0.00           N  
ATOM   1368  CA  PRO   176      14.018  17.970  19.289  1.00  0.00           C  
ATOM   1369  C   PRO   176      15.236  17.203  19.773  1.00  0.00           C  
ATOM   1370  O   PRO   176      16.172  16.954  18.999  1.00  0.00           O  
ATOM   1371  CB  PRO   176      12.881  17.011  18.932  1.00  0.00           C  
ATOM   1372  CG  PRO   176      12.305  17.555  17.616  1.00  0.00           C  
ATOM   1373  CD  PRO   176      13.540  18.066  16.901  1.00  0.00           C  
ATOM   1374  N   PRO   177      15.232  16.766  21.023  1.00  0.00           N  
ATOM   1375  CA  PRO   177      16.298  15.883  21.465  1.00  0.00           C  
ATOM   1376  C   PRO   177      16.212  14.557  20.702  1.00  0.00           C  
ATOM   1377  O   PRO   177      15.148  13.942  20.585  1.00  0.00           O  
ATOM   1378  CB  PRO   177      16.812  14.855  22.477  1.00  0.00           C  
ATOM   1379  CG  PRO   177      15.695  14.088  23.189  1.00  0.00           C  
ATOM   1380  CD  PRO   177      14.423  14.912  23.397  1.00  0.00           C  
ATOM   1381  N   GLN   178      17.345  14.104  20.174  1.00  0.00           N  
ATOM   1382  CA  GLN   178      17.427  12.819  19.486  1.00  0.00           C  
ATOM   1383  C   GLN   178      18.730  12.132  19.856  1.00  0.00           C  
ATOM   1384  O   GLN   178      19.690  12.759  20.314  1.00  0.00           O  
ATOM   1385  CB  GLN   178      17.508  12.688  17.961  1.00  0.00           C  
ATOM   1386  CG  GLN   178      16.269  13.217  17.237  1.00  0.00           C  
ATOM   1387  CD  GLN   178      15.115  12.267  17.523  1.00  0.00           C  
ATOM   1388  OE1 GLN   178      15.309  11.061  17.672  1.00  0.00           O  
ATOM   1389  NE2 GLN   178      13.850  12.757  17.614  1.00  0.00           N  
ATOM   1390  N   THR   179      18.778  10.823  19.661  1.00  0.00           N  
ATOM   1391  CA  THR   179      19.993  10.060  19.894  1.00  0.00           C  
ATOM   1392  C   THR   179      21.055  10.580  18.921  1.00  0.00           C  
ATOM   1393  O   THR   179      20.915  10.450  17.702  1.00  0.00           O  
ATOM   1394  CB  THR   179      20.934   8.843  19.804  1.00  0.00           C  
ATOM   1395  OG1 THR   179      20.304   7.697  20.357  1.00  0.00           O  
ATOM   1396  CG2 THR   179      22.226   9.140  20.584  1.00  0.00           C  
ATOM   1397  N   SER   180      22.133  11.175  19.426  1.00  0.00           N  
ATOM   1398  CA  SER   180      23.163  11.740  18.552  1.00  0.00           C  
ATOM   1399  C   SER   180      24.041  10.679  17.889  1.00  0.00           C  
ATOM   1400  O   SER   180      23.932   9.482  18.167  1.00  0.00           O  
ATOM   1401  CB  SER   180      24.345  12.612  18.985  1.00  0.00           C  
ATOM   1402  OG  SER   180      25.257  11.848  19.760  1.00  0.00           O  
ATOM   1403  N   THR   181      24.925  11.110  17.000  1.00  0.00           N  
ATOM   1404  CA  THR   181      25.870  10.215  16.359  1.00  0.00           C  
ATOM   1405  C   THR   181      25.376   9.563  15.085  1.00  0.00           C  
ATOM   1406  O   THR   181      26.155   9.227  14.188  1.00  0.00           O  
ATOM   1407  CB  THR   181      26.712   8.931  16.227  1.00  0.00           C  
ATOM   1408  OG1 THR   181      25.863   7.794  16.177  1.00  0.00           O  
ATOM   1409  CG2 THR   181      27.652   8.812  17.439  1.00  0.00           C  
ATOM   1410  N   LEU   182      24.000   9.355  15.043  1.00  0.00           N  
ATOM   1411  CA  LEU   182      23.558   8.728  13.802  1.00  0.00           C  
ATOM   1412  C   LEU   182      22.735   9.612  12.854  1.00  0.00           C  
ATOM   1413  O   LEU   182      22.480   9.217  11.720  1.00  0.00           O  
ATOM   1414  CB  LEU   182      22.711   7.470  14.110  1.00  0.00           C  
ATOM   1415  CG  LEU   182      23.289   6.329  14.941  1.00  0.00           C  
ATOM   1416  CD1 LEU   182      22.249   5.194  15.061  1.00  0.00           C  
ATOM   1417  CD2 LEU   182      24.535   5.800  14.238  1.00  0.00           C  
ATOM   1418  N   SER   183      22.315  10.789  13.314  1.00  0.00           N  
ATOM   1419  CA  SER   183      21.462  11.666  12.509  1.00  0.00           C  
ATOM   1420  C   SER   183      22.016  13.057  12.296  1.00  0.00           C  
ATOM   1421  O   SER   183      23.038  13.441  12.880  1.00  0.00           O  
ATOM   1422  CB  SER   183      20.084  11.800  13.203  1.00  0.00           C  
ATOM   1423  OG  SER   183      20.228  12.464  14.450  1.00  0.00           O  
ATOM   1424  N   ARG   184      21.334  13.816  11.448  1.00  0.00           N  
ATOM   1425  CA  ARG   184      21.686  15.221  11.253  1.00  0.00           C  
ATOM   1426  C   ARG   184      20.387  16.021  11.407  1.00  0.00           C  
ATOM   1427  O   ARG   184      19.330  15.562  10.957  1.00  0.00           O  
ATOM   1428  CB  ARG   184      22.255  15.505   9.851  1.00  0.00           C  
ATOM   1429  CG  ARG   184      23.605  14.832   9.593  1.00  0.00           C  
ATOM   1430  CD  ARG   184      24.175  15.117   8.201  1.00  0.00           C  
ATOM   1431  NE  ARG   184      25.453  14.361   8.078  1.00  0.00           N  
ATOM   1432  CZ  ARG   184      26.136  14.364   6.896  1.00  0.00           C  
ATOM   1433  NH1 ARG   184      25.431  15.128   6.010  1.00  0.00           N  
ATOM   1434  NH2 ARG   184      27.256  13.602   7.061  1.00  0.00           N  
ATOM   1435  N   GLY   185      20.481  17.180  12.046  1.00  0.00           N  
ATOM   1436  CA  GLY   185      19.331  18.073  12.174  1.00  0.00           C  
ATOM   1437  C   GLY   185      19.030  18.672  10.798  1.00  0.00           C  
ATOM   1438  O   GLY   185      17.870  18.824  10.400  1.00  0.00           O  
ATOM   1439  N   ILE   186      20.078  19.073  10.076  1.00  0.00           N  
ATOM   1440  CA  ILE   186      19.899  19.540   8.686  1.00  0.00           C  
ATOM   1441  C   ILE   186      21.107  18.970   7.931  1.00  0.00           C  
ATOM   1442  O   ILE   186      22.256  18.970   8.420  1.00  0.00           O  
ATOM   1443  CB  ILE   186      19.813  21.083   8.541  1.00  0.00           C  
ATOM   1444  CG1 ILE   186      18.628  21.705   9.299  1.00  0.00           C  
ATOM   1445  CG2 ILE   186      19.651  21.554   7.086  1.00  0.00           C  
ATOM   1446  CD1 ILE   186      18.646  23.233   9.309  1.00  0.00           C  
ATOM   1447  N   GLY   187      20.828  18.446   6.752  1.00  0.00           N  
ATOM   1448  CA  GLY   187      21.879  17.828   5.942  1.00  0.00           C  
ATOM   1449  C   GLY   187      22.908  18.834   5.430  1.00  0.00           C  
ATOM   1450  O   GLY   187      22.682  20.043   5.479  1.00  0.00           O  
ATOM   1451  N   ALA   188      24.047  18.322   4.957  1.00  0.00           N  
ATOM   1452  CA  ALA   188      25.081  19.180   4.375  1.00  0.00           C  
ATOM   1453  C   ALA   188      24.503  19.869   3.142  1.00  0.00           C  
ATOM   1454  O   ALA   188      23.963  19.225   2.236  1.00  0.00           O  
ATOM   1455  CB  ALA   188      26.298  18.354   3.974  1.00  0.00           C  
ATOM   1456  N   HIS   189      24.650  21.182   3.084  1.00  0.00           N  
ATOM   1457  CA  HIS   189      24.079  21.945   1.971  1.00  0.00           C  
ATOM   1458  C   HIS   189      24.673  23.330   1.908  1.00  0.00           C  
ATOM   1459  O   HIS   189      25.383  23.751   2.826  1.00  0.00           O  
ATOM   1460  CB  HIS   189      22.562  22.129   2.198  1.00  0.00           C  
ATOM   1461  CG  HIS   189      22.230  23.045   3.350  1.00  0.00           C  
ATOM   1462  ND1 HIS   189      22.302  22.644   4.668  1.00  0.00           N  
ATOM   1463  CD2 HIS   189      21.918  24.365   3.381  1.00  0.00           C  
ATOM   1464  CE1 HIS   189      22.061  23.673   5.463  1.00  0.00           C  
ATOM   1465  NE2 HIS   189      21.823  24.732   4.704  1.00  0.00           N  
ATOM   1466  N   THR   190      24.394  24.040   0.820  1.00  0.00           N  
ATOM   1467  CA  THR   190      24.762  25.464   0.777  1.00  0.00           C  
ATOM   1468  C   THR   190      23.423  26.233   0.650  1.00  0.00           C  
ATOM   1469  O   THR   190      22.458  25.705   0.087  1.00  0.00           O  
ATOM   1470  CB  THR   190      25.698  25.846  -0.386  1.00  0.00           C  
ATOM   1471  OG1 THR   190      25.064  25.601  -1.654  1.00  0.00           O  
ATOM   1472  CG2 THR   190      26.980  25.073  -0.284  1.00  0.00           C  
ATOM   1473  N   ASP   191      23.352  27.439   1.210  1.00  0.00           N  
ATOM   1474  CA  ASP   191      22.131  28.247   1.141  1.00  0.00           C  
ATOM   1475  C   ASP   191      21.968  28.840  -0.263  1.00  0.00           C  
ATOM   1476  O   ASP   191      22.937  29.316  -0.848  1.00  0.00           O  
ATOM   1477  CB  ASP   191      22.202  29.411   2.128  1.00  0.00           C  
ATOM   1478  CG  ASP   191      21.934  28.997   3.560  1.00  0.00           C  
ATOM   1479  OD1 ASP   191      21.764  27.787   3.822  1.00  0.00           O  
ATOM   1480  OD2 ASP   191      21.854  29.909   4.414  1.00  0.00           O  
ATOM   1481  N   TYR   192      20.754  28.813  -0.807  1.00  0.00           N  
ATOM   1482  CA  TYR   192      20.549  29.375  -2.143  1.00  0.00           C  
ATOM   1483  C   TYR   192      20.285  30.867  -2.173  1.00  0.00           C  
ATOM   1484  O   TYR   192      20.253  31.464  -3.249  1.00  0.00           O  
ATOM   1485  CB  TYR   192      19.386  28.647  -2.905  1.00  0.00           C  
ATOM   1486  CG  TYR   192      18.137  28.854  -2.119  1.00  0.00           C  
ATOM   1487  CD1 TYR   192      17.415  30.046  -2.259  1.00  0.00           C  
ATOM   1488  CD2 TYR   192      17.651  27.869  -1.231  1.00  0.00           C  
ATOM   1489  CE1 TYR   192      16.228  30.277  -1.536  1.00  0.00           C  
ATOM   1490  CE2 TYR   192      16.446  28.088  -0.487  1.00  0.00           C  
ATOM   1491  CZ  TYR   192      15.749  29.301  -0.655  1.00  0.00           C  
ATOM   1492  OH  TYR   192      14.588  29.558   0.042  1.00  0.00           O  
ATOM   1493  N   GLY   193      20.102  31.459  -0.997  1.00  0.00           N  
ATOM   1494  CA  GLY   193      19.810  32.888  -0.870  1.00  0.00           C  
ATOM   1495  C   GLY   193      20.981  33.785  -1.328  1.00  0.00           C  
ATOM   1496  O   GLY   193      22.036  33.301  -1.739  1.00  0.00           O  
ATOM   1497  N   LEU   194      20.767  35.093  -1.217  1.00  0.00           N  
ATOM   1498  CA  LEU   194      21.820  36.088  -1.490  1.00  0.00           C  
ATOM   1499  C   LEU   194      22.604  36.163  -0.153  1.00  0.00           C  
ATOM   1500  O   LEU   194      23.845  36.052  -0.114  1.00  0.00           O  
ATOM   1501  CB  LEU   194      21.168  37.441  -1.834  1.00  0.00           C  
ATOM   1502  CG  LEU   194      22.181  38.549  -2.131  1.00  0.00           C  
ATOM   1503  CD1 LEU   194      23.092  38.286  -3.329  1.00  0.00           C  
ATOM   1504  CD2 LEU   194      21.572  39.915  -2.441  1.00  0.00           C  
ATOM   1505  N   LEU   195      21.854  36.347   0.937  1.00  0.00           N  
ATOM   1506  CA  LEU   195      22.423  36.372   2.290  1.00  0.00           C  
ATOM   1507  C   LEU   195      21.464  35.626   3.203  1.00  0.00           C  
ATOM   1508  O   LEU   195      20.273  35.542   2.916  1.00  0.00           O  
ATOM   1509  CB  LEU   195      22.526  37.817   2.833  1.00  0.00           C  
ATOM   1510  CG  LEU   195      23.478  38.764   2.080  1.00  0.00           C  
ATOM   1511  CD1 LEU   195      23.298  40.211   2.579  1.00  0.00           C  
ATOM   1512  CD2 LEU   195      24.906  38.272   2.311  1.00  0.00           C  
ATOM   1513  N   VAL   196      21.984  35.100   4.307  1.00  0.00           N  
ATOM   1514  CA  VAL   196      21.158  34.471   5.331  1.00  0.00           C  
ATOM   1515  C   VAL   196      21.643  34.991   6.679  1.00  0.00           C  
ATOM   1516  O   VAL   196      22.846  35.054   6.900  1.00  0.00           O  
ATOM   1517  CB  VAL   196      21.297  32.958   5.345  1.00  0.00           C  
ATOM   1518  CG1 VAL   196      20.465  32.279   6.434  1.00  0.00           C  
ATOM   1519  CG2 VAL   196      20.863  32.293   4.037  1.00  0.00           C  
ATOM   1520  N   ILE   197      20.712  35.390   7.546  1.00  0.00           N  
ATOM   1521  CA  ILE   197      21.019  35.899   8.879  1.00  0.00           C  
ATOM   1522  C   ILE   197      20.325  34.953   9.841  1.00  0.00           C  
ATOM   1523  O   ILE   197      19.109  34.757   9.744  1.00  0.00           O  
ATOM   1524  CB  ILE   197      20.456  37.304   9.078  1.00  0.00           C  
ATOM   1525  CG1 ILE   197      21.028  38.339   8.094  1.00  0.00           C  
ATOM   1526  CG2 ILE   197      20.731  37.883  10.476  1.00  0.00           C  
ATOM   1527  CD1 ILE   197      20.305  39.684   8.137  1.00  0.00           C  
ATOM   1528  N   ALA   198      21.083  34.400  10.778  1.00  0.00           N  
ATOM   1529  CA  ALA   198      20.523  33.407  11.698  1.00  0.00           C  
ATOM   1530  C   ALA   198      20.775  33.713  13.156  1.00  0.00           C  
ATOM   1531  O   ALA   198      21.873  34.157  13.518  1.00  0.00           O  
ATOM   1532  CB  ALA   198      21.138  31.995  11.432  1.00  0.00           C  
ATOM   1533  N   ALA   199      19.745  33.493  13.980  1.00  0.00           N  
ATOM   1534  CA  ALA   199      19.818  33.631  15.447  1.00  0.00           C  
ATOM   1535  C   ALA   199      19.744  32.192  15.982  1.00  0.00           C  
ATOM   1536  O   ALA   199      19.127  31.344  15.353  1.00  0.00           O  
ATOM   1537  CB  ALA   199      18.613  34.389  16.015  1.00  0.00           C  
ATOM   1538  N   GLN   200      20.357  31.915  17.141  1.00  0.00           N  
ATOM   1539  CA  GLN   200      20.333  30.564  17.733  1.00  0.00           C  
ATOM   1540  C   GLN   200      19.961  30.701  19.216  1.00  0.00           C  
ATOM   1541  O   GLN   200      20.063  31.781  19.772  1.00  0.00           O  
ATOM   1542  CB  GLN   200      21.755  29.882  17.611  1.00  0.00           C  
ATOM   1543  CG  GLN   200      22.212  29.679  16.165  1.00  0.00           C  
ATOM   1544  CD  GLN   200      23.574  28.999  16.193  1.00  0.00           C  
ATOM   1545  OE1 GLN   200      24.199  28.877  17.245  1.00  0.00           O  
ATOM   1546  NE2 GLN   200      24.107  28.520  15.038  1.00  0.00           N  
ATOM   1547  N   ASP   201      19.525  29.615  19.843  1.00  0.00           N  
ATOM   1548  CA  ASP   201      19.195  29.678  21.271  1.00  0.00           C  
ATOM   1549  C   ASP   201      20.372  29.197  22.114  1.00  0.00           C  
ATOM   1550  O   ASP   201      20.191  28.625  23.176  1.00  0.00           O  
ATOM   1551  CB  ASP   201      17.946  28.843  21.605  1.00  0.00           C  
ATOM   1552  CG  ASP   201      18.233  27.396  21.230  1.00  0.00           C  
ATOM   1553  OD1 ASP   201      19.292  27.149  20.592  1.00  0.00           O  
ATOM   1554  OD2 ASP   201      17.398  26.518  21.576  1.00  0.00           O  
ATOM   1555  N   ASP   202      21.582  29.416  21.638  1.00  0.00           N  
ATOM   1556  CA  ASP   202      22.773  29.042  22.411  1.00  0.00           C  
ATOM   1557  C   ASP   202      23.017  27.550  22.646  1.00  0.00           C  
ATOM   1558  O   ASP   202      23.734  27.192  23.566  1.00  0.00           O  
ATOM   1559  CB  ASP   202      22.780  29.751  23.764  1.00  0.00           C  
ATOM   1560  CG  ASP   202      22.841  31.250  23.509  1.00  0.00           C  
ATOM   1561  OD1 ASP   202      23.693  31.676  22.684  1.00  0.00           O  
ATOM   1562  OD2 ASP   202      22.037  31.990  24.136  1.00  0.00           O  
ATOM   1563  N   VAL   203      22.397  26.681  21.859  1.00  0.00           N  
ATOM   1564  CA  VAL   203      22.662  25.246  21.965  1.00  0.00           C  
ATOM   1565  C   VAL   203      23.496  25.083  20.689  1.00  0.00           C  
ATOM   1566  O   VAL   203      23.072  25.527  19.609  1.00  0.00           O  
ATOM   1567  CB  VAL   203      21.379  24.369  21.846  1.00  0.00           C  
ATOM   1568  CG1 VAL   203      21.776  22.881  21.774  1.00  0.00           C  
ATOM   1569  CG2 VAL   203      20.448  24.582  23.067  1.00  0.00           C  
ATOM   1570  N   GLY   204      24.692  24.482  20.793  1.00  0.00           N  
ATOM   1571  CA  GLY   204      25.511  24.323  19.585  1.00  0.00           C  
ATOM   1572  C   GLY   204      24.911  23.335  18.603  1.00  0.00           C  
ATOM   1573  O   GLY   204      24.116  22.484  18.974  1.00  0.00           O  
ATOM   1574  N   GLY   205      25.295  23.479  17.338  1.00  0.00           N  
ATOM   1575  CA  GLY   205      24.804  22.565  16.330  1.00  0.00           C  
ATOM   1576  C   GLY   205      25.300  22.879  14.944  1.00  0.00           C  
ATOM   1577  O   GLY   205      25.513  21.981  14.152  1.00  0.00           O  
ATOM   1578  N   LEU   206      25.468  24.150  14.632  1.00  0.00           N  
ATOM   1579  CA  LEU   206      25.941  24.538  13.309  1.00  0.00           C  
ATOM   1580  C   LEU   206      27.409  24.122  13.091  1.00  0.00           C  
ATOM   1581  O   LEU   206      28.251  24.357  13.961  1.00  0.00           O  
ATOM   1582  CB  LEU   206      25.830  26.057  13.120  1.00  0.00           C  
ATOM   1583  CG  LEU   206      26.430  26.599  11.809  1.00  0.00           C  
ATOM   1584  CD1 LEU   206      25.624  26.121  10.582  1.00  0.00           C  
ATOM   1585  CD2 LEU   206      26.444  28.127  11.840  1.00  0.00           C  
ATOM   1586  N   TYR   207      27.679  23.468  11.964  1.00  0.00           N  
ATOM   1587  CA  TYR   207      29.043  23.089  11.589  1.00  0.00           C  
ATOM   1588  C   TYR   207      29.252  23.585  10.167  1.00  0.00           C  
ATOM   1589  O   TYR   207      28.306  23.637   9.363  1.00  0.00           O  
ATOM   1590  CB  TYR   207      29.258  21.585  11.661  1.00  0.00           C  
ATOM   1591  CG  TYR   207      29.053  21.170  13.077  1.00  0.00           C  
ATOM   1592  CD1 TYR   207      27.773  20.813  13.521  1.00  0.00           C  
ATOM   1593  CD2 TYR   207      30.125  21.121  13.996  1.00  0.00           C  
ATOM   1594  CE1 TYR   207      27.541  20.413  14.852  1.00  0.00           C  
ATOM   1595  CE2 TYR   207      29.906  20.717  15.352  1.00  0.00           C  
ATOM   1596  CZ  TYR   207      28.603  20.366  15.761  1.00  0.00           C  
ATOM   1597  OH  TYR   207      28.344  19.975  17.057  1.00  0.00           O  
ATOM   1598  N   ILE   208      30.502  23.930   9.866  1.00  0.00           N  
ATOM   1599  CA  ILE   208      30.900  24.478   8.563  1.00  0.00           C  
ATOM   1600  C   ILE   208      31.961  23.581   7.933  1.00  0.00           C  
ATOM   1601  O   ILE   208      32.863  23.141   8.619  1.00  0.00           O  
ATOM   1602  CB  ILE   208      31.507  25.870   8.774  1.00  0.00           C  
ATOM   1603  CG1 ILE   208      32.757  25.865   9.670  1.00  0.00           C  
ATOM   1604  CG2 ILE   208      30.541  26.866   9.437  1.00  0.00           C  
ATOM   1605  CD1 ILE   208      33.480  27.210   9.715  1.00  0.00           C  
ATOM   1606  N   ARG   209      31.878  23.339   6.628  1.00  0.00           N  
ATOM   1607  CA  ARG   209      32.865  22.484   5.985  1.00  0.00           C  
ATOM   1608  C   ARG   209      33.904  23.451   5.424  1.00  0.00           C  
ATOM   1609  O   ARG   209      33.717  24.054   4.370  1.00  0.00           O  
ATOM   1610  CB  ARG   209      32.211  21.656   4.877  1.00  0.00           C  
ATOM   1611  CG  ARG   209      33.160  20.645   4.230  1.00  0.00           C  
ATOM   1612  CD  ARG   209      32.487  19.758   3.180  1.00  0.00           C  
ATOM   1613  NE  ARG   209      33.528  18.842   2.634  1.00  0.00           N  
ATOM   1614  CZ  ARG   209      33.199  17.933   1.670  1.00  0.00           C  
ATOM   1615  NH1 ARG   209      31.869  18.079   1.397  1.00  0.00           N  
ATOM   1616  NH2 ARG   209      34.328  17.234   1.356  1.00  0.00           N  
ATOM   1617  N   HIS   233      35.001  23.596   6.165  1.00  0.00           N  
ATOM   1618  CA  HIS   233      36.062  24.513   5.805  1.00  0.00           C  
ATOM   1619  C   HIS   233      37.373  23.745   5.614  1.00  0.00           C  
ATOM   1620  O   HIS   233      37.760  22.966   6.460  1.00  0.00           O  
ATOM   1621  CB  HIS   233      36.207  25.525   6.927  1.00  0.00           C  
ATOM   1622  CG  HIS   233      37.277  26.542   6.664  1.00  0.00           C  
ATOM   1623  ND1 HIS   233      37.179  27.538   5.713  1.00  0.00           N  
ATOM   1624  CD2 HIS   233      38.490  26.723   7.239  1.00  0.00           C  
ATOM   1625  CE1 HIS   233      38.249  28.273   5.708  1.00  0.00           C  
ATOM   1626  NE2 HIS   233      39.073  27.805   6.626  1.00  0.00           N  
ATOM   1627  N   ASP   234      38.040  23.998   4.495  1.00  0.00           N  
ATOM   1628  CA  ASP   234      39.275  23.305   4.143  1.00  0.00           C  
ATOM   1629  C   ASP   234      39.174  21.791   4.322  1.00  0.00           C  
ATOM   1630  O   ASP   234      40.073  21.153   4.865  1.00  0.00           O  
ATOM   1631  CB  ASP   234      40.464  23.873   4.939  1.00  0.00           C  
ATOM   1632  CG  ASP   234      40.731  25.286   4.442  1.00  0.00           C  
ATOM   1633  OD1 ASP   234      40.210  25.637   3.349  1.00  0.00           O  
ATOM   1634  OD2 ASP   234      41.459  26.034   5.147  1.00  0.00           O  
ATOM   1635  N   GLU   235      38.065  21.216   3.861  1.00  0.00           N  
ATOM   1636  CA  GLU   235      37.883  19.776   3.941  1.00  0.00           C  
ATOM   1637  C   GLU   235      37.594  19.157   5.289  1.00  0.00           C  
ATOM   1638  O   GLU   235      37.639  17.930   5.417  1.00  0.00           O  
ATOM   1639  CB  GLU   235      39.132  19.100   3.367  1.00  0.00           C  
ATOM   1640  CG  GLU   235      39.377  19.423   1.892  1.00  0.00           C  
ATOM   1641  CD  GLU   235      40.637  18.690   1.453  1.00  0.00           C  
ATOM   1642  OE1 GLU   235      41.237  17.982   2.305  1.00  0.00           O  
ATOM   1643  OE2 GLU   235      41.017  18.830   0.259  1.00  0.00           O  
ATOM   1644  N   PRO   236      37.281  19.978   6.292  1.00  0.00           N  
ATOM   1645  CA  PRO   236      36.991  19.470   7.622  1.00  0.00           C  
ATOM   1646  C   PRO   236      35.757  20.163   8.209  1.00  0.00           C  
ATOM   1647  O   PRO   236      35.498  21.323   7.903  1.00  0.00           O  
ATOM   1648  CB  PRO   236      38.191  19.719   8.561  1.00  0.00           C  
ATOM   1649  CG  PRO   236      39.527  19.838   7.825  1.00  0.00           C  
ATOM   1650  CD  PRO   236      39.420  20.544   6.472  1.00  0.00           C  
ATOM   1651  N   TRP   237      35.011  19.451   9.049  1.00  0.00           N  
ATOM   1652  CA  TRP   237      33.821  20.036   9.682  1.00  0.00           C  
ATOM   1653  C   TRP   237      34.195  20.796  10.935  1.00  0.00           C  
ATOM   1654  O   TRP   237      34.676  20.216  11.917  1.00  0.00           O  
ATOM   1655  CB  TRP   237      32.808  18.962  10.029  1.00  0.00           C  
ATOM   1656  CG  TRP   237      32.065  18.499   8.812  1.00  0.00           C  
ATOM   1657  CD1 TRP   237      32.237  17.335   8.136  1.00  0.00           C  
ATOM   1658  CD2 TRP   237      31.054  19.235   8.101  1.00  0.00           C  
ATOM   1659  NE1 TRP   237      31.403  17.286   7.043  1.00  0.00           N  
ATOM   1660  CE2 TRP   237      30.655  18.436   7.000  1.00  0.00           C  
ATOM   1661  CE3 TRP   237      30.455  20.478   8.292  1.00  0.00           C  
ATOM   1662  CZ2 TRP   237      29.668  18.844   6.084  1.00  0.00           C  
ATOM   1663  CZ3 TRP   237      29.467  20.900   7.375  1.00  0.00           C  
ATOM   1664  CH2 TRP   237      29.089  20.082   6.287  1.00  0.00           C  
ATOM   1665  N   THR   238      33.970  22.102  10.892  1.00  0.00           N  
ATOM   1666  CA  THR   238      34.278  22.997  11.987  1.00  0.00           C  
ATOM   1667  C   THR   238      33.007  23.307  12.747  1.00  0.00           C  
ATOM   1668  O   THR   238      31.962  23.481  12.140  1.00  0.00           O  
ATOM   1669  CB  THR   238      34.879  24.315  11.454  1.00  0.00           C  
ATOM   1670  OG1 THR   238      36.090  24.054  10.760  1.00  0.00           O  
ATOM   1671  CG2 THR   238      35.163  25.259  12.634  1.00  0.00           C  
ATOM   1672  N   PHE   239      33.080  23.391  14.070  1.00  0.00           N  
ATOM   1673  CA  PHE   239      31.865  23.669  14.833  1.00  0.00           C  
ATOM   1674  C   PHE   239      31.813  25.147  15.232  1.00  0.00           C  
ATOM   1675  O   PHE   239      32.795  25.703  15.744  1.00  0.00           O  
ATOM   1676  CB  PHE   239      31.820  22.758  16.081  1.00  0.00           C  
ATOM   1677  CG  PHE   239      30.567  23.075  16.822  1.00  0.00           C  
ATOM   1678  CD1 PHE   239      29.303  22.620  16.386  1.00  0.00           C  
ATOM   1679  CD2 PHE   239      30.624  23.850  17.996  1.00  0.00           C  
ATOM   1680  CE1 PHE   239      28.110  22.925  17.104  1.00  0.00           C  
ATOM   1681  CE2 PHE   239      29.444  24.170  18.734  1.00  0.00           C  
ATOM   1682  CZ  PHE   239      28.182  23.706  18.283  1.00  0.00           C  
ATOM   1683  N   VAL   240      30.672  25.792  14.985  1.00  0.00           N  
ATOM   1684  CA  VAL   240      30.529  27.191  15.341  1.00  0.00           C  
ATOM   1685  C   VAL   240      30.318  27.337  16.847  1.00  0.00           C  
ATOM   1686  O   VAL   240      29.538  26.592  17.454  1.00  0.00           O  
ATOM   1687  CB  VAL   240      29.340  27.833  14.587  1.00  0.00           C  
ATOM   1688  CG1 VAL   240      29.060  29.277  15.006  1.00  0.00           C  
ATOM   1689  CG2 VAL   240      29.537  27.888  13.071  1.00  0.00           C  
ATOM   1690  N   THR   241      31.015  28.304  17.440  1.00  0.00           N  
ATOM   1691  CA  THR   241      30.896  28.580  18.870  1.00  0.00           C  
ATOM   1692  C   THR   241      29.800  29.608  19.054  1.00  0.00           C  
ATOM   1693  O   THR   241      29.540  30.377  18.150  1.00  0.00           O  
ATOM   1694  CB  THR   241      32.214  29.111  19.410  1.00  0.00           C  
ATOM   1695  OG1 THR   241      32.562  30.317  18.747  1.00  0.00           O  
ATOM   1696  CG2 THR   241      33.318  28.065  19.178  1.00  0.00           C  
ATOM   1697  N   PRO   242      29.173  29.640  20.231  1.00  0.00           N  
ATOM   1698  CA  PRO   242      28.055  30.561  20.498  1.00  0.00           C  
ATOM   1699  C   PRO   242      28.468  31.948  21.013  1.00  0.00           C  
ATOM   1700  O   PRO   242      28.564  32.148  22.229  1.00  0.00           O  
ATOM   1701  CB  PRO   242      27.066  29.891  21.492  1.00  0.00           C  
ATOM   1702  CG  PRO   242      27.727  28.860  22.409  1.00  0.00           C  
ATOM   1703  CD  PRO   242      28.916  28.142  21.766  1.00  0.00           C  
ATOM   1704  N   THR   243      28.671  32.895  20.088  1.00  0.00           N  
ATOM   1705  CA  THR   243      29.093  34.289  20.358  1.00  0.00           C  
ATOM   1706  C   THR   243      27.921  35.222  20.733  1.00  0.00           C  
ATOM   1707  O   THR   243      27.166  35.677  19.876  1.00  0.00           O  
ATOM   1708  CB  THR   243      29.817  34.874  19.107  1.00  0.00           C  
ATOM   1709  OG1 THR   243      30.946  34.077  18.779  1.00  0.00           O  
ATOM   1710  CG2 THR   243      30.278  36.310  19.411  1.00  0.00           C  
ATOM   1711  N   PRO   244      27.783  35.554  22.027  1.00  0.00           N  
ATOM   1712  CA  PRO   244      26.709  36.418  22.529  1.00  0.00           C  
ATOM   1713  C   PRO   244      26.349  37.693  21.772  1.00  0.00           C  
ATOM   1714  O   PRO   244      27.209  38.470  21.397  1.00  0.00           O  
ATOM   1715  CB  PRO   244      27.141  36.691  23.970  1.00  0.00           C  
ATOM   1716  CG  PRO   244      27.793  35.387  24.347  1.00  0.00           C  
ATOM   1717  CD  PRO   244      28.669  35.137  23.128  1.00  0.00           C  
ATOM   1718  N   GLY   245      25.047  37.867  21.552  1.00  0.00           N  
ATOM   1719  CA  GLY   245      24.470  39.026  20.871  1.00  0.00           C  
ATOM   1720  C   GLY   245      24.756  39.080  19.364  1.00  0.00           C  
ATOM   1721  O   GLY   245      24.326  40.019  18.696  1.00  0.00           O  
ATOM   1722  N   VAL   246      25.468  38.085  18.837  1.00  0.00           N  
ATOM   1723  CA  VAL   246      25.821  38.082  17.411  1.00  0.00           C  
ATOM   1724  C   VAL   246      24.724  37.533  16.517  1.00  0.00           C  
ATOM   1725  O   VAL   246      23.690  37.025  16.979  1.00  0.00           O  
ATOM   1726  CB  VAL   246      27.085  37.252  17.178  1.00  0.00           C  
ATOM   1727  CG1 VAL   246      28.305  37.770  17.942  1.00  0.00           C  
ATOM   1728  CG2 VAL   246      26.940  35.789  17.601  1.00  0.00           C  
ATOM   1729  N   TRP   247      24.954  37.659  15.217  1.00  0.00           N  
ATOM   1730  CA  TRP   247      24.033  37.149  14.219  1.00  0.00           C  
ATOM   1731  C   TRP   247      24.930  36.448  13.224  1.00  0.00           C  
ATOM   1732  O   TRP   247      25.902  37.032  12.723  1.00  0.00           O  
ATOM   1733  CB  TRP   247      23.252  38.278  13.484  1.00  0.00           C  
ATOM   1734  CG  TRP   247      22.226  38.976  14.345  1.00  0.00           C  
ATOM   1735  CD1 TRP   247      20.895  38.712  14.491  1.00  0.00           C  
ATOM   1736  CD2 TRP   247      22.446  40.096  15.213  1.00  0.00           C  
ATOM   1737  NE1 TRP   247      20.277  39.520  15.331  1.00  0.00           N  
ATOM   1738  CE2 TRP   247      21.200  40.409  15.817  1.00  0.00           C  
ATOM   1739  CE3 TRP   247      23.578  40.870  15.546  1.00  0.00           C  
ATOM   1740  CZ2 TRP   247      21.048  41.476  16.744  1.00  0.00           C  
ATOM   1741  CZ3 TRP   247      23.434  41.943  16.476  1.00  0.00           C  
ATOM   1742  CH2 TRP   247      22.173  42.228  17.059  1.00  0.00           C  
ATOM   1743  N   THR   248      24.653  35.186  12.959  1.00  0.00           N  
ATOM   1744  CA  THR   248      25.468  34.489  11.981  1.00  0.00           C  
ATOM   1745  C   THR   248      25.017  34.959  10.621  1.00  0.00           C  
ATOM   1746  O   THR   248      23.819  35.079  10.360  1.00  0.00           O  
ATOM   1747  CB  THR   248      25.280  32.967  12.040  1.00  0.00           C  
ATOM   1748  OG1 THR   248      25.663  32.477  13.316  1.00  0.00           O  
ATOM   1749  CG2 THR   248      26.149  32.304  10.958  1.00  0.00           C  
ATOM   1750  N   VAL   249      25.971  35.235   9.733  1.00  0.00           N  
ATOM   1751  CA  VAL   249      25.586  35.622   8.391  1.00  0.00           C  
ATOM   1752  C   VAL   249      26.309  34.733   7.402  1.00  0.00           C  
ATOM   1753  O   VAL   249      27.509  34.452   7.537  1.00  0.00           O  
ATOM   1754  CB  VAL   249      25.915  37.101   8.097  1.00  0.00           C  
ATOM   1755  CG1 VAL   249      25.553  37.536   6.676  1.00  0.00           C  
ATOM   1756  CG2 VAL   249      25.183  38.083   9.014  1.00  0.00           C  
ATOM   1757  N   PHE   250      25.549  34.236   6.439  1.00  0.00           N  
ATOM   1758  CA  PHE   250      26.077  33.417   5.362  1.00  0.00           C  
ATOM   1759  C   PHE   250      25.954  34.182   4.067  1.00  0.00           C  
ATOM   1760  O   PHE   250      24.931  34.841   3.821  1.00  0.00           O  
ATOM   1761  CB  PHE   250      25.221  32.164   5.102  1.00  0.00           C  
ATOM   1762  CG  PHE   250      25.337  31.285   6.300  1.00  0.00           C  
ATOM   1763  CD1 PHE   250      24.422  31.358   7.373  1.00  0.00           C  
ATOM   1764  CD2 PHE   250      26.383  30.348   6.383  1.00  0.00           C  
ATOM   1765  CE1 PHE   250      24.539  30.510   8.513  1.00  0.00           C  
ATOM   1766  CE2 PHE   250      26.524  29.487   7.513  1.00  0.00           C  
ATOM   1767  CZ  PHE   250      25.597  29.572   8.584  1.00  0.00           C  
ATOM   1768  N   PRO   251      26.983  34.052   3.239  1.00  0.00           N  
ATOM   1769  CA  PRO   251      26.947  34.532   1.862  1.00  0.00           C  
ATOM   1770  C   PRO   251      26.229  33.302   1.250  1.00  0.00           C  
ATOM   1771  O   PRO   251      26.594  32.165   1.572  1.00  0.00           O  
ATOM   1772  CB  PRO   251      28.327  34.550   1.226  1.00  0.00           C  
ATOM   1773  CG  PRO   251      29.468  34.461   2.242  1.00  0.00           C  
ATOM   1774  CD  PRO   251      29.118  33.644   3.486  1.00  0.00           C  
ATOM   1775  N   GLY   252      25.233  33.513   0.398  1.00  0.00           N  
ATOM   1776  CA  GLY   252      24.509  32.402  -0.210  1.00  0.00           C  
ATOM   1777  C   GLY   252      24.880  32.195  -1.668  1.00  0.00           C  
ATOM   1778  O   GLY   252      25.650  32.985  -2.247  1.00  0.00           O  
ATOM   1779  N   ASP   253      24.309  31.150  -2.283  1.00  0.00           N  
ATOM   1780  CA  ASP   253      24.631  30.815  -3.680  1.00  0.00           C  
ATOM   1781  C   ASP   253      24.400  31.976  -4.620  1.00  0.00           C  
ATOM   1782  O   ASP   253      25.126  32.110  -5.602  1.00  0.00           O  
ATOM   1783  CB  ASP   253      23.760  29.656  -4.243  1.00  0.00           C  
ATOM   1784  CG  ASP   253      23.998  28.325  -3.582  1.00  0.00           C  
ATOM   1785  OD1 ASP   253      24.953  28.187  -2.800  1.00  0.00           O  
ATOM   1786  OD2 ASP   253      23.196  27.390  -3.871  1.00  0.00           O  
ATOM   1787  N   ILE   254      23.374  32.787  -4.350  1.00  0.00           N  
ATOM   1788  CA  ILE   254      23.027  33.887  -5.251  1.00  0.00           C  
ATOM   1789  C   ILE   254      24.170  34.893  -5.348  1.00  0.00           C  
ATOM   1790  O   ILE   254      24.478  35.374  -6.448  1.00  0.00           O  
ATOM   1791  CB  ILE   254      21.712  34.573  -4.828  1.00  0.00           C  
ATOM   1792  CG1 ILE   254      20.484  33.651  -4.916  1.00  0.00           C  
ATOM   1793  CG2 ILE   254      21.357  35.799  -5.685  1.00  0.00           C  
ATOM   1794  CD1 ILE   254      20.201  33.145  -6.329  1.00  0.00           C  
ATOM   1795  N   LEU   255      24.819  35.193  -4.226  1.00  0.00           N  
ATOM   1796  CA  LEU   255      25.956  36.118  -4.289  1.00  0.00           C  
ATOM   1797  C   LEU   255      27.188  35.430  -4.803  1.00  0.00           C  
ATOM   1798  O   LEU   255      28.031  36.062  -5.452  1.00  0.00           O  
ATOM   1799  CB  LEU   255      26.270  36.757  -2.929  1.00  0.00           C  
ATOM   1800  CG  LEU   255      25.343  37.901  -2.539  1.00  0.00           C  
ATOM   1801  CD1 LEU   255      25.846  38.481  -1.254  1.00  0.00           C  
ATOM   1802  CD2 LEU   255      25.258  38.948  -3.633  1.00  0.00           C  
ATOM   1803  N   GLN   256      27.339  34.142  -4.510  1.00  0.00           N  
ATOM   1804  CA  GLN   256      28.489  33.437  -5.024  1.00  0.00           C  
ATOM   1805  C   GLN   256      28.431  33.426  -6.556  1.00  0.00           C  
ATOM   1806  O   GLN   256      29.463  33.597  -7.227  1.00  0.00           O  
ATOM   1807  CB  GLN   256      28.489  32.013  -4.512  1.00  0.00           C  
ATOM   1808  CG  GLN   256      29.707  31.203  -4.960  1.00  0.00           C  
ATOM   1809  CD  GLN   256      29.606  29.818  -4.339  1.00  0.00           C  
ATOM   1810  OE1 GLN   256      28.625  29.493  -3.672  1.00  0.00           O  
ATOM   1811  NE2 GLN   256      30.616  28.926  -4.523  1.00  0.00           N  
ATOM   1812  N   PHE   257      27.239  33.187  -7.100  1.00  0.00           N  
ATOM   1813  CA  PHE   257      27.069  33.146  -8.552  1.00  0.00           C  
ATOM   1814  C   PHE   257      27.340  34.534  -9.146  1.00  0.00           C  
ATOM   1815  O   PHE   257      28.142  34.662 -10.081  1.00  0.00           O  
ATOM   1816  CB  PHE   257      25.641  32.695  -8.940  1.00  0.00           C  
ATOM   1817  CG  PHE   257      25.580  31.215  -8.781  1.00  0.00           C  
ATOM   1818  CD1 PHE   257      25.032  30.608  -7.629  1.00  0.00           C  
ATOM   1819  CD2 PHE   257      26.077  30.379  -9.797  1.00  0.00           C  
ATOM   1820  CE1 PHE   257      24.974  29.191  -7.487  1.00  0.00           C  
ATOM   1821  CE2 PHE   257      26.031  28.957  -9.681  1.00  0.00           C  
ATOM   1822  CZ  PHE   257      25.478  28.361  -8.518  1.00  0.00           C  
ATOM   1823  N   MET   258      26.722  35.577  -8.585  1.00  0.00           N  
ATOM   1824  CA  MET   258      26.919  36.929  -9.112  1.00  0.00           C  
ATOM   1825  C   MET   258      28.370  37.377  -9.061  1.00  0.00           C  
ATOM   1826  O   MET   258      28.837  38.096  -9.952  1.00  0.00           O  
ATOM   1827  CB  MET   258      26.051  37.949  -8.342  1.00  0.00           C  
ATOM   1828  CG  MET   258      24.553  37.811  -8.623  1.00  0.00           C  
ATOM   1829  SD  MET   258      23.501  38.961  -7.687  1.00  0.00           S  
ATOM   1830  CE  MET   258      21.937  38.318  -8.348  1.00  0.00           C  
ATOM   1831  N   THR   259      29.094  36.963  -8.020  1.00  0.00           N  
ATOM   1832  CA  THR   259      30.493  37.359  -7.896  1.00  0.00           C  
ATOM   1833  C   THR   259      31.446  36.374  -8.580  1.00  0.00           C  
ATOM   1834  O   THR   259      32.646  36.436  -8.350  1.00  0.00           O  
ATOM   1835  CB  THR   259      30.886  37.471  -6.411  1.00  0.00           C  
ATOM   1836  OG1 THR   259      30.695  36.223  -5.760  1.00  0.00           O  
ATOM   1837  CG2 THR   259      30.011  38.538  -5.732  1.00  0.00           C  
ATOM   1838  N   GLY   260      30.909  35.475  -9.400  1.00  0.00           N  
ATOM   1839  CA  GLY   260      31.696  34.465 -10.121  1.00  0.00           C  
ATOM   1840  C   GLY   260      32.630  33.652  -9.221  1.00  0.00           C  
ATOM   1841  O   GLY   260      33.803  33.378  -9.559  1.00  0.00           O  
ATOM   1842  N   GLY   261      32.101  33.246  -8.074  1.00  0.00           N  
ATOM   1843  CA  GLY   261      32.888  32.443  -7.159  1.00  0.00           C  
ATOM   1844  C   GLY   261      33.734  33.192  -6.148  1.00  0.00           C  
ATOM   1845  O   GLY   261      34.310  32.547  -5.264  1.00  0.00           O  
ATOM   1846  N   GLN   262      33.809  34.519  -6.238  1.00  0.00           N  
ATOM   1847  CA  GLN   262      34.641  35.266  -5.286  1.00  0.00           C  
ATOM   1848  C   GLN   262      34.151  35.156  -3.844  1.00  0.00           C  
ATOM   1849  O   GLN   262      34.912  34.725  -2.974  1.00  0.00           O  
ATOM   1850  CB  GLN   262      34.749  36.722  -5.716  1.00  0.00           C  
ATOM   1851  CG  GLN   262      35.683  36.938  -6.908  1.00  0.00           C  
ATOM   1852  CD  GLN   262      35.718  38.429  -7.214  1.00  0.00           C  
ATOM   1853  OE1 GLN   262      34.806  38.968  -7.841  1.00  0.00           O  
ATOM   1854  NE2 GLN   262      36.772  39.176  -6.789  1.00  0.00           N  
ATOM   1855  N   LEU   263      32.914  35.582  -3.591  1.00  0.00           N  
ATOM   1856  CA  LEU   263      32.303  35.441  -2.263  1.00  0.00           C  
ATOM   1857  C   LEU   263      31.803  33.989  -2.210  1.00  0.00           C  
ATOM   1858  O   LEU   263      31.162  33.493  -3.154  1.00  0.00           O  
ATOM   1859  CB  LEU   263      31.151  36.419  -2.085  1.00  0.00           C  
ATOM   1860  CG  LEU   263      30.507  36.357  -0.699  1.00  0.00           C  
ATOM   1861  CD1 LEU   263      31.411  36.791   0.454  1.00  0.00           C  
ATOM   1862  CD2 LEU   263      29.266  37.231  -0.524  1.00  0.00           C  
ATOM   1863  N   LEU   264      32.069  33.327  -1.096  1.00  0.00           N  
ATOM   1864  CA  LEU   264      31.772  31.915  -0.951  1.00  0.00           C  
ATOM   1865  C   LEU   264      30.504  31.488  -0.262  1.00  0.00           C  
ATOM   1866  O   LEU   264      30.200  32.005   0.800  1.00  0.00           O  
ATOM   1867  CB  LEU   264      32.912  31.243  -0.178  1.00  0.00           C  
ATOM   1868  CG  LEU   264      32.685  29.750   0.069  1.00  0.00           C  
ATOM   1869  CD1 LEU   264      32.694  28.880  -1.187  1.00  0.00           C  
ATOM   1870  CD2 LEU   264      33.719  29.080   0.972  1.00  0.00           C  
ATOM   1871  N   SER   265      29.789  30.535  -0.863  1.00  0.00           N  
ATOM   1872  CA  SER   265      28.579  29.962  -0.211  1.00  0.00           C  
ATOM   1873  C   SER   265      29.093  28.632   0.362  1.00  0.00           C  
ATOM   1874  O   SER   265      29.270  27.640  -0.345  1.00  0.00           O  
ATOM   1875  CB  SER   265      27.443  29.730  -1.209  1.00  0.00           C  
ATOM   1876  OG  SER   265      26.263  29.287  -0.514  1.00  0.00           O  
ATOM   1877  N   THR   266      29.295  28.623   1.674  1.00  0.00           N  
ATOM   1878  CA  THR   266      29.909  27.488   2.332  1.00  0.00           C  
ATOM   1879  C   THR   266      28.936  26.368   2.605  1.00  0.00           C  
ATOM   1880  O   THR   266      27.761  26.617   2.817  1.00  0.00           O  
ATOM   1881  CB  THR   266      30.572  27.957   3.659  1.00  0.00           C  
ATOM   1882  OG1 THR   266      31.584  28.916   3.387  1.00  0.00           O  
ATOM   1883  CG2 THR   266      31.197  26.746   4.372  1.00  0.00           C  
ATOM   1884  N   PRO   267      29.439  25.133   2.499  1.00  0.00           N  
ATOM   1885  CA  PRO   267      28.657  23.935   2.821  1.00  0.00           C  
ATOM   1886  C   PRO   267      28.575  23.912   4.372  1.00  0.00           C  
ATOM   1887  O   PRO   267      29.553  24.213   5.081  1.00  0.00           O  
ATOM   1888  CB  PRO   267      29.411  22.684   2.340  1.00  0.00           C  
ATOM   1889  CG  PRO   267      30.432  22.973   1.238  1.00  0.00           C  
ATOM   1890  CD  PRO   267      31.126  24.329   1.386  1.00  0.00           C  
ATOM   1891  N   HIS   268      27.408  23.587   4.905  1.00  0.00           N  
ATOM   1892  CA  HIS   268      27.245  23.562   6.335  1.00  0.00           C  
ATOM   1893  C   HIS   268      26.147  22.566   6.667  1.00  0.00           C  
ATOM   1894  O   HIS   268      25.447  22.094   5.779  1.00  0.00           O  
ATOM   1895  CB  HIS   268      26.930  24.975   6.881  1.00  0.00           C  
ATOM   1896  CG  HIS   268      25.744  25.650   6.242  1.00  0.00           C  
ATOM   1897  ND1 HIS   268      25.793  26.209   4.985  1.00  0.00           N  
ATOM   1898  CD2 HIS   268      24.514  25.920   6.727  1.00  0.00           C  
ATOM   1899  CE1 HIS   268      24.639  26.802   4.725  1.00  0.00           C  
ATOM   1900  NE2 HIS   268      23.845  26.640   5.767  1.00  0.00           N  
ATOM   1901  N   LYS   269      26.032  22.223   7.945  1.00  0.00           N  
ATOM   1902  CA  LYS   269      25.036  21.257   8.369  1.00  0.00           C  
ATOM   1903  C   LYS   269      24.733  21.553   9.836  1.00  0.00           C  
ATOM   1904  O   LYS   269      25.324  22.459  10.412  1.00  0.00           O  
ATOM   1905  CB  LYS   269      25.590  19.831   8.207  1.00  0.00           C  
ATOM   1906  CG  LYS   269      26.794  19.539   9.105  1.00  0.00           C  
ATOM   1907  CD  LYS   269      27.344  18.119   8.949  1.00  0.00           C  
ATOM   1908  CE  LYS   269      28.580  17.844   9.807  1.00  0.00           C  
ATOM   1909  NZ  LYS   269      29.000  16.433   9.652  1.00  0.00           N  
ATOM   1910  N   VAL   270      23.810  20.793  10.415  1.00  0.00           N  
ATOM   1911  CA  VAL   270      23.472  20.994  11.812  1.00  0.00           C  
ATOM   1912  C   VAL   270      23.334  19.672  12.534  1.00  0.00           C  
ATOM   1913  O   VAL   270      22.683  18.750  12.040  1.00  0.00           O  
ATOM   1914  CB  VAL   270      22.168  21.809  11.953  1.00  0.00           C  
ATOM   1915  CG1 VAL   270      21.751  22.047  13.406  1.00  0.00           C  
ATOM   1916  CG2 VAL   270      22.249  23.202  11.326  1.00  0.00           C  
ATOM   1917  N   LYS   271      23.986  19.592  13.689  1.00  0.00           N  
ATOM   1918  CA  LYS   271      23.958  18.427  14.558  1.00  0.00           C  
ATOM   1919  C   LYS   271      22.844  18.530  15.598  1.00  0.00           C  
ATOM   1920  O   LYS   271      22.413  19.634  15.952  1.00  0.00           O  
ATOM   1921  CB  LYS   271      25.285  18.310  15.294  1.00  0.00           C  
ATOM   1922  CG  LYS   271      25.375  17.079  16.198  1.00  0.00           C  
ATOM   1923  CD  LYS   271      26.724  16.935  16.905  1.00  0.00           C  
ATOM   1924  CE  LYS   271      26.808  15.714  17.823  1.00  0.00           C  
ATOM   1925  NZ  LYS   271      28.155  15.627  18.428  1.00  0.00           N  
ATOM   1926  N   LEU   272      22.061  17.465  15.794  1.00  0.00           N  
ATOM   1927  CA  LEU   272      21.042  17.630  16.868  1.00  0.00           C  
ATOM   1928  C   LEU   272      21.534  16.918  18.116  1.00  0.00           C  
ATOM   1929  O   LEU   272      21.710  15.697  18.135  1.00  0.00           O  
ATOM   1930  CB  LEU   272      19.636  17.034  16.748  1.00  0.00           C  
ATOM   1931  CG  LEU   272      18.847  17.568  15.551  1.00  0.00           C  
ATOM   1932  CD1 LEU   272      17.462  16.950  15.362  1.00  0.00           C  
ATOM   1933  CD2 LEU   272      18.564  19.069  15.582  1.00  0.00           C  
ATOM   1934  N   ASN   273      21.766  17.669  19.186  1.00  0.00           N  
ATOM   1935  CA  ASN   273      22.113  17.107  20.484  1.00  0.00           C  
ATOM   1936  C   ASN   273      20.912  17.260  21.434  1.00  0.00           C  
ATOM   1937  O   ASN   273      19.861  17.776  21.044  1.00  0.00           O  
ATOM   1938  CB  ASN   273      23.321  17.764  21.160  1.00  0.00           C  
ATOM   1939  CG  ASN   273      22.951  19.203  21.489  1.00  0.00           C  
ATOM   1940  OD1 ASN   273      21.790  19.598  21.387  1.00  0.00           O  
ATOM   1941  ND2 ASN   273      23.918  20.066  21.901  1.00  0.00           N  
ATOM   1942  N   THR   274      21.031  16.825  22.684  1.00  0.00           N  
ATOM   1943  CA  THR   274      19.960  16.965  23.674  1.00  0.00           C  
ATOM   1944  C   THR   274      19.740  18.369  24.192  1.00  0.00           C  
ATOM   1945  O   THR   274      18.672  18.705  24.711  1.00  0.00           O  
ATOM   1946  CB  THR   274      19.295  16.773  25.050  1.00  0.00           C  
ATOM   1947  OG1 THR   274      20.082  17.384  26.062  1.00  0.00           O  
ATOM   1948  CG2 THR   274      19.162  15.270  25.346  1.00  0.00           C  
ATOM   1949  N   ARG   275      20.747  19.225  24.064  1.00  0.00           N  
ATOM   1950  CA  ARG   275      20.707  20.635  24.421  1.00  0.00           C  
ATOM   1951  C   ARG   275      19.492  21.310  23.779  1.00  0.00           C  
ATOM   1952  O   ARG   275      19.158  21.016  22.628  1.00  0.00           O  
ATOM   1953  CB  ARG   275      21.800  21.616  23.989  1.00  0.00           C  
ATOM   1954  CG  ARG   275      23.129  21.407  24.717  1.00  0.00           C  
ATOM   1955  CD  ARG   275      24.200  22.435  24.344  1.00  0.00           C  
ATOM   1956  NE  ARG   275      25.417  22.125  25.146  1.00  0.00           N  
ATOM   1957  CZ  ARG   275      26.577  22.808  24.917  1.00  0.00           C  
ATOM   1958  NH1 ARG   275      26.342  23.704  23.914  1.00  0.00           N  
ATOM   1959  NH2 ARG   275      27.519  22.329  25.781  1.00  0.00           N  
ATOM   1960  N   GLU   276      18.793  22.221  24.468  1.00  0.00           N  
ATOM   1961  CA  GLU   276      17.711  22.980  23.839  1.00  0.00           C  
ATOM   1962  C   GLU   276      18.183  23.610  22.537  1.00  0.00           C  
ATOM   1963  O   GLU   276      19.147  24.381  22.514  1.00  0.00           O  
ATOM   1964  CB  GLU   276      17.119  24.180  24.586  1.00  0.00           C  
ATOM   1965  CG  GLU   276      15.919  24.809  23.876  1.00  0.00           C  
ATOM   1966  CD  GLU   276      15.386  25.930  24.756  1.00  0.00           C  
ATOM   1967  OE1 GLU   276      15.892  26.075  25.901  1.00  0.00           O  
ATOM   1968  OE2 GLU   276      14.466  26.658  24.296  1.00  0.00           O  
ATOM   1969  N   ARG   277      17.534  23.308  21.444  1.00  0.00           N  
ATOM   1970  CA  ARG   277      17.910  23.632  20.081  1.00  0.00           C  
ATOM   1971  C   ARG   277      16.770  24.314  19.359  1.00  0.00           C  
ATOM   1972  O   ARG   277      15.634  23.834  19.323  1.00  0.00           O  
ATOM   1973  CB  ARG   277      18.246  22.550  19.052  1.00  0.00           C  
ATOM   1974  CG  ARG   277      18.824  23.106  17.749  1.00  0.00           C  
ATOM   1975  CD  ARG   277      20.285  23.546  17.866  1.00  0.00           C  
ATOM   1976  NE  ARG   277      20.707  24.055  16.531  1.00  0.00           N  
ATOM   1977  CZ  ARG   277      21.864  24.770  16.407  1.00  0.00           C  
ATOM   1978  NH1 ARG   277      22.426  24.869  17.647  1.00  0.00           N  
ATOM   1979  NH2 ARG   277      22.006  25.108  15.093  1.00  0.00           N  
ATOM   1980  N   PHE   278      17.130  25.397  18.735  1.00  0.00           N  
ATOM   1981  CA  PHE   278      16.220  26.187  17.874  1.00  0.00           C  
ATOM   1982  C   PHE   278      17.031  27.292  17.217  1.00  0.00           C  
ATOM   1983  O   PHE   278      17.906  27.887  17.848  1.00  0.00           O  
ATOM   1984  CB  PHE   278      15.064  26.893  18.675  1.00  0.00           C  
ATOM   1985  CG  PHE   278      14.187  27.578  17.685  1.00  0.00           C  
ATOM   1986  CD1 PHE   278      13.160  26.895  16.994  1.00  0.00           C  
ATOM   1987  CD2 PHE   278      14.369  28.947  17.416  1.00  0.00           C  
ATOM   1988  CE1 PHE   278      12.323  27.560  16.052  1.00  0.00           C  
ATOM   1989  CE2 PHE   278      13.544  29.638  16.476  1.00  0.00           C  
ATOM   1990  CZ  PHE   278      12.518  28.938  15.790  1.00  0.00           C  
ATOM   1991  N   ALA   279      16.776  27.528  15.932  1.00  0.00           N  
ATOM   1992  CA  ALA   279      17.446  28.594  15.202  1.00  0.00           C  
ATOM   1993  C   ALA   279      16.390  29.328  14.370  1.00  0.00           C  
ATOM   1994  O   ALA   279      15.312  28.792  14.074  1.00  0.00           O  
ATOM   1995  CB  ALA   279      18.574  28.044  14.296  1.00  0.00           C  
ATOM   1996  N   CYS   280      16.718  30.565  13.999  1.00  0.00           N  
ATOM   1997  CA  CYS   280      15.799  31.424  13.246  1.00  0.00           C  
ATOM   1998  C   CYS   280      16.584  31.924  12.089  1.00  0.00           C  
ATOM   1999  O   CYS   280      17.434  32.806  12.262  1.00  0.00           O  
ATOM   2000  CB  CYS   280      15.385  32.646  14.075  1.00  0.00           C  
ATOM   2001  SG  CYS   280      14.650  32.291  15.237  1.00  0.00           S  
ATOM   2002  N   ALA   281      16.306  31.389  10.911  1.00  0.00           N  
ATOM   2003  CA  ALA   281      17.056  31.793   9.740  1.00  0.00           C  
ATOM   2004  C   ALA   281      16.228  32.687   8.835  1.00  0.00           C  
ATOM   2005  O   ALA   281      15.107  32.322   8.456  1.00  0.00           O  
ATOM   2006  CB  ALA   281      17.520  30.551   8.966  1.00  0.00           C  
ATOM   2007  N   TYR   282      16.774  33.857   8.492  1.00  0.00           N  
ATOM   2008  CA  TYR   282      16.082  34.736   7.555  1.00  0.00           C  
ATOM   2009  C   TYR   282      16.865  34.750   6.237  1.00  0.00           C  
ATOM   2010  O   TYR   282      18.017  35.187   6.188  1.00  0.00           O  
ATOM   2011  CB  TYR   282      15.907  36.161   8.142  1.00  0.00           C  
ATOM   2012  CG  TYR   282      15.017  36.049   9.332  1.00  0.00           C  
ATOM   2013  CD1 TYR   282      15.573  35.864  10.604  1.00  0.00           C  
ATOM   2014  CD2 TYR   282      13.612  36.132   9.214  1.00  0.00           C  
ATOM   2015  CE1 TYR   282      14.765  35.756  11.752  1.00  0.00           C  
ATOM   2016  CE2 TYR   282      12.775  36.025  10.372  1.00  0.00           C  
ATOM   2017  CZ  TYR   282      13.373  35.837  11.634  1.00  0.00           C  
ATOM   2018  OH  TYR   282      12.608  35.724  12.775  1.00  0.00           O  
ATOM   2019  N   PHE   283      16.228  34.223   5.190  1.00  0.00           N  
ATOM   2020  CA  PHE   283      16.862  34.139   3.872  1.00  0.00           C  
ATOM   2021  C   PHE   283      16.454  35.305   3.007  1.00  0.00           C  
ATOM   2022  O   PHE   283      15.263  35.563   2.838  1.00  0.00           O  
ATOM   2023  CB  PHE   283      16.440  32.841   3.189  1.00  0.00           C  
ATOM   2024  CG  PHE   283      16.641  31.610   4.040  1.00  0.00           C  
ATOM   2025  CD1 PHE   283      15.553  30.962   4.609  1.00  0.00           C  
ATOM   2026  CD2 PHE   283      17.920  31.092   4.230  1.00  0.00           C  
ATOM   2027  CE1 PHE   283      15.716  29.797   5.371  1.00  0.00           C  
ATOM   2028  CE2 PHE   283      18.114  29.930   4.977  1.00  0.00           C  
ATOM   2029  CZ  PHE   283      17.000  29.274   5.557  1.00  0.00           C  
ATOM   2030  N   HIS   284      17.435  36.026   2.473  1.00  0.00           N  
ATOM   2031  CA  HIS   284      17.162  37.181   1.602  1.00  0.00           C  
ATOM   2032  C   HIS   284      17.267  36.636   0.200  1.00  0.00           C  
ATOM   2033  O   HIS   284      18.361  36.299  -0.236  1.00  0.00           O  
ATOM   2034  CB  HIS   284      18.221  38.254   1.834  1.00  0.00           C  
ATOM   2035  CG  HIS   284      17.972  39.504   1.043  1.00  0.00           C  
ATOM   2036  ND1 HIS   284      18.872  40.545   0.942  1.00  0.00           N  
ATOM   2037  CD2 HIS   284      16.907  39.885   0.299  1.00  0.00           C  
ATOM   2038  CE1 HIS   284      18.395  41.492   0.192  1.00  0.00           C  
ATOM   2039  NE2 HIS   284      17.196  41.125  -0.218  1.00  0.00           N  
ATOM   2040  N   GLU   285      16.130  36.533  -0.481  1.00  0.00           N  
ATOM   2041  CA  GLU   285      16.062  35.941  -1.799  1.00  0.00           C  
ATOM   2042  C   GLU   285      15.706  36.850  -2.936  1.00  0.00           C  
ATOM   2043  O   GLU   285      14.920  37.773  -2.793  1.00  0.00           O  
ATOM   2044  CB  GLU   285      14.978  34.870  -1.871  1.00  0.00           C  
ATOM   2045  CG  GLU   285      14.762  33.987  -0.701  1.00  0.00           C  
ATOM   2046  CD  GLU   285      13.665  32.946  -0.972  1.00  0.00           C  
ATOM   2047  OE1 GLU   285      12.610  33.251  -1.583  1.00  0.00           O  
ATOM   2048  OE2 GLU   285      13.850  31.802  -0.555  1.00  0.00           O  
ATOM   2049  N   PRO   286      16.271  36.568  -4.107  1.00  0.00           N  
ATOM   2050  CA  PRO   286      15.937  37.378  -5.274  1.00  0.00           C  
ATOM   2051  C   PRO   286      14.549  36.840  -5.715  1.00  0.00           C  
ATOM   2052  O   PRO   286      14.105  35.774  -5.263  1.00  0.00           O  
ATOM   2053  CB  PRO   286      17.044  37.006  -6.261  1.00  0.00           C  
ATOM   2054  CG  PRO   286      17.340  35.563  -5.917  1.00  0.00           C  
ATOM   2055  CD  PRO   286      17.307  35.558  -4.405  1.00  0.00           C  
ATOM   2056  N   ASN   287      13.841  37.573  -6.594  1.00  0.00           N  
ATOM   2057  CA  ASN   287      12.528  37.134  -7.088  1.00  0.00           C  
ATOM   2058  C   ASN   287      12.790  35.784  -7.783  1.00  0.00           C  
ATOM   2059  O   ASN   287      13.736  35.649  -8.566  1.00  0.00           O  
ATOM   2060  CB  ASN   287      12.125  38.266  -8.051  1.00  0.00           C  
ATOM   2061  CG  ASN   287      10.671  38.052  -8.446  1.00  0.00           C  
ATOM   2062  OD1 ASN   287       9.894  37.454  -7.703  1.00  0.00           O  
ATOM   2063  ND2 ASN   287      10.223  38.529  -9.638  1.00  0.00           N  
ATOM   2064  N   PHE   288      11.851  34.838  -7.664  1.00  0.00           N  
ATOM   2065  CA  PHE   288      12.127  33.475  -8.194  1.00  0.00           C  
ATOM   2066  C   PHE   288      12.433  33.464  -9.671  1.00  0.00           C  
ATOM   2067  O   PHE   288      13.207  32.635 -10.156  1.00  0.00           O  
ATOM   2068  CB  PHE   288      11.059  32.374  -8.178  1.00  0.00           C  
ATOM   2069  CG  PHE   288      10.847  31.976  -6.758  1.00  0.00           C  
ATOM   2070  CD1 PHE   288      11.751  32.340  -5.735  1.00  0.00           C  
ATOM   2071  CD2 PHE   288       9.717  31.216  -6.404  1.00  0.00           C  
ATOM   2072  CE1 PHE   288      11.538  31.958  -4.379  1.00  0.00           C  
ATOM   2073  CE2 PHE   288       9.479  30.820  -5.053  1.00  0.00           C  
ATOM   2074  CZ  PHE   288      10.397  31.193  -4.037  1.00  0.00           C  
ATOM   2075  N   GLU   289      11.837  34.383 -10.435  1.00  0.00           N  
ATOM   2076  CA  GLU   289      12.006  34.430 -11.890  1.00  0.00           C  
ATOM   2077  C   GLU   289      13.275  35.182 -12.305  1.00  0.00           C  
ATOM   2078  O   GLU   289      13.739  35.072 -13.443  1.00  0.00           O  
ATOM   2079  CB  GLU   289      10.936  35.138 -12.727  1.00  0.00           C  
ATOM   2080  CG  GLU   289       9.576  34.438 -12.697  1.00  0.00           C  
ATOM   2081  CD  GLU   289       8.609  35.252 -13.545  1.00  0.00           C  
ATOM   2082  OE1 GLU   289       9.055  36.270 -14.138  1.00  0.00           O  
ATOM   2083  OE2 GLU   289       7.411  34.868 -13.609  1.00  0.00           O  
ATOM   2084  N   ALA   290      13.852  35.949 -11.408  1.00  0.00           N  
ATOM   2085  CA  ALA   290      15.058  36.747 -11.818  1.00  0.00           C  
ATOM   2086  C   ALA   290      16.211  35.886 -12.279  1.00  0.00           C  
ATOM   2087  O   ALA   290      16.649  34.945 -11.612  1.00  0.00           O  
ATOM   2088  CB  ALA   290      15.566  37.625 -10.678  1.00  0.00           C  
ATOM   2089  N   SER   291      16.726  36.231 -13.491  1.00  0.00           N  
ATOM   2090  CA  SER   291      17.885  35.478 -14.037  1.00  0.00           C  
ATOM   2091  C   SER   291      19.094  35.609 -13.125  1.00  0.00           C  
ATOM   2092  O   SER   291      19.220  36.529 -12.313  1.00  0.00           O  
ATOM   2093  CB  SER   291      18.652  35.780 -15.326  1.00  0.00           C  
ATOM   2094  OG  SER   291      19.377  36.993 -15.190  1.00  0.00           O  
ATOM   2095  N   ALA   292      20.015  34.641 -13.276  1.00  0.00           N  
ATOM   2096  CA  ALA   292      21.184  34.531 -12.402  1.00  0.00           C  
ATOM   2097  C   ALA   292      22.444  34.220 -13.217  1.00  0.00           C  
ATOM   2098  O   ALA   292      22.413  33.727 -14.348  1.00  0.00           O  
ATOM   2099  CB  ALA   292      21.016  33.442 -11.346  1.00  0.00           C  
ATOM   2100  N   TYR   293      23.570  34.531 -12.592  1.00  0.00           N  
ATOM   2101  CA  TYR   293      24.873  34.277 -13.297  1.00  0.00           C  
ATOM   2102  C   TYR   293      25.880  35.327 -12.903  1.00  0.00           C  
ATOM   2103  O   TYR   293      25.580  36.321 -12.236  1.00  0.00           O  
ATOM   2104  CB  TYR   293      25.097  34.366 -14.813  1.00  0.00           C  
ATOM   2105  CG  TYR   293      24.857  35.779 -15.219  1.00  0.00           C  
ATOM   2106  CD1 TYR   293      25.918  36.693 -15.225  1.00  0.00           C  
ATOM   2107  CD2 TYR   293      23.576  36.229 -15.609  1.00  0.00           C  
ATOM   2108  CE1 TYR   293      25.731  38.037 -15.605  1.00  0.00           C  
ATOM   2109  CE2 TYR   293      23.368  37.592 -15.998  1.00  0.00           C  
ATOM   2110  CZ  TYR   293      24.461  38.481 -15.990  1.00  0.00           C  
ATOM   2111  OH  TYR   293      24.308  39.802 -16.353  1.00  0.00           O  
ATOM   2112  N   PRO   294      27.058  35.094 -13.373  1.00  0.00           N  
ATOM   2113  CA  PRO   294      28.170  35.972 -12.985  1.00  0.00           C  
ATOM   2114  C   PRO   294      28.015  37.326 -13.667  1.00  0.00           C  
ATOM   2115  O   PRO   294      27.697  37.376 -14.866  1.00  0.00           O  
ATOM   2116  CB  PRO   294      29.386  35.231 -13.491  1.00  0.00           C  
ATOM   2117  CG  PRO   294      28.970  33.775 -13.336  1.00  0.00           C  
ATOM   2118  CD  PRO   294      27.538  33.772 -13.818  1.00  0.00           C  
ATOM   2119  N   LEU   295      28.231  38.403 -12.909  1.00  0.00           N  
ATOM   2120  CA  LEU   295      28.142  39.767 -13.452  1.00  0.00           C  
ATOM   2121  C   LEU   295      29.233  39.936 -14.503  1.00  0.00           C  
ATOM   2122  O   LEU   295      30.305  39.354 -14.369  1.00  0.00           O  
ATOM   2123  CB  LEU   295      28.372  40.809 -12.351  1.00  0.00           C  
ATOM   2124  CG  LEU   295      27.284  40.789 -11.271  1.00  0.00           C  
ATOM   2125  CD1 LEU   295      27.717  41.728 -10.158  1.00  0.00           C  
ATOM   2126  CD2 LEU   295      25.929  41.185 -11.843  1.00  0.00           C  
ATOM   2127  N   PHE   296      30.490  39.648 -14.170  1.00  0.00           N  
ATOM   2128  CA  PHE   296      31.628  39.812 -15.018  1.00  0.00           C  
ATOM   2129  C   PHE   296      32.238  38.491 -15.483  1.00  0.00           C  
ATOM   2130  O   PHE   296      32.751  38.404 -16.602  1.00  0.00           O  
ATOM   2131  CB  PHE   296      32.913  40.484 -14.515  1.00  0.00           C  
ATOM   2132  CG  PHE   296      32.565  41.879 -14.123  1.00  0.00           C  
ATOM   2133  CD1 PHE   296      32.457  42.272 -12.770  1.00  0.00           C  
ATOM   2134  CD2 PHE   296      32.335  42.849 -15.115  1.00  0.00           C  
ATOM   2135  CE1 PHE   296      32.128  43.609 -12.405  1.00  0.00           C  
ATOM   2136  CE2 PHE   296      32.003  44.196 -14.777  1.00  0.00           C  
ATOM   2137  CZ  PHE   296      31.898  44.576 -13.414  1.00  0.00           C  
ATOM   2138  N   GLU   297      32.214  37.434 -14.676  1.00  0.00           N  
ATOM   2139  CA  GLU   297      32.940  36.211 -15.009  1.00  0.00           C  
ATOM   2140  C   GLU   297      31.961  35.105 -15.474  1.00  0.00           C  
ATOM   2141  O   GLU   297      31.370  34.364 -14.685  1.00  0.00           O  
ATOM   2142  CB  GLU   297      33.735  35.500 -13.910  1.00  0.00           C  
ATOM   2143  CG  GLU   297      34.914  36.320 -13.383  1.00  0.00           C  
ATOM   2144  CD  GLU   297      35.657  35.471 -12.360  1.00  0.00           C  
ATOM   2145  OE1 GLU   297      35.176  34.345 -12.065  1.00  0.00           O  
ATOM   2146  OE2 GLU   297      36.715  35.939 -11.861  1.00  0.00           O  
ATOM   2147  N   PRO   298      31.811  35.019 -16.777  1.00  0.00           N  
ATOM   2148  CA  PRO   298      30.904  34.066 -17.414  1.00  0.00           C  
ATOM   2149  C   PRO   298      31.348  32.602 -17.379  1.00  0.00           C  
ATOM   2150  O   PRO   298      30.529  31.680 -17.418  1.00  0.00           O  
ATOM   2151  CB  PRO   298      30.379  33.431 -18.705  1.00  0.00           C  
ATOM   2152  CG  PRO   298      31.362  33.524 -19.874  1.00  0.00           C  
ATOM   2153  CD  PRO   298      32.210  34.797 -19.862  1.00  0.00           C  
ATOM   2154  N   SER   299      32.628  32.373 -17.306  1.00  0.00           N  
ATOM   2155  CA  SER   299      33.129  31.000 -17.306  1.00  0.00           C  
ATOM   2156  C   SER   299      32.866  30.308 -15.935  1.00  0.00           C  
ATOM   2157  O   SER   299      33.034  29.096 -15.772  1.00  0.00           O  
ATOM   2158  CB  SER   299      34.590  30.554 -17.404  1.00  0.00           C  
ATOM   2159  OG  SER   299      35.301  30.954 -16.242  1.00  0.00           O  
ATOM   2160  N   ALA   300      32.447  31.103 -14.944  1.00  0.00           N  
ATOM   2161  CA  ALA   300      32.278  30.582 -13.600  1.00  0.00           C  
ATOM   2162  C   ALA   300      31.088  29.615 -13.460  1.00  0.00           C  
ATOM   2163  O   ALA   300      31.043  28.786 -12.547  1.00  0.00           O  
ATOM   2164  CB  ALA   300      32.080  31.704 -12.586  1.00  0.00           C  
ATOM   2165  N   ASN   301      30.110  29.704 -14.358  1.00  0.00           N  
ATOM   2166  CA  ASN   301      28.770  29.077 -14.111  1.00  0.00           C  
ATOM   2167  C   ASN   301      27.941  29.032 -15.329  1.00  0.00           C  
ATOM   2168  O   ASN   301      28.425  29.200 -16.451  1.00  0.00           O  
ATOM   2169  CB  ASN   301      27.939  29.798 -13.044  1.00  0.00           C  
ATOM   2170  CG  ASN   301      26.944  28.800 -12.469  1.00  0.00           C  
ATOM   2171  OD1 ASN   301      26.593  27.813 -13.113  1.00  0.00           O  
ATOM   2172  ND2 ASN   301      26.436  29.003 -11.224  1.00  0.00           N  
ATOM   2173  N   GLU   302      26.577  28.751 -15.110  1.00  0.00           N  
ATOM   2174  CA  GLU   302      25.754  29.058 -16.282  1.00  0.00           C  
ATOM   2175  C   GLU   302      24.579  29.868 -15.763  1.00  0.00           C  
ATOM   2176  O   GLU   302      24.302  29.881 -14.558  1.00  0.00           O  
ATOM   2177  CB  GLU   302      25.354  27.668 -16.792  1.00  0.00           C  
ATOM   2178  CG  GLU   302      26.540  26.830 -17.273  1.00  0.00           C  
ATOM   2179  CD  GLU   302      26.002  25.497 -17.773  1.00  0.00           C  
ATOM   2180  OE1 GLU   302      24.763  25.289 -17.685  1.00  0.00           O  
ATOM   2181  OE2 GLU   302      26.824  24.669 -18.251  1.00  0.00           O  
ATOM   2182  N   ARG   303      23.854  30.550 -16.650  1.00  0.00           N  
ATOM   2183  CA  ARG   303      22.723  31.346 -16.147  1.00  0.00           C  
ATOM   2184  C   ARG   303      21.486  30.570 -15.767  1.00  0.00           C  
ATOM   2185  O   ARG   303      21.096  29.684 -16.508  1.00  0.00           O  
ATOM   2186  CB  ARG   303      22.442  32.312 -17.298  1.00  0.00           C  
ATOM   2187  CG  ARG   303      23.572  33.314 -17.543  1.00  0.00           C  
ATOM   2188  CD  ARG   303      23.303  34.267 -18.710  1.00  0.00           C  
ATOM   2189  NE  ARG   303      23.338  33.461 -19.963  1.00  0.00           N  
ATOM   2190  CZ  ARG   303      22.876  33.995 -21.131  1.00  0.00           C  
ATOM   2191  NH1 ARG   303      22.447  35.264 -20.867  1.00  0.00           N  
ATOM   2192  NH2 ARG   303      23.024  33.053 -22.107  1.00  0.00           N  
ATOM   2193  N   ILE   304      20.896  30.911 -14.609  1.00  0.00           N  
ATOM   2194  CA  ILE   304      19.672  30.281 -14.099  1.00  0.00           C  
ATOM   2195  C   ILE   304      18.846  31.243 -13.255  1.00  0.00           C  
ATOM   2196  O   ILE   304      19.400  32.146 -12.624  1.00  0.00           O  
ATOM   2197  CB  ILE   304      19.988  29.051 -13.224  1.00  0.00           C  
ATOM   2198  CG1 ILE   304      20.929  29.361 -12.048  1.00  0.00           C  
ATOM   2199  CG2 ILE   304      20.670  27.909 -13.995  1.00  0.00           C  
ATOM   2200  CD1 ILE   304      21.102  28.190 -11.081  1.00  0.00           C  
ATOM   2201  N   HIS   305      17.516  31.118 -13.265  1.00  0.00           N  
ATOM   2202  CA  HIS   305      16.731  31.959 -12.355  1.00  0.00           C  
ATOM   2203  C   HIS   305      16.905  31.257 -10.993  1.00  0.00           C  
ATOM   2204  O   HIS   305      17.400  30.123 -10.932  1.00  0.00           O  
ATOM   2205  CB  HIS   305      15.219  31.951 -12.676  1.00  0.00           C  
ATOM   2206  CG  HIS   305      14.895  32.600 -13.989  1.00  0.00           C  
ATOM   2207  ND1 HIS   305      13.654  32.549 -14.590  1.00  0.00           N  
ATOM   2208  CD2 HIS   305      15.664  33.330 -14.831  1.00  0.00           C  
ATOM   2209  CE1 HIS   305      13.661  33.200 -15.713  1.00  0.00           C  
ATOM   2210  NE2 HIS   305      14.873  33.691 -15.894  1.00  0.00           N  
ATOM   2211  N   TYR   306      16.496  31.928  -9.918  1.00  0.00           N  
ATOM   2212  CA  TYR   306      16.591  31.366  -8.583  1.00  0.00           C  
ATOM   2213  C   TYR   306      15.822  30.018  -8.532  1.00  0.00           C  
ATOM   2214  O   TYR   306      16.318  29.020  -7.996  1.00  0.00           O  
ATOM   2215  CB  TYR   306      16.020  32.408  -7.588  1.00  0.00           C  
ATOM   2216  CG  TYR   306      16.094  31.812  -6.224  1.00  0.00           C  
ATOM   2217  CD1 TYR   306      17.316  31.788  -5.540  1.00  0.00           C  
ATOM   2218  CD2 TYR   306      14.953  31.271  -5.591  1.00  0.00           C  
ATOM   2219  CE1 TYR   306      17.425  31.236  -4.248  1.00  0.00           C  
ATOM   2220  CE2 TYR   306      15.047  30.706  -4.278  1.00  0.00           C  
ATOM   2221  CZ  TYR   306      16.294  30.699  -3.623  1.00  0.00           C  
ATOM   2222  OH  TYR   306      16.433  30.162  -2.361  1.00  0.00           O  
ATOM   2223  N   GLY   307      14.616  29.971  -9.101  1.00  0.00           N  
ATOM   2224  CA  GLY   307      13.846  28.711  -9.115  1.00  0.00           C  
ATOM   2225  C   GLY   307      14.575  27.585  -9.851  1.00  0.00           C  
ATOM   2226  O   GLY   307      14.564  26.431  -9.426  1.00  0.00           O  
ATOM   2227  N   GLU   308      15.178  27.920 -10.985  1.00  0.00           N  
ATOM   2228  CA  GLU   308      15.895  26.950 -11.796  1.00  0.00           C  
ATOM   2229  C   GLU   308      17.114  26.430 -11.080  1.00  0.00           C  
ATOM   2230  O   GLU   308      17.494  25.269 -11.218  1.00  0.00           O  
ATOM   2231  CB  GLU   308      16.317  27.616 -13.113  1.00  0.00           C  
ATOM   2232  CG  GLU   308      15.144  27.917 -14.048  1.00  0.00           C  
ATOM   2233  CD  GLU   308      15.683  28.684 -15.247  1.00  0.00           C  
ATOM   2234  OE1 GLU   308      16.903  28.998 -15.248  1.00  0.00           O  
ATOM   2235  OE2 GLU   308      14.881  28.966 -16.177  1.00  0.00           O  
ATOM   2236  N   HIS   309      17.740  27.309 -10.316  1.00  0.00           N  
ATOM   2237  CA  HIS   309      18.934  26.927  -9.550  1.00  0.00           C  
ATOM   2238  C   HIS   309      18.552  25.910  -8.464  1.00  0.00           C  
ATOM   2239  O   HIS   309      19.214  24.889  -8.288  1.00  0.00           O  
ATOM   2240  CB  HIS   309      19.531  28.181  -8.913  1.00  0.00           C  
ATOM   2241  CG  HIS   309      20.713  27.906  -8.039  1.00  0.00           C  
ATOM   2242  ND1 HIS   309      21.891  27.383  -8.525  1.00  0.00           N  
ATOM   2243  CD2 HIS   309      20.882  28.055  -6.701  1.00  0.00           C  
ATOM   2244  CE1 HIS   309      22.739  27.223  -7.519  1.00  0.00           C  
ATOM   2245  NE2 HIS   309      22.147  27.622  -6.404  1.00  0.00           N  
ATOM   2246  N   PHE   310      17.486  26.210  -7.735  1.00  0.00           N  
ATOM   2247  CA  PHE   310      16.988  25.300  -6.698  1.00  0.00           C  
ATOM   2248  C   PHE   310      16.678  23.970  -7.383  1.00  0.00           C  
ATOM   2249  O   PHE   310      17.155  22.922  -6.959  1.00  0.00           O  
ATOM   2250  CB  PHE   310      15.718  25.892  -6.057  1.00  0.00           C  
ATOM   2251  CG  PHE   310      15.230  24.915  -5.044  1.00  0.00           C  
ATOM   2252  CD1 PHE   310      15.814  24.811  -3.761  1.00  0.00           C  
ATOM   2253  CD2 PHE   310      14.156  24.060  -5.354  1.00  0.00           C  
ATOM   2254  CE1 PHE   310      15.338  23.876  -2.797  1.00  0.00           C  
ATOM   2255  CE2 PHE   310      13.660  23.114  -4.407  1.00  0.00           C  
ATOM   2256  CZ  PHE   310      14.256  23.022  -3.123  1.00  0.00           C  
ATOM   2257  N   THR   311      15.909  24.002  -8.474  1.00  0.00           N  
ATOM   2258  CA  THR   311      15.586  22.754  -9.164  1.00  0.00           C  
ATOM   2259  C   THR   311      16.836  21.958  -9.600  1.00  0.00           C  
ATOM   2260  O   THR   311      16.871  20.734  -9.483  1.00  0.00           O  
ATOM   2261  CB  THR   311      14.675  23.028 -10.376  1.00  0.00           C  
ATOM   2262  OG1 THR   311      13.450  23.603  -9.946  1.00  0.00           O  
ATOM   2263  CG2 THR   311      14.388  21.705 -11.106  1.00  0.00           C  
ATOM   2264  N   ASN   312      17.868  22.642 -10.089  1.00  0.00           N  
ATOM   2265  CA  ASN   312      19.077  21.961 -10.519  1.00  0.00           C  
ATOM   2266  C   ASN   312      19.792  21.271  -9.351  1.00  0.00           C  
ATOM   2267  O   ASN   312      20.313  20.176  -9.496  1.00  0.00           O  
ATOM   2268  CB  ASN   312      20.012  22.959 -11.218  1.00  0.00           C  
ATOM   2269  CG  ASN   312      19.419  23.284 -12.581  1.00  0.00           C  
ATOM   2270  OD1 ASN   312      18.595  22.537 -13.108  1.00  0.00           O  
ATOM   2271  ND2 ASN   312      19.806  24.416 -13.228  1.00  0.00           N  
ATOM   2272  N   MET   313      19.832  21.919  -8.198  1.00  0.00           N  
ATOM   2273  CA  MET   313      20.463  21.316  -7.026  1.00  0.00           C  
ATOM   2274  C   MET   313      19.639  20.092  -6.578  1.00  0.00           C  
ATOM   2275  O   MET   313      20.198  19.068  -6.211  1.00  0.00           O  
ATOM   2276  CB  MET   313      20.534  22.336  -5.869  1.00  0.00           C  
ATOM   2277  CG  MET   313      21.515  23.482  -6.125  1.00  0.00           C  
ATOM   2278  SD  MET   313      23.241  22.959  -6.357  1.00  0.00           S  
ATOM   2279  CE  MET   313      23.476  22.424  -4.637  1.00  0.00           C  
ATOM   2280  N   PHE   314      18.312  20.212  -6.604  1.00  0.00           N  
ATOM   2281  CA  PHE   314      17.431  19.103  -6.205  1.00  0.00           C  
ATOM   2282  C   PHE   314      17.502  17.961  -7.227  1.00  0.00           C  
ATOM   2283  O   PHE   314      17.446  16.784  -6.858  1.00  0.00           O  
ATOM   2284  CB  PHE   314      15.984  19.597  -6.063  1.00  0.00           C  
ATOM   2285  CG  PHE   314      15.153  18.434  -5.643  1.00  0.00           C  
ATOM   2286  CD1 PHE   314      15.145  17.961  -4.311  1.00  0.00           C  
ATOM   2287  CD2 PHE   314      14.343  17.774  -6.585  1.00  0.00           C  
ATOM   2288  CE1 PHE   314      14.344  16.851  -3.918  1.00  0.00           C  
ATOM   2289  CE2 PHE   314      13.531  16.659  -6.217  1.00  0.00           C  
ATOM   2290  CZ  PHE   314      13.534  16.195  -4.876  1.00  0.00           C  
ATOM   2291  N   MET   315      17.629  18.315  -8.507  1.00  0.00           N  
ATOM   2292  CA  MET   315      17.739  17.338  -9.592  1.00  0.00           C  
ATOM   2293  C   MET   315      19.068  16.574  -9.487  1.00  0.00           C  
ATOM   2294  O   MET   315      19.105  15.342  -9.574  1.00  0.00           O  
ATOM   2295  CB  MET   315      17.671  18.044 -10.955  1.00  0.00           C  
ATOM   2296  CG  MET   315      17.718  17.082 -12.144  1.00  0.00           C  
ATOM   2297  SD  MET   315      16.312  15.934 -12.241  1.00  0.00           S  
ATOM   2298  CE  MET   315      15.115  17.195 -12.764  1.00  0.00           C  
ATOM   2299  N   ARG   316      20.165  17.300  -9.320  1.00  0.00           N  
ATOM   2300  CA  ARG   316      21.443  16.630  -9.188  1.00  0.00           C  
ATOM   2301  C   ARG   316      21.410  15.629  -8.043  1.00  0.00           C  
ATOM   2302  O   ARG   316      21.937  14.525  -8.170  1.00  0.00           O  
ATOM   2303  CB  ARG   316      22.562  17.650  -8.963  1.00  0.00           C  
ATOM   2304  CG  ARG   316      22.883  18.487 -10.203  1.00  0.00           C  
ATOM   2305  CD  ARG   316      23.950  19.556  -9.961  1.00  0.00           C  
ATOM   2306  NE  ARG   316      24.134  20.303 -11.237  1.00  0.00           N  
ATOM   2307  CZ  ARG   316      24.980  21.373 -11.286  1.00  0.00           C  
ATOM   2308  NH1 ARG   316      25.517  21.536 -10.042  1.00  0.00           N  
ATOM   2309  NH2 ARG   316      24.958  21.863 -12.560  1.00  0.00           N  
ATOM   2310  N   CYS   317      20.796  15.998  -6.920  1.00  0.00           N  
ATOM   2311  CA  CYS   317      20.713  15.077  -5.771  1.00  0.00           C  
ATOM   2312  C   CYS   317      19.838  13.855  -6.104  1.00  0.00           C  
ATOM   2313  O   CYS   317      20.214  12.705  -5.821  1.00  0.00           O  
ATOM   2314  CB  CYS   317      20.159  15.810  -4.533  1.00  0.00           C  
ATOM   2315  SG  CYS   317      21.079  16.752  -4.002  1.00  0.00           S  
ATOM   2316  N   TYR   318      18.672  14.104  -6.708  1.00  0.00           N  
ATOM   2317  CA  TYR   318      17.757  13.023  -7.087  1.00  0.00           C  
ATOM   2318  C   TYR   318      18.453  12.013  -8.013  1.00  0.00           C  
ATOM   2319  O   TYR   318      18.316  10.796  -7.832  1.00  0.00           O  
ATOM   2320  CB  TYR   318      16.525  13.600  -7.780  1.00  0.00           C  
ATOM   2321  CG  TYR   318      15.651  12.456  -8.166  1.00  0.00           C  
ATOM   2322  CD1 TYR   318      14.850  11.834  -7.199  1.00  0.00           C  
ATOM   2323  CD2 TYR   318      15.602  11.979  -9.494  1.00  0.00           C  
ATOM   2324  CE1 TYR   318      14.009  10.752  -7.526  1.00  0.00           C  
ATOM   2325  CE2 TYR   318      14.752  10.880  -9.843  1.00  0.00           C  
ATOM   2326  CZ  TYR   318      13.962  10.280  -8.842  1.00  0.00           C  
ATOM   2327  OH  TYR   318      13.132   9.217  -9.130  1.00  0.00           O  
ATOM   2328  N   PRO   319      19.193  12.511  -9.005  1.00  0.00           N  
ATOM   2329  CA  PRO   319      19.884  11.617  -9.940  1.00  0.00           C  
ATOM   2330  C   PRO   319      20.928  10.797  -9.192  1.00  0.00           C  
ATOM   2331  O   PRO   319      21.107   9.593  -9.442  1.00  0.00           O  
ATOM   2332  CB  PRO   319      20.562  12.424 -11.055  1.00  0.00           C  
ATOM   2333  CG  PRO   319      19.870  13.756 -11.351  1.00  0.00           C  
ATOM   2334  CD  PRO   319      19.339  14.462 -10.102  1.00  0.00           C  
ATOM   2335  N   ASP   320      21.613  11.474  -8.278  1.00  0.00           N  
ATOM   2336  CA  ASP   320      22.659  10.893  -7.440  1.00  0.00           C  
ATOM   2337  C   ASP   320      22.149   9.717  -6.610  1.00  0.00           C  
ATOM   2338  O   ASP   320      22.797   8.669  -6.530  1.00  0.00           O  
ATOM   2339  CB  ASP   320      23.191  11.993  -6.524  1.00  0.00           C  
ATOM   2340  CG  ASP   320      24.330  11.409  -5.701  1.00  0.00           C  
ATOM   2341  OD1 ASP   320      25.343  10.979  -6.314  1.00  0.00           O  
ATOM   2342  OD2 ASP   320      24.203  11.386  -4.447  1.00  0.00           O  
ATOM   2343  N   ARG   321      20.983   9.902  -5.994  1.00  0.00           N  
ATOM   2344  CA  ARG   321      20.375   8.866  -5.161  1.00  0.00           C  
ATOM   2345  C   ARG   321      19.694   7.768  -5.989  1.00  0.00           C  
ATOM   2346  O   ARG   321      19.584   6.618  -5.552  1.00  0.00           O  
ATOM   2347  CB  ARG   321      19.360   9.496  -4.197  1.00  0.00           C  
ATOM   2348  CG  ARG   321      19.983  10.503  -3.228  1.00  0.00           C  
ATOM   2349  CD  ARG   321      20.917   9.865  -2.198  1.00  0.00           C  
ATOM   2350  NE  ARG   321      21.428  10.955  -1.320  1.00  0.00           N  
ATOM   2351  CZ  ARG   321      22.321  10.670  -0.328  1.00  0.00           C  
ATOM   2352  NH1 ARG   321      22.570   9.329  -0.365  1.00  0.00           N  
ATOM   2353  NH2 ARG   321      22.616  11.838   0.314  1.00  0.00           N  
ATOM   2354  N   ILE   322      19.226   8.129  -7.175  1.00  0.00           N  
ATOM   2355  CA  ILE   322      18.575   7.172  -8.059  1.00  0.00           C  
ATOM   2356  C   ILE   322      19.556   6.046  -8.395  1.00  0.00           C  
ATOM   2357  O   ILE   322      19.190   4.861  -8.205  1.00  0.00           O  
ATOM   2358  CB  ILE   322      18.113   7.878  -9.339  1.00  0.00           C  
ATOM   2359  CG1 ILE   322      17.086   8.994  -9.087  1.00  0.00           C  
ATOM   2360  CG2 ILE   322      17.442   6.935 -10.351  1.00  0.00           C  
ATOM   2361  CD1 ILE   322      16.783   9.835 -10.326  1.00  0.00           C  
TER
