# Supplementary material for: Comparative sequence analysis and mutagenesis of Ethylene Forming Enzyme (EFE) 2-oxoglutarate/Fe(II)-dependent dioxygenase homologs
Source: BMC Biochem. 2014 Oct 2;15:22. doi: 10.1186/1471-2091-15-22 (PMC4202696; doi:10.1186/1471-2091-15-22)
Supplement: Additional file 3 — Protein model of EFE from P. digitatum. [file 1471-2091-15-22-S3.pdb]

REMARK  99  Chain ID : 1
REMARK  99  Residues : 301
REMARK  99  Atoms    : 2582
REMARK  99  File     : d1gp6a_.1.pdb.sc
ATOM      1  N   ARG    57      40.968  24.223  18.681  1.00  0.00           N  
ATOM      2  CA  ARG    57      42.067  24.051  17.745  1.00  0.00           C  
ATOM      3  C   ARG    57      41.524  24.066  16.313  1.00  0.00           C  
ATOM      4  O   ARG    57      40.354  23.758  16.079  1.00  0.00           O  
ATOM      5  CB  ARG    57      42.792  22.727  18.017  1.00  0.00           C  
ATOM      6  CG  ARG    57      43.552  22.709  19.345  1.00  0.00           C  
ATOM      7  CD  ARG    57      44.197  21.359  19.663  1.00  0.00           C  
ATOM      8  NE  ARG    57      43.098  20.373  19.863  1.00  0.00           N  
ATOM      9  CZ  ARG    57      43.379  19.038  19.910  1.00  0.00           C  
ATOM     10  NH1 ARG    57      44.726  18.890  19.749  1.00  0.00           N  
ATOM     11  NH2 ARG    57      42.203  18.372  20.100  1.00  0.00           N  
ATOM     12  N   VAL    58      42.375  24.425  15.362  1.00  0.00           N  
ATOM     13  CA  VAL    58      41.936  24.463  13.982  1.00  0.00           C  
ATOM     14  C   VAL    58      41.304  25.795  13.644  1.00  0.00           C  
ATOM     15  O   VAL    58      41.130  26.641  14.517  1.00  0.00           O  
ATOM     16  CB  VAL    58      40.940  23.320  13.689  1.00  0.00           C  
ATOM     17  CG1 VAL    58      41.529  21.926  13.910  1.00  0.00           C  
ATOM     18  CG2 VAL    58      39.684  23.366  14.562  1.00  0.00           C  
ATOM     19  N   GLY    59      40.956  26.009  12.367  1.00  0.00           N  
ATOM     20  CA  GLY    59      40.337  27.248  11.898  1.00  0.00           C  
ATOM     21  C   GLY    59      39.024  27.463  12.629  1.00  0.00           C  
ATOM     22  O   GLY    59      38.336  26.512  12.973  1.00  0.00           O  
ATOM     23  N   GLN    60      38.681  28.721  12.847  1.00  0.00           N  
ATOM     24  CA  GLN    60      37.469  29.063  13.565  1.00  0.00           C  
ATOM     25  C   GLN    60      36.659  30.056  12.761  1.00  0.00           C  
ATOM     26  O   GLN    60      37.217  30.881  12.055  1.00  0.00           O  
ATOM     27  CB  GLN    60      37.820  29.715  14.900  1.00  0.00           C  
ATOM     28  CG  GLN    60      38.664  28.860  15.855  1.00  0.00           C  
ATOM     29  CD  GLN    60      37.913  27.657  16.335  1.00  0.00           C  
ATOM     30  OE1 GLN    60      36.747  27.767  16.718  1.00  0.00           O  
ATOM     31  NE2 GLN    60      38.570  26.489  16.327  1.00  0.00           N  
ATOM     32  N   LEU    61      35.336  29.998  12.897  1.00  0.00           N  
ATOM     33  CA  LEU    61      34.484  30.938  12.192  1.00  0.00           C  
ATOM     34  C   LEU    61      34.856  32.350  12.607  1.00  0.00           C  
ATOM     35  O   LEU    61      35.007  32.644  13.799  1.00  0.00           O  
ATOM     36  CB  LEU    61      33.007  30.706  12.531  1.00  0.00           C  
ATOM     37  CG  LEU    61      32.052  31.611  11.750  1.00  0.00           C  
ATOM     38  CD1 LEU    61      32.023  31.370  10.241  1.00  0.00           C  
ATOM     39  CD2 LEU    61      30.583  31.502  12.155  1.00  0.00           C  
ATOM     40  N   LYS    62      34.994  33.259  11.630  1.00  0.00           N  
ATOM     41  CA  LYS    62      35.357  34.628  12.002  1.00  0.00           C  
ATOM     42  C   LYS    62      34.265  35.469  12.626  1.00  0.00           C  
ATOM     43  O   LYS    62      33.091  35.289  12.337  1.00  0.00           O  
ATOM     44  CB  LYS    62      35.859  35.234  10.686  1.00  0.00           C  
ATOM     45  CG  LYS    62      37.162  34.609  10.184  1.00  0.00           C  
ATOM     46  CD  LYS    62      37.683  35.235   8.889  1.00  0.00           C  
ATOM     47  CE  LYS    62      38.987  34.611   8.389  1.00  0.00           C  
ATOM     48  NZ  LYS    62      39.423  35.280   7.142  1.00  0.00           N  
ATOM     49  N   THR    63      34.659  36.364  13.536  1.00  0.00           N  
ATOM     50  CA  THR    63      33.717  37.303  14.126  1.00  0.00           C  
ATOM     51  C   THR    63      34.051  38.592  13.385  1.00  0.00           C  
ATOM     52  O   THR    63      35.214  38.991  13.333  1.00  0.00           O  
ATOM     53  CB  THR    63      33.954  37.497  15.618  1.00  0.00           C  
ATOM     54  OG1 THR    63      33.584  36.298  16.316  1.00  0.00           O  
ATOM     55  CG2 THR    63      33.138  38.649  16.125  1.00  0.00           C  
ATOM     56  N   PHE    64      33.039  39.227  12.811  1.00  0.00           N  
ATOM     57  CA  PHE    64      33.195  40.434  12.025  1.00  0.00           C  
ATOM     58  C   PHE    64      32.417  41.571  12.667  1.00  0.00           C  
ATOM     59  O   PHE    64      31.199  41.508  12.829  1.00  0.00           O  
ATOM     60  CB  PHE    64      32.703  40.181  10.573  1.00  0.00           C  
ATOM     61  CG  PHE    64      32.928  41.434   9.799  1.00  0.00           C  
ATOM     62  CD1 PHE    64      34.218  41.839   9.387  1.00  0.00           C  
ATOM     63  CD2 PHE    64      31.836  42.252   9.457  1.00  0.00           C  
ATOM     64  CE1 PHE    64      34.423  43.037   8.644  1.00  0.00           C  
ATOM     65  CE2 PHE    64      32.013  43.458   8.712  1.00  0.00           C  
ATOM     66  CZ  PHE    64      33.315  43.852   8.307  1.00  0.00           C  
ATOM     67  N   THR    65      33.147  42.621  13.036  1.00  0.00           N  
ATOM     68  CA  THR    65      32.573  43.771  13.718  1.00  0.00           C  
ATOM     69  C   THR    65      32.073  44.794  12.705  1.00  0.00           C  
ATOM     70  O   THR    65      32.879  45.361  11.959  1.00  0.00           O  
ATOM     71  CB  THR    65      33.681  44.391  14.597  1.00  0.00           C  
ATOM     72  OG1 THR    65      34.128  43.446  15.557  1.00  0.00           O  
ATOM     73  CG2 THR    65      33.124  45.628  15.321  1.00  0.00           C  
ATOM     74  N   LEU    66      30.769  45.059  12.696  1.00  0.00           N  
ATOM     75  CA  LEU    66      30.188  46.001  11.761  1.00  0.00           C  
ATOM     76  C   LEU    66      29.984  47.404  12.311  1.00  0.00           C  
ATOM     77  O   LEU    66      29.354  48.233  11.664  1.00  0.00           O  
ATOM     78  CB  LEU    66      28.838  45.477  11.254  1.00  0.00           C  
ATOM     79  CG  LEU    66      28.923  44.132  10.525  1.00  0.00           C  
ATOM     80  CD1 LEU    66      27.575  43.849   9.884  1.00  0.00           C  
ATOM     81  CD2 LEU    66      29.985  44.176   9.449  1.00  0.00           C  
ATOM     82  N   PRO    67      30.515  47.672  13.494  1.00  0.00           N  
ATOM     83  CA  PRO    67      30.328  48.993  14.099  1.00  0.00           C  
ATOM     84  C   PRO    67      30.627  50.173  13.173  1.00  0.00           C  
ATOM     85  O   PRO    67      29.864  51.136  13.121  1.00  0.00           O  
ATOM     86  CB  PRO    67      31.191  49.130  15.350  1.00  0.00           C  
ATOM     87  CG  PRO    67      32.360  48.144  15.396  1.00  0.00           C  
ATOM     88  CD  PRO    67      32.049  46.795  14.744  1.00  0.00           C  
ATOM     89  N   GLU    68      31.719  50.085  12.422  1.00  0.00           N  
ATOM     90  CA  GLU    68      32.126  51.185  11.547  1.00  0.00           C  
ATOM     91  C   GLU    68      31.776  51.048  10.069  1.00  0.00           C  
ATOM     92  O   GLU    68      32.363  51.733   9.224  1.00  0.00           O  
ATOM     93  CB  GLU    68      33.639  51.390  11.697  1.00  0.00           C  
ATOM     94  CG  GLU    68      34.057  51.848  13.096  1.00  0.00           C  
ATOM     95  CD  GLU    68      35.574  51.970  13.117  1.00  0.00           C  
ATOM     96  OE1 GLU    68      36.253  50.969  12.767  1.00  0.00           O  
ATOM     97  OE2 GLU    68      36.074  53.067  13.484  1.00  0.00           O  
ATOM     98  N   THR    69      30.807  50.197   9.750  1.00  0.00           N  
ATOM     99  CA  THR    69      30.445  49.978   8.351  1.00  0.00           C  
ATOM    100  C   THR    69      29.966  51.228   7.611  1.00  0.00           C  
ATOM    101  O   THR    69      30.093  51.320   6.387  1.00  0.00           O  
ATOM    102  CB  THR    69      29.366  48.869   8.232  1.00  0.00           C  
ATOM    103  OG1 THR    69      28.204  49.239   8.959  1.00  0.00           O  
ATOM    104  CG2 THR    69      29.924  47.553   8.800  1.00  0.00           C  
ATOM    105  N   ALA    70      29.418  52.190   8.338  1.00  0.00           N  
ATOM    106  CA  ALA    70      28.942  53.421   7.710  1.00  0.00           C  
ATOM    107  C   ALA    70      29.462  54.663   8.423  1.00  0.00           C  
ATOM    108  O   ALA    70      28.787  55.694   8.500  1.00  0.00           O  
ATOM    109  CB  ALA    70      27.418  53.433   7.668  1.00  0.00           C  
ATOM    110  N   THR    71      30.679  54.542   8.937  1.00  0.00           N  
ATOM    111  CA  THR    71      31.345  55.617   9.653  1.00  0.00           C  
ATOM    112  C   THR    71      31.802  56.723   8.702  1.00  0.00           C  
ATOM    113  O   THR    71      32.197  56.444   7.567  1.00  0.00           O  
ATOM    114  CB  THR    71      32.550  55.047  10.393  1.00  0.00           C  
ATOM    115  OG1 THR    71      32.127  54.080  11.343  1.00  0.00           O  
ATOM    116  CG2 THR    71      33.287  56.185  11.119  1.00  0.00           C  
ATOM    117  N   GLY    72      32.239  56.363   7.503  1.00  0.00           N  
ATOM    118  CA  GLY    72      32.667  57.381   6.559  1.00  0.00           C  
ATOM    119  C   GLY    72      34.107  57.845   6.667  1.00  0.00           C  
ATOM    120  O   GLY    72      34.526  58.806   6.017  1.00  0.00           O  
ATOM    121  N   SER    73      34.897  57.167   7.495  1.00  0.00           N  
ATOM    122  CA  SER    73      36.302  57.512   7.668  1.00  0.00           C  
ATOM    123  C   SER    73      37.140  56.348   7.158  1.00  0.00           C  
ATOM    124  O   SER    73      36.611  55.325   6.713  1.00  0.00           O  
ATOM    125  CB  SER    73      37.062  57.694   8.984  1.00  0.00           C  
ATOM    126  OG  SER    73      37.177  56.449   9.657  1.00  0.00           O  
ATOM    127  N   PRO    74      38.472  56.474   7.209  1.00  0.00           N  
ATOM    128  CA  PRO    74      39.290  55.356   6.730  1.00  0.00           C  
ATOM    129  C   PRO    74      39.115  54.111   7.602  1.00  0.00           C  
ATOM    130  O   PRO    74      39.238  52.975   7.136  1.00  0.00           O  
ATOM    131  CB  PRO    74      40.654  54.662   6.682  1.00  0.00           C  
ATOM    132  CG  PRO    74      41.567  55.029   7.854  1.00  0.00           C  
ATOM    133  CD  PRO    74      41.385  56.466   8.345  1.00  0.00           C  
ATOM    134  N   SER    75      38.824  54.309   8.887  1.00  0.00           N  
ATOM    135  CA  SER    75      38.614  53.172   9.776  1.00  0.00           C  
ATOM    136  C   SER    75      37.388  52.402   9.304  1.00  0.00           C  
ATOM    137  O   SER    75      37.289  51.183   9.471  1.00  0.00           O  
ATOM    138  CB  SER    75      38.216  53.209  11.254  1.00  0.00           C  
ATOM    139  OG  SER    75      39.244  53.818  12.021  1.00  0.00           O  
ATOM    140  N   ASP    76      36.426  53.102   8.702  1.00  0.00           N  
ATOM    141  CA  ASP    76      35.235  52.420   8.207  1.00  0.00           C  
ATOM    142  C   ASP    76      35.666  51.509   7.067  1.00  0.00           C  
ATOM    143  O   ASP    76      35.181  50.384   6.918  1.00  0.00           O  
ATOM    144  CB  ASP    76      34.114  53.283   7.621  1.00  0.00           C  
ATOM    145  CG  ASP    76      32.941  52.371   7.292  1.00  0.00           C  
ATOM    146  OD1 ASP    76      32.396  51.743   8.239  1.00  0.00           O  
ATOM    147  OD2 ASP    76      32.574  52.289   6.089  1.00  0.00           O  
ATOM    148  N   VAL    77      36.590  51.984   6.240  1.00  0.00           N  
ATOM    149  CA  VAL    77      37.050  51.168   5.128  1.00  0.00           C  
ATOM    150  C   VAL    77      37.626  49.853   5.630  1.00  0.00           C  
ATOM    151  O   VAL    77      37.439  48.786   5.039  1.00  0.00           O  
ATOM    152  CB  VAL    77      38.151  51.078   4.050  1.00  0.00           C  
ATOM    153  CG1 VAL    77      38.132  49.764   3.266  1.00  0.00           C  
ATOM    154  CG2 VAL    77      38.058  52.177   2.990  1.00  0.00           C  
ATOM    155  N   GLU    78      38.406  49.920   6.697  1.00  0.00           N  
ATOM    156  CA  GLU    78      38.942  48.776   7.426  1.00  0.00           C  
ATOM    157  C   GLU    78      37.834  47.759   7.703  1.00  0.00           C  
ATOM    158  O   GLU    78      38.069  46.558   7.625  1.00  0.00           O  
ATOM    159  CB  GLU    78      39.563  49.196   8.758  1.00  0.00           C  
ATOM    160  CG  GLU    78      40.191  48.035   9.532  1.00  0.00           C  
ATOM    161  CD  GLU    78      40.824  48.599  10.795  1.00  0.00           C  
ATOM    162  OE1 GLU    78      40.760  49.843  10.984  1.00  0.00           O  
ATOM    163  OE2 GLU    78      41.379  47.794  11.589  1.00  0.00           O  
ATOM    164  N   LEU    79      36.644  48.254   8.025  1.00  0.00           N  
ATOM    165  CA  LEU    79      35.479  47.394   8.310  1.00  0.00           C  
ATOM    166  C   LEU    79      35.080  46.648   7.031  1.00  0.00           C  
ATOM    167  O   LEU    79      34.889  45.431   7.044  1.00  0.00           O  
ATOM    168  CB  LEU    79      34.315  48.241   8.822  1.00  0.00           C  
ATOM    169  CG  LEU    79      33.057  47.427   9.129  1.00  0.00           C  
ATOM    170  CD1 LEU    79      33.226  46.360  10.210  1.00  0.00           C  
ATOM    171  CD2 LEU    79      31.863  48.244   9.621  1.00  0.00           C  
ATOM    172  N   GLY    80      34.941  47.393   5.940  1.00  0.00           N  
ATOM    173  CA  GLY    80      34.618  46.818   4.634  1.00  0.00           C  
ATOM    174  C   GLY    80      35.622  45.729   4.237  1.00  0.00           C  
ATOM    175  O   GLY    80      35.232  44.667   3.739  1.00  0.00           O  
ATOM    176  N   LYS    81      36.912  45.984   4.466  1.00  0.00           N  
ATOM    177  CA  LYS    81      37.945  45.019   4.127  1.00  0.00           C  
ATOM    178  C   LYS    81      37.853  43.750   4.967  1.00  0.00           C  
ATOM    179  O   LYS    81      38.089  42.657   4.461  1.00  0.00           O  
ATOM    180  CB  LYS    81      39.339  45.650   4.283  1.00  0.00           C  
ATOM    181  CG  LYS    81      39.652  46.708   3.223  1.00  0.00           C  
ATOM    182  CD  LYS    81      41.040  47.334   3.373  1.00  0.00           C  
ATOM    183  CE  LYS    81      41.339  48.416   2.334  1.00  0.00           C  
ATOM    184  NZ  LYS    81      42.687  48.982   2.567  1.00  0.00           N  
ATOM    185  N   ALA    82      37.558  43.886   6.260  1.00  0.00           N  
ATOM    186  CA  ALA    82      37.436  42.713   7.103  1.00  0.00           C  
ATOM    187  C   ALA    82      36.226  41.894   6.653  1.00  0.00           C  
ATOM    188  O   ALA    82      36.286  40.675   6.595  1.00  0.00           O  
ATOM    189  CB  ALA    82      37.266  43.104   8.574  1.00  0.00           C  
ATOM    190  N   MET    83      35.138  42.576   6.343  1.00  0.00           N  
ATOM    191  CA  MET    83      33.927  41.881   5.890  1.00  0.00           C  
ATOM    192  C   MET    83      34.196  41.162   4.561  1.00  0.00           C  
ATOM    193  O   MET    83      33.813  39.994   4.368  1.00  0.00           O  
ATOM    194  CB  MET    83      32.801  42.885   5.702  1.00  0.00           C  
ATOM    195  CG  MET    83      31.495  42.253   5.217  1.00  0.00           C  
ATOM    196  SD  MET    83      31.418  41.963   3.424  1.00  0.00           S  
ATOM    197  CE  MET    83      31.260  43.718   2.986  1.00  0.00           C  
ATOM    198  N   ILE    84      34.858  41.881   3.652  1.00  0.00           N  
ATOM    199  CA  ILE    84      35.215  41.359   2.342  1.00  0.00           C  
ATOM    200  C   ILE    84      36.068  40.127   2.502  1.00  0.00           C  
ATOM    201  O   ILE    84      35.783  39.089   1.907  1.00  0.00           O  
ATOM    202  CB  ILE    84      35.994  42.417   1.543  1.00  0.00           C  
ATOM    203  CG1 ILE    84      35.145  43.638   1.152  1.00  0.00           C  
ATOM    204  CG2 ILE    84      36.568  41.886   0.219  1.00  0.00           C  
ATOM    205  CD1 ILE    84      35.969  44.803   0.605  1.00  0.00           C  
ATOM    206  N   ASN    85      37.124  40.235   3.313  1.00  0.00           N  
ATOM    207  CA  ASN    85      38.020  39.107   3.529  1.00  0.00           C  
ATOM    208  C   ASN    85      37.336  37.856   4.083  1.00  0.00           C  
ATOM    209  O   ASN    85      37.609  36.748   3.618  1.00  0.00           O  
ATOM    210  CB  ASN    85      39.175  39.527   4.435  1.00  0.00           C  
ATOM    211  CG  ASN    85      40.105  40.421   3.628  1.00  0.00           C  
ATOM    212  OD1 ASN    85      40.087  40.408   2.398  1.00  0.00           O  
ATOM    213  ND2 ASN    85      40.969  41.248   4.276  1.00  0.00           N  
ATOM    214  N   ALA    86      36.453  38.026   5.067  1.00  0.00           N  
ATOM    215  CA  ALA    86      35.735  36.879   5.629  1.00  0.00           C  
ATOM    216  C   ALA    86      34.812  36.245   4.562  1.00  0.00           C  
ATOM    217  O   ALA    86      34.638  35.015   4.511  1.00  0.00           O  
ATOM    218  CB  ALA    86      34.895  37.320   6.842  1.00  0.00           C  
ATOM    219  N   TRP    87      34.240  37.092   3.720  1.00  0.00           N  
ATOM    220  CA  TRP    87      33.316  36.636   2.678  1.00  0.00           C  
ATOM    221  C   TRP    87      34.005  35.900   1.544  1.00  0.00           C  
ATOM    222  O   TRP    87      33.401  35.017   0.947  1.00  0.00           O  
ATOM    223  CB  TRP    87      32.523  37.822   2.136  1.00  0.00           C  
ATOM    224  CG  TRP    87      31.535  38.402   3.120  1.00  0.00           C  
ATOM    225  CD1 TRP    87      31.146  37.926   4.339  1.00  0.00           C  
ATOM    226  CD2 TRP    87      30.777  39.611   2.972  1.00  0.00           C  
ATOM    227  NE1 TRP    87      30.256  38.682   4.951  1.00  0.00           N  
ATOM    228  CE2 TRP    87      29.986  39.755   4.141  1.00  0.00           C  
ATOM    229  CE3 TRP    87      30.688  40.594   1.963  1.00  0.00           C  
ATOM    230  CZ2 TRP    87      29.104  40.853   4.334  1.00  0.00           C  
ATOM    231  CZ3 TRP    87      29.805  41.699   2.150  1.00  0.00           C  
ATOM    232  CH2 TRP    87      29.028  41.810   3.331  1.00  0.00           C  
ATOM    233  N   ARG    88      35.253  36.258   1.224  1.00  0.00           N  
ATOM    234  CA  ARG    88      35.998  35.568   0.154  1.00  0.00           C  
ATOM    235  C   ARG    88      36.586  34.257   0.647  1.00  0.00           C  
ATOM    236  O   ARG    88      36.874  33.346  -0.126  1.00  0.00           O  
ATOM    237  CB  ARG    88      37.182  36.438  -0.304  1.00  0.00           C  
ATOM    238  CG  ARG    88      36.755  37.748  -0.969  1.00  0.00           C  
ATOM    239  CD  ARG    88      37.930  38.629  -1.397  1.00  0.00           C  
ATOM    240  NE  ARG    88      38.671  37.900  -2.464  1.00  0.00           N  
ATOM    241  CZ  ARG    88      39.889  38.355  -2.882  1.00  0.00           C  
ATOM    242  NH1 ARG    88      40.183  39.477  -2.164  1.00  0.00           N  
ATOM    243  NH2 ARG    88      40.337  37.509  -3.855  1.00  0.00           N  
ATOM    244  N   GLU    89      36.817  34.186   1.950  1.00  0.00           N  
ATOM    245  CA  GLU    89      37.467  33.032   2.543  1.00  0.00           C  
ATOM    246  C   GLU    89      36.472  32.007   3.080  1.00  0.00           C  
ATOM    247  O   GLU    89      36.347  30.898   2.538  1.00  0.00           O  
ATOM    248  CB  GLU    89      38.393  33.561   3.644  1.00  0.00           C  
ATOM    249  CG  GLU    89      39.143  32.458   4.392  1.00  0.00           C  
ATOM    250  CD  GLU    89      40.253  31.945   3.485  1.00  0.00           C  
ATOM    251  OE1 GLU    89      40.498  32.587   2.430  1.00  0.00           O  
ATOM    252  OE2 GLU    89      40.870  30.904   3.836  1.00  0.00           O  
ATOM    253  N   ASP    90      35.786  32.385   4.155  1.00  0.00           N  
ATOM    254  CA  ASP    90      34.784  31.531   4.789  1.00  0.00           C  
ATOM    255  C   ASP    90      33.390  31.620   4.145  1.00  0.00           C  
ATOM    256  O   ASP    90      32.721  30.595   3.918  1.00  0.00           O  
ATOM    257  CB  ASP    90      34.622  31.920   6.269  1.00  0.00           C  
ATOM    258  CG  ASP    90      35.870  31.468   7.013  1.00  0.00           C  
ATOM    259  OD1 ASP    90      36.650  30.669   6.430  1.00  0.00           O  
ATOM    260  OD2 ASP    90      36.060  31.915   8.176  1.00  0.00           O  
ATOM    261  N   GLY    91      32.936  32.849   3.898  1.00  0.00           N  
ATOM    262  CA  GLY    91      31.590  33.045   3.368  1.00  0.00           C  
ATOM    263  C   GLY    91      30.584  32.966   4.517  1.00  0.00           C  
ATOM    264  O   GLY    91      29.380  33.013   4.298  1.00  0.00           O  
ATOM    265  N   ILE    92      31.069  32.860   5.753  1.00  0.00           N  
ATOM    266  CA  ILE    92      30.170  32.793   6.920  1.00  0.00           C  
ATOM    267  C   ILE    92      30.906  33.456   8.097  1.00  0.00           C  
ATOM    268  O   ILE    92      32.129  33.413   8.130  1.00  0.00           O  
ATOM    269  CB  ILE    92      29.788  31.308   7.246  1.00  0.00           C  
ATOM    270  CG1 ILE    92      31.006  30.397   7.475  1.00  0.00           C  
ATOM    271  CG2 ILE    92      28.978  30.624   6.131  1.00  0.00           C  
ATOM    272  CD1 ILE    92      30.637  28.998   7.964  1.00  0.00           C  
ATOM    273  N   LEU    93      30.173  34.040   9.046  1.00  0.00           N  
ATOM    274  CA  LEU    93      30.806  34.761  10.138  1.00  0.00           C  
ATOM    275  C   LEU    93      29.785  35.132  11.201  1.00  0.00           C  
ATOM    276  O   LEU    93      28.572  35.085  10.971  1.00  0.00           O  
ATOM    277  CB  LEU    93      31.374  36.070   9.578  1.00  0.00           C  
ATOM    278  CG  LEU    93      30.298  37.095   9.213  1.00  0.00           C  
ATOM    279  CD1 LEU    93      30.809  38.520   9.002  1.00  0.00           C  
ATOM    280  CD2 LEU    93      29.533  36.798   7.925  1.00  0.00           C  
ATOM    281  N   GLN    94      30.296  35.491  12.371  1.00  0.00           N  
ATOM    282  CA  GLN    94      29.461  35.955  13.449  1.00  0.00           C  
ATOM    283  C   GLN    94      29.532  37.471  13.380  1.00  0.00           C  
ATOM    284  O   GLN    94      30.611  38.038  13.590  1.00  0.00           O  
ATOM    285  CB  GLN    94      30.027  35.531  14.806  1.00  0.00           C  
ATOM    286  CG  GLN    94      30.049  34.015  15.011  1.00  0.00           C  
ATOM    287  CD  GLN    94      28.611  33.518  15.001  1.00  0.00           C  
ATOM    288  OE1 GLN    94      27.749  34.060  15.690  1.00  0.00           O  
ATOM    289  NE2 GLN    94      28.274  32.457  14.219  1.00  0.00           N  
ATOM    290  N   VAL    95      28.417  38.136  13.088  1.00  0.00           N  
ATOM    291  CA  VAL    95      28.399  39.585  13.042  1.00  0.00           C  
ATOM    292  C   VAL    95      28.132  40.178  14.438  1.00  0.00           C  
ATOM    293  O   VAL    95      27.233  39.712  15.138  1.00  0.00           O  
ATOM    294  CB  VAL    95      27.282  40.086  12.134  1.00  0.00           C  
ATOM    295  CG1 VAL    95      27.162  41.611  12.099  1.00  0.00           C  
ATOM    296  CG2 VAL    95      27.448  39.664  10.673  1.00  0.00           C  
ATOM    297  N   SER    96      28.922  41.187  14.834  1.00  0.00           N  
ATOM    298  CA  SER    96      28.686  41.885  16.109  1.00  0.00           C  
ATOM    299  C   SER    96      28.532  43.371  15.803  1.00  0.00           C  
ATOM    300  O   SER    96      29.007  43.846  14.752  1.00  0.00           O  
ATOM    301  CB  SER    96      29.816  41.646  17.149  1.00  0.00           C  
ATOM    302  OG  SER    96      29.915  40.262  17.453  1.00  0.00           O  
ATOM    303  N   MET    97      27.855  44.106  16.687  1.00  0.00           N  
ATOM    304  CA  MET    97      27.601  45.534  16.469  1.00  0.00           C  
ATOM    305  C   MET    97      26.896  45.725  15.122  1.00  0.00           C  
ATOM    306  O   MET    97      27.199  46.657  14.358  1.00  0.00           O  
ATOM    307  CB  MET    97      28.913  46.344  16.502  1.00  0.00           C  
ATOM    308  CG  MET    97      29.702  46.175  17.802  1.00  0.00           C  
ATOM    309  SD  MET    97      28.790  46.642  19.304  1.00  0.00           S  
ATOM    310  CE  MET    97      28.627  48.393  18.852  1.00  0.00           C  
ATOM    311  N   SER    98      25.917  44.852  14.864  1.00  0.00           N  
ATOM    312  CA  SER    98      25.137  44.848  13.619  1.00  0.00           C  
ATOM    313  C   SER    98      23.970  45.842  13.584  1.00  0.00           C  
ATOM    314  O   SER    98      23.292  45.987  12.564  1.00  0.00           O  
ATOM    315  CB  SER    98      24.597  43.443  13.407  1.00  0.00           C  
ATOM    316  OG  SER    98      23.645  43.129  14.413  1.00  0.00           O  
ATOM    317  N   PRO    99      23.710  46.509  14.705  1.00  0.00           N  
ATOM    318  CA  PRO    99      22.625  47.473  14.731  1.00  0.00           C  
ATOM    319  C   PRO    99      21.234  46.956  15.061  1.00  0.00           C  
ATOM    320  O   PRO    99      20.318  47.758  15.166  1.00  0.00           O  
ATOM    321  CB  PRO    99      22.658  48.037  13.308  1.00  0.00           C  
ATOM    322  CG  PRO    99      23.114  47.021  12.259  1.00  0.00           C  
ATOM    323  CD  PRO    99      24.199  46.066  12.763  1.00  0.00           C  
ATOM    324  N   ARG   100      21.049  45.645  15.218  1.00  0.00           N  
ATOM    325  CA  ARG   100      19.714  45.120  15.532  1.00  0.00           C  
ATOM    326  C   ARG   100      19.614  45.107  17.056  1.00  0.00           C  
ATOM    327  O   ARG   100      20.435  44.495  17.709  1.00  0.00           O  
ATOM    328  CB  ARG   100      19.518  43.650  15.013  1.00  0.00           C  
ATOM    329  CG  ARG   100      19.552  43.532  13.488  1.00  0.00           C  
ATOM    330  CD  ARG   100      19.468  42.090  12.983  1.00  0.00           C  
ATOM    331  NE  ARG   100      19.428  42.138  11.495  1.00  0.00           N  
ATOM    332  CZ  ARG   100      20.592  42.144  10.780  1.00  0.00           C  
ATOM    333  NH1 ARG   100      21.626  42.101  11.670  1.00  0.00           N  
ATOM    334  NH2 ARG   100      20.266  42.191   9.456  1.00  0.00           N  
ATOM    335  N   GLN   101      18.608  45.779  17.627  1.00  0.00           N  
ATOM    336  CA  GLN   101      18.496  45.788  19.085  1.00  0.00           C  
ATOM    337  C   GLN   101      18.484  44.414  19.712  1.00  0.00           C  
ATOM    338  O   GLN   101      17.782  43.493  19.249  1.00  0.00           O  
ATOM    339  CB  GLN   101      17.218  46.580  19.357  1.00  0.00           C  
ATOM    340  CG  GLN   101      16.950  46.813  20.845  1.00  0.00           C  
ATOM    341  CD  GLN   101      15.669  47.626  20.971  1.00  0.00           C  
ATOM    342  OE1 GLN   101      15.035  47.967  19.973  1.00  0.00           O  
ATOM    343  NE2 GLN   101      15.220  47.982  22.204  1.00  0.00           N  
ATOM    344  N   GLN   102      19.256  44.280  20.777  1.00  0.00           N  
ATOM    345  CA  GLN   102      19.362  43.018  21.487  1.00  0.00           C  
ATOM    346  C   GLN   102      18.038  42.582  22.085  1.00  0.00           C  
ATOM    347  O   GLN   102      17.725  41.394  22.072  1.00  0.00           O  
ATOM    348  CB  GLN   102      20.396  43.117  22.562  1.00  0.00           C  
ATOM    349  CG  GLN   102      21.827  43.200  22.026  1.00  0.00           C  
ATOM    350  CD  GLN   102      22.760  43.414  23.210  1.00  0.00           C  
ATOM    351  OE1 GLN   102      22.316  43.580  24.345  1.00  0.00           O  
ATOM    352  NE2 GLN   102      24.105  43.421  23.009  1.00  0.00           N  
ATOM    353  N   ALA   103      17.243  43.521  22.594  1.00  0.00           N  
ATOM    354  CA  ALA   103      15.982  43.115  23.196  1.00  0.00           C  
ATOM    355  C   ALA   103      14.971  42.691  22.160  1.00  0.00           C  
ATOM    356  O   ALA   103      14.153  41.836  22.440  1.00  0.00           O  
ATOM    357  CB  ALA   103      15.421  44.222  24.108  1.00  0.00           C  
ATOM    358  N   LEU   104      15.022  43.265  20.954  1.00  0.00           N  
ATOM    359  CA  LEU   104      14.093  42.831  19.914  1.00  0.00           C  
ATOM    360  C   LEU   104      14.403  41.363  19.554  1.00  0.00           C  
ATOM    361  O   LEU   104      13.494  40.544  19.417  1.00  0.00           O  
ATOM    362  CB  LEU   104      14.246  43.698  18.674  1.00  0.00           C  
ATOM    363  CG  LEU   104      13.450  43.234  17.462  1.00  0.00           C  
ATOM    364  CD1 LEU   104      11.974  43.252  17.758  1.00  0.00           C  
ATOM    365  CD2 LEU   104      13.796  44.179  16.316  1.00  0.00           C  
ATOM    366  N   PHE   105      15.685  41.040  19.415  1.00  0.00           N  
ATOM    367  CA  PHE   105      16.066  39.672  19.094  1.00  0.00           C  
ATOM    368  C   PHE   105      15.640  38.704  20.201  1.00  0.00           C  
ATOM    369  O   PHE   105      15.204  37.586  19.917  1.00  0.00           O  
ATOM    370  CB  PHE   105      17.568  39.584  18.830  1.00  0.00           C  
ATOM    371  CG  PHE   105      17.885  38.162  18.517  1.00  0.00           C  
ATOM    372  CD1 PHE   105      17.634  37.601  17.245  1.00  0.00           C  
ATOM    373  CD2 PHE   105      18.454  37.337  19.505  1.00  0.00           C  
ATOM    374  CE1 PHE   105      17.945  36.242  16.953  1.00  0.00           C  
ATOM    375  CE2 PHE   105      18.775  35.971  19.239  1.00  0.00           C  
ATOM    376  CZ  PHE   105      18.516  35.422  17.957  1.00  0.00           C  
ATOM    377  N   GLU   106      15.740  39.121  21.461  1.00  0.00           N  
ATOM    378  CA  GLU   106      15.314  38.229  22.540  1.00  0.00           C  
ATOM    379  C   GLU   106      13.810  38.033  22.472  1.00  0.00           C  
ATOM    380  O   GLU   106      13.309  36.958  22.797  1.00  0.00           O  
ATOM    381  CB  GLU   106      15.649  38.797  23.937  1.00  0.00           C  
ATOM    382  CG  GLU   106      17.071  39.226  24.125  1.00  0.00           C  
ATOM    383  CD  GLU   106      17.255  40.046  25.400  1.00  0.00           C  
ATOM    384  OE1 GLU   106      16.327  40.793  25.812  1.00  0.00           O  
ATOM    385  OE2 GLU   106      18.346  39.958  25.978  1.00  0.00           O  
ATOM    386  N   ASN   107      13.065  39.081  22.109  1.00  0.00           N  
ATOM    387  CA  ASN   107      11.616  38.951  22.011  1.00  0.00           C  
ATOM    388  C   ASN   107      11.237  37.991  20.879  1.00  0.00           C  
ATOM    389  O   ASN   107      10.305  37.194  21.016  1.00  0.00           O  
ATOM    390  CB  ASN   107      10.952  40.312  21.768  1.00  0.00           C  
ATOM    391  CG  ASN   107      11.026  41.109  23.063  1.00  0.00           C  
ATOM    392  OD1 ASN   107      11.187  40.547  24.144  1.00  0.00           O  
ATOM    393  ND2 ASN   107      10.911  42.464  23.022  1.00  0.00           N  
ATOM    394  N   ALA   108      11.941  38.092  19.757  1.00  0.00           N  
ATOM    395  CA  ALA   108      11.649  37.210  18.632  1.00  0.00           C  
ATOM    396  C   ALA   108      11.886  35.751  19.052  1.00  0.00           C  
ATOM    397  O   ALA   108      11.041  34.875  18.805  1.00  0.00           O  
ATOM    398  CB  ALA   108      12.558  37.531  17.414  1.00  0.00           C  
ATOM    399  N   SER   109      13.014  35.488  19.707  1.00  0.00           N  
ATOM    400  CA  SER   109      13.333  34.131  20.119  1.00  0.00           C  
ATOM    401  C   SER   109      12.354  33.604  21.151  1.00  0.00           C  
ATOM    402  O   SER   109      11.945  32.436  21.098  1.00  0.00           O  
ATOM    403  CB  SER   109      14.776  34.035  20.643  1.00  0.00           C  
ATOM    404  OG  SER   109      15.695  34.287  19.590  1.00  0.00           O  
ATOM    405  N   ALA   110      11.977  34.447  22.109  1.00  0.00           N  
ATOM    406  CA  ALA   110      11.025  34.013  23.116  1.00  0.00           C  
ATOM    407  C   ALA   110       9.711  33.629  22.426  1.00  0.00           C  
ATOM    408  O   ALA   110       9.089  32.612  22.754  1.00  0.00           O  
ATOM    409  CB  ALA   110      10.785  35.156  24.107  1.00  0.00           C  
ATOM    410  N   ALA   111       9.292  34.428  21.435  1.00  0.00           N  
ATOM    411  CA  ALA   111       8.034  34.142  20.774  1.00  0.00           C  
ATOM    412  C   ALA   111       8.093  32.836  20.007  1.00  0.00           C  
ATOM    413  O   ALA   111       7.104  32.117  19.961  1.00  0.00           O  
ATOM    414  CB  ALA   111       7.637  35.261  19.850  1.00  0.00           C  
ATOM    415  N   SER   112       9.247  32.537  19.425  1.00  0.00           N  
ATOM    416  CA  SER   112       9.393  31.300  18.659  1.00  0.00           C  
ATOM    417  C   SER   112       9.394  30.092  19.585  1.00  0.00           C  
ATOM    418  O   SER   112       8.784  29.051  19.284  1.00  0.00           O  
ATOM    419  CB  SER   112      10.683  31.328  17.835  1.00  0.00           C  
ATOM    420  OG  SER   112      10.604  32.336  16.838  1.00  0.00           O  
ATOM    421  N   LYS   113      10.068  30.241  20.725  1.00  0.00           N  
ATOM    422  CA  LYS   113      10.125  29.195  21.733  1.00  0.00           C  
ATOM    423  C   LYS   113       8.709  28.895  22.230  1.00  0.00           C  
ATOM    424  O   LYS   113       8.331  27.735  22.417  1.00  0.00           O  
ATOM    425  CB  LYS   113      11.020  29.629  22.889  1.00  0.00           C  
ATOM    426  CG  LYS   113      12.505  29.684  22.524  1.00  0.00           C  
ATOM    427  CD  LYS   113      13.405  30.117  23.683  1.00  0.00           C  
ATOM    428  CE  LYS   113      14.887  30.195  23.311  1.00  0.00           C  
ATOM    429  NZ  LYS   113      15.678  30.651  24.476  1.00  0.00           N  
ATOM    430  N   ARG   114       7.924  29.946  22.453  1.00  0.00           N  
ATOM    431  CA  ARG   114       6.543  29.762  22.900  1.00  0.00           C  
ATOM    432  C   ARG   114       5.677  29.079  21.867  1.00  0.00           C  
ATOM    433  O   ARG   114       4.850  28.231  22.203  1.00  0.00           O  
ATOM    434  CB  ARG   114       5.927  31.103  23.251  1.00  0.00           C  
ATOM    435  CG  ARG   114       6.493  31.718  24.533  1.00  0.00           C  
ATOM    436  CD  ARG   114       5.930  33.105  24.847  1.00  0.00           C  
ATOM    437  NE  ARG   114       6.571  33.573  26.108  1.00  0.00           N  
ATOM    438  CZ  ARG   114       6.312  34.828  26.581  1.00  0.00           C  
ATOM    439  NH1 ARG   114       5.444  35.428  25.714  1.00  0.00           N  
ATOM    440  NH2 ARG   114       7.021  34.992  27.735  1.00  0.00           N  
ATOM    441  N   PHE   115       5.839  29.438  20.600  1.00  0.00           N  
ATOM    442  CA  PHE   115       5.035  28.773  19.589  1.00  0.00           C  
ATOM    443  C   PHE   115       5.413  27.289  19.558  1.00  0.00           C  
ATOM    444  O   PHE   115       4.535  26.413  19.546  1.00  0.00           O  
ATOM    445  CB  PHE   115       5.263  29.360  18.198  1.00  0.00           C  
ATOM    446  CG  PHE   115       4.598  28.552  17.101  1.00  0.00           C  
ATOM    447  CD1 PHE   115       3.248  28.692  16.835  1.00  0.00           C  
ATOM    448  CD2 PHE   115       5.332  27.584  16.386  1.00  0.00           C  
ATOM    449  CE1 PHE   115       2.618  27.892  15.877  1.00  0.00           C  
ATOM    450  CE2 PHE   115       4.721  26.780  15.437  1.00  0.00           C  
ATOM    451  CZ  PHE   115       3.371  26.926  15.174  1.00  0.00           C  
ATOM    452  N   PHE   116       6.708  26.992  19.557  1.00  0.00           N  
ATOM    453  CA  PHE   116       7.099  25.589  19.493  1.00  0.00           C  
ATOM    454  C   PHE   116       6.782  24.790  20.737  1.00  0.00           C  
ATOM    455  O   PHE   116       6.784  23.553  20.695  1.00  0.00           O  
ATOM    456  CB  PHE   116       8.575  25.417  19.076  1.00  0.00           C  
ATOM    457  CG  PHE   116       8.726  25.278  17.571  1.00  0.00           C  
ATOM    458  CD1 PHE   116       8.968  26.385  16.758  1.00  0.00           C  
ATOM    459  CD2 PHE   116       8.484  24.043  16.972  1.00  0.00           C  
ATOM    460  CE1 PHE   116       8.968  26.266  15.348  1.00  0.00           C  
ATOM    461  CE2 PHE   116       8.474  23.900  15.576  1.00  0.00           C  
ATOM    462  CZ  PHE   116       8.721  25.011  14.753  1.00  0.00           C  
ATOM    463  N   ALA   117       6.494  25.478  21.839  1.00  0.00           N  
ATOM    464  CA  ALA   117       6.122  24.776  23.065  1.00  0.00           C  
ATOM    465  C   ALA   117       4.674  24.313  23.054  1.00  0.00           C  
ATOM    466  O   ALA   117       4.248  23.553  23.946  1.00  0.00           O  
ATOM    467  CB  ALA   117       6.375  25.638  24.294  1.00  0.00           C  
ATOM    468  N   MET   118       3.905  24.774  22.078  1.00  0.00           N  
ATOM    469  CA  MET   118       2.516  24.341  21.950  1.00  0.00           C  
ATOM    470  C   MET   118       2.577  22.855  21.565  1.00  0.00           C  
ATOM    471  O   MET   118       3.595  22.370  21.073  1.00  0.00           O  
ATOM    472  CB  MET   118       1.792  25.120  20.851  1.00  0.00           C  
ATOM    473  CG  MET   118       1.663  26.615  21.147  1.00  0.00           C  
ATOM    474  SD  MET   118       0.676  27.009  22.623  1.00  0.00           S  
ATOM    475  CE  MET   118      -0.904  26.478  21.903  1.00  0.00           C  
ATOM    476  N   PRO   119       1.504  22.122  21.802  1.00  0.00           N  
ATOM    477  CA  PRO   119       1.491  20.697  21.433  1.00  0.00           C  
ATOM    478  C   PRO   119       1.554  20.584  19.917  1.00  0.00           C  
ATOM    479  O   PRO   119       1.176  21.510  19.198  1.00  0.00           O  
ATOM    480  CB  PRO   119       0.185  20.040  21.881  1.00  0.00           C  
ATOM    481  CG  PRO   119      -0.994  21.013  21.953  1.00  0.00           C  
ATOM    482  CD  PRO   119      -0.602  22.417  22.416  1.00  0.00           C  
ATOM    483  N   PRO   120       2.030  19.441  19.439  1.00  0.00           N  
ATOM    484  CA  PRO   120       2.073  19.188  18.008  1.00  0.00           C  
ATOM    485  C   PRO   120       0.670  19.394  17.460  1.00  0.00           C  
ATOM    486  O   PRO   120       0.475  19.951  16.373  1.00  0.00           O  
ATOM    487  CB  PRO   120       2.557  17.729  17.721  1.00  0.00           C  
ATOM    488  CG  PRO   120       3.496  17.175  18.795  1.00  0.00           C  
ATOM    489  CD  PRO   120       3.103  17.576  20.218  1.00  0.00           C  
ATOM    490  N   ASN   121      -0.340  18.953  18.209  1.00  0.00           N  
ATOM    491  CA  ASN   121      -1.706  19.122  17.735  1.00  0.00           C  
ATOM    492  C   ASN   121      -2.091  20.575  17.482  1.00  0.00           C  
ATOM    493  O   ASN   121      -2.751  20.872  16.497  1.00  0.00           O  
ATOM    494  CB  ASN   121      -2.689  18.479  18.704  1.00  0.00           C  
ATOM    495  CG  ASN   121      -2.575  16.968  18.556  1.00  0.00           C  
ATOM    496  OD1 ASN   121      -2.084  16.466  17.547  1.00  0.00           O  
ATOM    497  ND2 ASN   121      -3.022  16.162  19.556  1.00  0.00           N  
ATOM    498  N   GLN   122      -1.673  21.483  18.365  1.00  0.00           N  
ATOM    499  CA  GLN   122      -1.971  22.904  18.171  1.00  0.00           C  
ATOM    500  C   GLN   122      -1.199  23.419  16.959  1.00  0.00           C  
ATOM    501  O   GLN   122      -1.711  24.187  16.166  1.00  0.00           O  
ATOM    502  CB  GLN   122      -1.557  23.725  19.401  1.00  0.00           C  
ATOM    503  CG  GLN   122      -1.955  25.200  19.312  1.00  0.00           C  
ATOM    504  CD  GLN   122      -3.473  25.274  19.245  1.00  0.00           C  
ATOM    505  OE1 GLN   122      -4.174  24.603  20.001  1.00  0.00           O  
ATOM    506  NE2 GLN   122      -4.064  26.095  18.336  1.00  0.00           N  
ATOM    507  N   LYS   123       0.049  22.987  16.814  1.00  0.00           N  
ATOM    508  CA  LYS   123       0.858  23.453  15.682  1.00  0.00           C  
ATOM    509  C   LYS   123       0.336  22.943  14.323  1.00  0.00           C  
ATOM    510  O   LYS   123       0.523  23.596  13.294  1.00  0.00           O  
ATOM    511  CB  LYS   123       2.322  23.040  15.913  1.00  0.00           C  
ATOM    512  CG  LYS   123       2.935  23.717  17.161  1.00  0.00           C  
ATOM    513  CD  LYS   123       4.473  23.672  17.104  1.00  0.00           C  
ATOM    514  CE  LYS   123       5.002  22.278  17.375  1.00  0.00           C  
ATOM    515  NZ  LYS   123       5.217  22.012  18.821  1.00  0.00           N  
ATOM    516  N   ALA   124      -0.310  21.780  14.315  1.00  0.00           N  
ATOM    517  CA  ALA   124      -0.851  21.243  13.062  1.00  0.00           C  
ATOM    518  C   ALA   124      -1.920  22.146  12.446  1.00  0.00           C  
ATOM    519  O   ALA   124      -2.285  22.002  11.275  1.00  0.00           O  
ATOM    520  CB  ALA   124      -1.459  19.844  13.274  1.00  0.00           C  
ATOM    521  N   ALA   125      -2.462  23.060  13.242  1.00  0.00           N  
ATOM    522  CA  ALA   125      -3.448  23.963  12.705  1.00  0.00           C  
ATOM    523  C   ALA   125      -2.781  24.911  11.709  1.00  0.00           C  
ATOM    524  O   ALA   125      -3.463  25.552  10.908  1.00  0.00           O  
ATOM    525  CB  ALA   125      -4.113  24.744  13.840  1.00  0.00           C  
ATOM    526  N   CYS   126      -1.443  24.961  11.758  1.00  0.00           N  
ATOM    527  CA  CYS   126      -0.631  25.789  10.883  1.00  0.00           C  
ATOM    528  C   CYS   126       0.100  24.971   9.828  1.00  0.00           C  
ATOM    529  O   CYS   126       0.933  25.525   9.087  1.00  0.00           O  
ATOM    530  CB  CYS   126       0.436  26.544  11.678  1.00  0.00           C  
ATOM    531  SG  CYS   126      -0.125  27.443  12.624  1.00  0.00           S  
ATOM    532  N   VAL   127      -0.203  23.677   9.756  1.00  0.00           N  
ATOM    533  CA  VAL   127       0.467  22.801   8.788  1.00  0.00           C  
ATOM    534  C   VAL   127       0.512  23.300   7.351  1.00  0.00           C  
ATOM    535  O   VAL   127      -0.481  23.845   6.801  1.00  0.00           O  
ATOM    536  CB  VAL   127      -0.166  21.394   8.820  1.00  0.00           C  
ATOM    537  CG1 VAL   127      -1.613  21.365   8.324  1.00  0.00           C  
ATOM    538  CG2 VAL   127       0.574  20.372   7.955  1.00  0.00           C  
ATOM    539  N   ASP   128       1.612  23.294   6.623  1.00  0.00           N  
ATOM    540  CA  ASP   128       1.716  23.741   5.246  1.00  0.00           C  
ATOM    541  C   ASP   128       2.983  23.099   4.686  1.00  0.00           C  
ATOM    542  O   ASP   128       3.948  22.863   5.418  1.00  0.00           O  
ATOM    543  CB  ASP   128       1.872  25.241   4.987  1.00  0.00           C  
ATOM    544  CG  ASP   128       1.592  25.495   3.513  1.00  0.00           C  
ATOM    545  OD1 ASP   128       2.420  25.058   2.670  1.00  0.00           O  
ATOM    546  OD2 ASP   128       0.547  26.130   3.210  1.00  0.00           O  
ATOM    547  N   THR   129       3.021  22.800   3.391  1.00  0.00           N  
ATOM    548  CA  THR   129       4.310  22.463   2.785  1.00  0.00           C  
ATOM    549  C   THR   129       5.345  23.548   3.077  1.00  0.00           C  
ATOM    550  O   THR   129       5.033  24.742   3.074  1.00  0.00           O  
ATOM    551  CB  THR   129       5.319  22.283   1.634  1.00  0.00           C  
ATOM    552  OG1 THR   129       4.810  21.365   0.678  1.00  0.00           O  
ATOM    553  CG2 THR   129       6.645  21.747   2.199  1.00  0.00           C  
ATOM    554  N   GLN   130       6.599  23.166   3.334  1.00  0.00           N  
ATOM    555  CA  GLN   130       7.638  24.146   3.651  1.00  0.00           C  
ATOM    556  C   GLN   130       7.837  25.186   2.555  1.00  0.00           C  
ATOM    557  O   GLN   130       8.075  26.371   2.804  1.00  0.00           O  
ATOM    558  CB  GLN   130       9.107  23.752   3.836  1.00  0.00           C  
ATOM    559  CG  GLN   130      10.010  24.926   4.219  1.00  0.00           C  
ATOM    560  CD  GLN   130      11.420  24.389   4.419  1.00  0.00           C  
ATOM    561  OE1 GLN   130      11.685  23.208   4.202  1.00  0.00           O  
ATOM    562  NE2 GLN   130      12.402  25.229   4.843  1.00  0.00           N  
ATOM    563  N   SER   131       7.738  24.727   1.314  1.00  0.00           N  
ATOM    564  CA  SER   131       7.905  25.592   0.162  1.00  0.00           C  
ATOM    565  C   SER   131       6.776  26.608   0.031  1.00  0.00           C  
ATOM    566  O   SER   131       6.920  27.641  -0.630  1.00  0.00           O  
ATOM    567  CB  SER   131       7.863  25.172  -1.310  1.00  0.00           C  
ATOM    568  OG  SER   131       6.557  24.734  -1.655  1.00  0.00           O  
ATOM    569  N   TYR   132       5.634  26.344   0.652  1.00  0.00           N  
ATOM    570  CA  TYR   132       4.470  27.232   0.636  1.00  0.00           C  
ATOM    571  C   TYR   132       4.612  28.145   1.898  1.00  0.00           C  
ATOM    572  O   TYR   132       5.097  29.278   1.830  1.00  0.00           O  
ATOM    573  CB  TYR   132       3.006  26.813   0.832  1.00  0.00           C  
ATOM    574  CG  TYR   132       2.163  28.025   0.632  1.00  0.00           C  
ATOM    575  CD1 TYR   132       1.918  28.498  -0.663  1.00  0.00           C  
ATOM    576  CD2 TYR   132       1.591  28.716   1.724  1.00  0.00           C  
ATOM    577  CE1 TYR   132       1.123  29.639  -0.893  1.00  0.00           C  
ATOM    578  CE2 TYR   132       0.781  29.878   1.508  1.00  0.00           C  
ATOM    579  CZ  TYR   132       0.559  30.323   0.189  1.00  0.00           C  
ATOM    580  OH  TYR   132      -0.210  31.438  -0.066  1.00  0.00           O  
ATOM    581  N   ALA   133       4.165  27.674   3.030  1.00  0.00           N  
ATOM    582  CA  ALA   133       4.316  28.372   4.295  1.00  0.00           C  
ATOM    583  C   ALA   133       3.592  27.623   5.385  1.00  0.00           C  
ATOM    584  O   ALA   133       2.558  27.001   5.135  1.00  0.00           O  
ATOM    585  CB  ALA   133       3.731  29.785   4.190  1.00  0.00           C  
ATOM    586  N   GLY   134       4.142  27.715   6.587  1.00  0.00           N  
ATOM    587  CA  GLY   134       3.547  27.108   7.755  1.00  0.00           C  
ATOM    588  C   GLY   134       4.453  26.104   8.458  1.00  0.00           C  
ATOM    589  O   GLY   134       5.664  26.043   8.226  1.00  0.00           O  
ATOM    590  N   TYR   135       3.823  25.293   9.308  1.00  0.00           N  
ATOM    591  CA  TYR   135       4.472  24.253  10.101  1.00  0.00           C  
ATOM    592  C   TYR   135       4.711  23.010   9.218  1.00  0.00           C  
ATOM    593  O   TYR   135       3.809  22.551   8.512  1.00  0.00           O  
ATOM    594  CB  TYR   135       3.535  23.893  11.269  1.00  0.00           C  
ATOM    595  CG  TYR   135       4.002  22.805  12.191  1.00  0.00           C  
ATOM    596  CD1 TYR   135       5.223  22.891  12.877  1.00  0.00           C  
ATOM    597  CD2 TYR   135       3.201  21.691  12.416  1.00  0.00           C  
ATOM    598  CE1 TYR   135       5.621  21.897  13.761  1.00  0.00           C  
ATOM    599  CE2 TYR   135       3.595  20.681  13.310  1.00  0.00           C  
ATOM    600  CZ  TYR   135       4.783  20.786  13.966  1.00  0.00           C  
ATOM    601  OH  TYR   135       5.156  19.781  14.821  1.00  0.00           O  
ATOM    602  N   ILE   136       5.920  22.464   9.295  1.00  0.00           N  
ATOM    603  CA  ILE   136       6.232  21.308   8.487  1.00  0.00           C  
ATOM    604  C   ILE   136       7.462  20.541   8.938  1.00  0.00           C  
ATOM    605  O   ILE   136       8.085  20.836   9.961  1.00  0.00           O  
ATOM    606  CB  ILE   136       6.412  21.732   7.012  1.00  0.00           C  
ATOM    607  CG1 ILE   136       6.451  20.546   6.033  1.00  0.00           C  
ATOM    608  CG2 ILE   136       7.712  22.511   6.752  1.00  0.00           C  
ATOM    609  CD1 ILE   136       5.123  19.799   5.928  1.00  0.00           C  
ATOM    610  N   ALA   137       7.752  19.490   8.189  1.00  0.00           N  
ATOM    611  CA  ALA   137       8.939  18.657   8.410  1.00  0.00           C  
ATOM    612  C   ALA   137       9.258  18.214   6.986  1.00  0.00           C  
ATOM    613  O   ALA   137       8.356  18.040   6.175  1.00  0.00           O  
ATOM    614  CB  ALA   137       8.645  17.465   9.329  1.00  0.00           C  
ATOM    615  N   SER   138      10.531  18.074   6.664  1.00  0.00           N  
ATOM    616  CA  SER   138      10.923  17.747   5.294  1.00  0.00           C  
ATOM    617  C   SER   138      10.491  16.343   4.901  1.00  0.00           C  
ATOM    618  O   SER   138      10.831  15.375   5.578  1.00  0.00           O  
ATOM    619  CB  SER   138      12.451  17.866   5.122  1.00  0.00           C  
ATOM    620  OG  SER   138      12.825  17.486   3.806  1.00  0.00           O  
ATOM    621  N   GLY   139       9.751  16.247   3.800  1.00  0.00           N  
ATOM    622  CA  GLY   139       9.295  14.961   3.282  1.00  0.00           C  
ATOM    623  C   GLY   139      10.440  14.390   2.455  1.00  0.00           C  
ATOM    624  O   GLY   139      11.178  15.149   1.810  1.00  0.00           O  
ATOM    625  N   GLU   140      10.605  13.064   2.472  1.00  0.00           N  
ATOM    626  CA  GLU   140      11.654  12.430   1.674  1.00  0.00           C  
ATOM    627  C   GLU   140      11.394  12.786   0.209  1.00  0.00           C  
ATOM    628  O   GLU   140      10.264  12.706  -0.262  1.00  0.00           O  
ATOM    629  CB  GLU   140      11.617  10.916   1.871  1.00  0.00           C  
ATOM    630  CG  GLU   140      12.039  10.473   3.273  1.00  0.00           C  
ATOM    631  CD  GLU   140      10.815  10.541   4.176  1.00  0.00           C  
ATOM    632  OE1 GLU   140       9.746  10.995   3.689  1.00  0.00           O  
ATOM    633  OE2 GLU   140      10.934  10.139   5.365  1.00  0.00           O  
ATOM    634  N   GLU   141      12.425  13.179  -0.528  1.00  0.00           N  
ATOM    635  CA  GLU   141      12.192  13.572  -1.916  1.00  0.00           C  
ATOM    636  C   GLU   141      13.150  12.974  -2.936  1.00  0.00           C  
ATOM    637  O   GLU   141      13.420  13.577  -3.971  1.00  0.00           O  
ATOM    638  CB  GLU   141      12.227  15.091  -2.032  1.00  0.00           C  
ATOM    639  CG  GLU   141      11.123  15.789  -1.236  1.00  0.00           C  
ATOM    640  CD  GLU   141       9.794  15.496  -1.918  1.00  0.00           C  
ATOM    641  OE1 GLU   141       9.817  14.891  -3.023  1.00  0.00           O  
ATOM    642  OE2 GLU   141       8.738  15.874  -1.343  1.00  0.00           O  
ATOM    643  N   ILE   142      13.673  11.801  -2.641  1.00  0.00           N  
ATOM    644  CA  ILE   142      14.547  11.129  -3.577  1.00  0.00           C  
ATOM    645  C   ILE   142      14.585   9.687  -3.126  1.00  0.00           C  
ATOM    646  O   ILE   142      14.056   9.342  -2.058  1.00  0.00           O  
ATOM    647  CB  ILE   142      15.944  11.779  -3.618  1.00  0.00           C  
ATOM    648  CG1 ILE   142      16.799  11.321  -4.812  1.00  0.00           C  
ATOM    649  CG2 ILE   142      16.797  11.479  -2.374  1.00  0.00           C  
ATOM    650  CD1 ILE   142      17.997  12.229  -5.087  1.00  0.00           C  
ATOM    651  N   THR   143      15.182   8.844  -3.948  1.00  0.00           N  
ATOM    652  CA  THR   143      15.246   7.421  -3.695  1.00  0.00           C  
ATOM    653  C   THR   143      15.833   7.001  -2.348  1.00  0.00           C  
ATOM    654  O   THR   143      15.476   5.934  -1.829  1.00  0.00           O  
ATOM    655  CB  THR   143      16.006   6.734  -4.837  1.00  0.00           C  
ATOM    656  OG1 THR   143      15.317   6.922  -6.064  1.00  0.00           O  
ATOM    657  CG2 THR   143      16.117   5.229  -4.541  1.00  0.00           C  
ATOM    658  N   ASP   144      16.709   7.818  -1.774  1.00  0.00           N  
ATOM    659  CA  ASP   144      17.312   7.461  -0.496  1.00  0.00           C  
ATOM    660  C   ASP   144      16.301   7.340   0.640  1.00  0.00           C  
ATOM    661  O   ASP   144      16.460   6.488   1.527  1.00  0.00           O  
ATOM    662  CB  ASP   144      18.406   8.463  -0.089  1.00  0.00           C  
ATOM    663  CG  ASP   144      19.616   8.226  -0.981  1.00  0.00           C  
ATOM    664  OD1 ASP   144      19.639   7.178  -1.681  1.00  0.00           O  
ATOM    665  OD2 ASP   144      20.534   9.090  -0.975  1.00  0.00           O  
ATOM    666  N   GLY   145      15.264   8.182   0.614  1.00  0.00           N  
ATOM    667  CA  GLY   145      14.268   8.163   1.679  1.00  0.00           C  
ATOM    668  C   GLY   145      14.816   8.838   2.939  1.00  0.00           C  
ATOM    669  O   GLY   145      14.197   8.783   3.998  1.00  0.00           O  
ATOM    670  N   ILE   146      15.970   9.493   2.823  1.00  0.00           N  
ATOM    671  CA  ILE   146      16.612  10.148   3.980  1.00  0.00           C  
ATOM    672  C   ILE   146      15.782  11.272   4.606  1.00  0.00           C  
ATOM    673  O   ILE   146      15.254  12.090   3.872  1.00  0.00           O  
ATOM    674  CB  ILE   146      17.952  10.756   3.553  1.00  0.00           C  
ATOM    675  CG1 ILE   146      18.990   9.708   3.119  1.00  0.00           C  
ATOM    676  CG2 ILE   146      18.640  11.567   4.664  1.00  0.00           C  
ATOM    677  CD1 ILE   146      20.244  10.316   2.492  1.00  0.00           C  
ATOM    678  N   ALA   147      15.678  11.307   5.944  1.00  0.00           N  
ATOM    679  CA  ALA   147      14.960  12.379   6.652  1.00  0.00           C  
ATOM    680  C   ALA   147      15.950  13.012   7.651  1.00  0.00           C  
ATOM    681  O   ALA   147      16.946  12.383   8.049  1.00  0.00           O  
ATOM    682  CB  ALA   147      13.752  11.827   7.420  1.00  0.00           C  
ATOM    683  N   ASP   148      15.679  14.259   8.033  1.00  0.00           N  
ATOM    684  CA  ASP   148      16.535  14.985   8.956  1.00  0.00           C  
ATOM    685  C   ASP   148      15.757  15.216  10.249  1.00  0.00           C  
ATOM    686  O   ASP   148      14.517  15.307  10.238  1.00  0.00           O  
ATOM    687  CB  ASP   148      16.974  16.334   8.347  1.00  0.00           C  
ATOM    688  CG  ASP   148      17.888  16.041   7.165  1.00  0.00           C  
ATOM    689  OD1 ASP   148      18.339  14.872   7.042  1.00  0.00           O  
ATOM    690  OD2 ASP   148      18.146  16.984   6.370  1.00  0.00           O  
ATOM    691  N   TYR   149      16.493  15.332  11.346  1.00  0.00           N  
ATOM    692  CA  TYR   149      15.927  15.488  12.683  1.00  0.00           C  
ATOM    693  C   TYR   149      15.492  16.908  13.028  1.00  0.00           C  
ATOM    694  O   TYR   149      16.087  17.555  13.876  1.00  0.00           O  
ATOM    695  CB  TYR   149      16.930  14.961  13.737  1.00  0.00           C  
ATOM    696  CG  TYR   149      17.030  13.485  13.561  1.00  0.00           C  
ATOM    697  CD1 TYR   149      18.013  12.948  12.719  1.00  0.00           C  
ATOM    698  CD2 TYR   149      16.157  12.600  14.231  1.00  0.00           C  
ATOM    699  CE1 TYR   149      18.141  11.558  12.530  1.00  0.00           C  
ATOM    700  CE2 TYR   149      16.273  11.183  14.050  1.00  0.00           C  
ATOM    701  CZ  TYR   149      17.274  10.682  13.193  1.00  0.00           C  
ATOM    702  OH  TYR   149      17.421   9.328  12.985  1.00  0.00           O  
ATOM    703  N   SER   150      14.480  17.410  12.320  1.00  0.00           N  
ATOM    704  CA  SER   150      13.986  18.734  12.649  1.00  0.00           C  
ATOM    705  C   SER   150      12.577  18.945  12.096  1.00  0.00           C  
ATOM    706  O   SER   150      12.173  18.274  11.125  1.00  0.00           O  
ATOM    707  CB  SER   150      14.877  19.829  12.064  1.00  0.00           C  
ATOM    708  OG  SER   150      14.779  19.833  10.647  1.00  0.00           O  
ATOM    709  N   GLU   151      11.825  19.835  12.763  1.00  0.00           N  
ATOM    710  CA  GLU   151      10.523  20.273  12.264  1.00  0.00           C  
ATOM    711  C   GLU   151      10.802  21.771  12.102  1.00  0.00           C  
ATOM    712  O   GLU   151      11.806  22.255  12.617  1.00  0.00           O  
ATOM    713  CB  GLU   151       9.379  20.089  13.278  1.00  0.00           C  
ATOM    714  CG  GLU   151       9.218  18.646  13.760  1.00  0.00           C  
ATOM    715  CD  GLU   151       8.049  18.604  14.734  1.00  0.00           C  
ATOM    716  OE1 GLU   151       8.073  19.386  15.722  1.00  0.00           O  
ATOM    717  OE2 GLU   151       7.116  17.789  14.504  1.00  0.00           O  
ATOM    718  N   ILE   152       9.946  22.507  11.404  1.00  0.00           N  
ATOM    719  CA  ILE   152      10.226  23.935  11.210  1.00  0.00           C  
ATOM    720  C   ILE   152       8.943  24.681  10.929  1.00  0.00           C  
ATOM    721  O   ILE   152       7.882  24.072  10.804  1.00  0.00           O  
ATOM    722  CB  ILE   152      11.198  24.126  10.023  1.00  0.00           C  
ATOM    723  CG1 ILE   152      10.653  23.584   8.691  1.00  0.00           C  
ATOM    724  CG2 ILE   152      12.552  23.423  10.220  1.00  0.00           C  
ATOM    725  CD1 ILE   152      11.505  23.969   7.482  1.00  0.00           C  
ATOM    726  N   PHE   153       9.049  26.007  10.863  1.00  0.00           N  
ATOM    727  CA  PHE   153       7.936  26.878  10.507  1.00  0.00           C  
ATOM    728  C   PHE   153       8.532  27.848   9.493  1.00  0.00           C  
ATOM    729  O   PHE   153       9.493  28.534   9.798  1.00  0.00           O  
ATOM    730  CB  PHE   153       7.428  27.674  11.707  1.00  0.00           C  
ATOM    731  CG  PHE   153       6.052  28.259  11.469  1.00  0.00           C  
ATOM    732  CD1 PHE   153       4.908  27.618  11.960  1.00  0.00           C  
ATOM    733  CD2 PHE   153       5.894  29.379  10.677  1.00  0.00           C  
ATOM    734  CE1 PHE   153       3.633  28.104  11.660  1.00  0.00           C  
ATOM    735  CE2 PHE   153       4.620  29.864  10.363  1.00  0.00           C  
ATOM    736  CZ  PHE   153       3.493  29.225  10.863  1.00  0.00           C  
ATOM    737  N   THR   154       7.948  27.918   8.307  1.00  0.00           N  
ATOM    738  CA  THR   154       8.476  28.759   7.266  1.00  0.00           C  
ATOM    739  C   THR   154       7.427  29.759   6.769  1.00  0.00           C  
ATOM    740  O   THR   154       6.285  29.377   6.530  1.00  0.00           O  
ATOM    741  CB  THR   154       8.899  27.842   6.108  1.00  0.00           C  
ATOM    742  OG1 THR   154       7.777  27.119   5.623  1.00  0.00           O  
ATOM    743  CG2 THR   154       9.966  26.853   6.606  1.00  0.00           C  
ATOM    744  N   VAL   155       7.798  31.030   6.661  1.00  0.00           N  
ATOM    745  CA  VAL   155       6.884  32.031   6.120  1.00  0.00           C  
ATOM    746  C   VAL   155       7.600  33.238   5.584  1.00  0.00           C  
ATOM    747  O   VAL   155       8.697  33.588   6.032  1.00  0.00           O  
ATOM    748  CB  VAL   155       5.824  32.466   7.158  1.00  0.00           C  
ATOM    749  CG1 VAL   155       6.419  33.172   8.378  1.00  0.00           C  
ATOM    750  CG2 VAL   155       4.786  33.441   6.598  1.00  0.00           C  
ATOM    751  N   THR   156       6.984  33.880   4.593  1.00  0.00           N  
ATOM    752  CA  THR   156       7.574  35.097   4.044  1.00  0.00           C  
ATOM    753  C   THR   156       7.408  36.159   5.126  1.00  0.00           C  
ATOM    754  O   THR   156       6.319  36.297   5.713  1.00  0.00           O  
ATOM    755  CB  THR   156       6.846  35.518   2.764  1.00  0.00           C  
ATOM    756  OG1 THR   156       5.465  35.715   3.030  1.00  0.00           O  
ATOM    757  CG2 THR   156       7.007  34.418   1.701  1.00  0.00           C  
ATOM    758  N   LYS   157       8.082  36.121   6.262  1.00  0.00           N  
ATOM    759  CA  LYS   157       7.846  37.089   7.326  1.00  0.00           C  
ATOM    760  C   LYS   157       8.046  38.540   6.888  1.00  0.00           C  
ATOM    761  O   LYS   157       7.318  39.399   7.392  1.00  0.00           O  
ATOM    762  CB  LYS   157       8.717  37.095   8.587  1.00  0.00           C  
ATOM    763  CG  LYS   157       8.479  35.889   9.499  1.00  0.00           C  
ATOM    764  CD  LYS   157       9.353  35.889  10.755  1.00  0.00           C  
ATOM    765  CE  LYS   157       9.118  34.681  11.664  1.00  0.00           C  
ATOM    766  NZ  LYS   157      10.022  34.745  12.834  1.00  0.00           N  
ATOM    767  N   ASP   158       8.968  38.944   5.987  1.00  0.00           N  
ATOM    768  CA  ASP   158       9.060  40.299   5.436  1.00  0.00           C  
ATOM    769  C   ASP   158       7.825  40.802   4.688  1.00  0.00           C  
ATOM    770  O   ASP   158       7.569  42.008   4.638  1.00  0.00           O  
ATOM    771  CB  ASP   158      10.180  40.524   4.416  1.00  0.00           C  
ATOM    772  CG  ASP   158      10.293  42.021   4.164  1.00  0.00           C  
ATOM    773  OD1 ASP   158      10.579  42.765   5.140  1.00  0.00           O  
ATOM    774  OD2 ASP   158      10.096  42.440   2.993  1.00  0.00           O  
ATOM    775  N   LEU   159       7.029  39.911   4.089  1.00  0.00           N  
ATOM    776  CA  LEU   159       5.882  40.357   3.326  1.00  0.00           C  
ATOM    777  C   LEU   159       4.854  40.986   4.252  1.00  0.00           C  
ATOM    778  O   LEU   159       3.969  41.718   3.801  1.00  0.00           O  
ATOM    779  CB  LEU   159       4.986  39.370   2.571  1.00  0.00           C  
ATOM    780  CG  LEU   159       5.692  38.673   1.406  1.00  0.00           C  
ATOM    781  CD1 LEU   159       4.868  37.596   0.703  1.00  0.00           C  
ATOM    782  CD2 LEU   159       6.119  39.595   0.265  1.00  0.00           C  
ATOM    783  N   PRO   160       4.923  40.734   5.564  1.00  0.00           N  
ATOM    784  CA  PRO   160       4.007  41.382   6.490  1.00  0.00           C  
ATOM    785  C   PRO   160       4.281  42.869   6.558  1.00  0.00           C  
ATOM    786  O   PRO   160       3.369  43.682   6.732  1.00  0.00           O  
ATOM    787  CB  PRO   160       3.651  41.757   7.931  1.00  0.00           C  
ATOM    788  CG  PRO   160       4.859  41.789   8.869  1.00  0.00           C  
ATOM    789  CD  PRO   160       5.931  40.754   8.523  1.00  0.00           C  
ATOM    790  N   LEU   161       5.544  43.266   6.422  1.00  0.00           N  
ATOM    791  CA  LEU   161       5.843  44.678   6.431  1.00  0.00           C  
ATOM    792  C   LEU   161       5.655  45.261   5.036  1.00  0.00           C  
ATOM    793  O   LEU   161       5.215  46.404   4.885  1.00  0.00           O  
ATOM    794  CB  LEU   161       7.249  45.199   6.746  1.00  0.00           C  
ATOM    795  CG  LEU   161       7.340  46.726   6.781  1.00  0.00           C  
ATOM    796  CD1 LEU   161       6.451  47.403   7.823  1.00  0.00           C  
ATOM    797  CD2 LEU   161       8.730  47.283   7.085  1.00  0.00           C  
ATOM    798  N   ASP   162       5.973  44.519   3.992  1.00  0.00           N  
ATOM    799  CA  ASP   162       5.942  45.066   2.655  1.00  0.00           C  
ATOM    800  C   ASP   162       4.643  44.940   1.887  1.00  0.00           C  
ATOM    801  O   ASP   162       4.401  45.714   0.957  1.00  0.00           O  
ATOM    802  CB  ASP   162       6.953  44.462   1.676  1.00  0.00           C  
ATOM    803  CG  ASP   162       8.350  44.810   2.168  1.00  0.00           C  
ATOM    804  OD1 ASP   162       8.590  46.011   2.468  1.00  0.00           O  
ATOM    805  OD2 ASP   162       9.197  43.881   2.251  1.00  0.00           O  
ATOM    806  N   GLU   163       3.767  44.000   2.248  1.00  0.00           N  
ATOM    807  CA  GLU   163       2.588  43.779   1.417  1.00  0.00           C  
ATOM    808  C   GLU   163       2.487  42.365   0.869  1.00  0.00           C  
ATOM    809  O   GLU   163       1.395  41.933   0.488  1.00  0.00           O  
ATOM    810  CB  GLU   163       2.544  44.798   0.254  1.00  0.00           C  
ATOM    811  CG  GLU   163       2.247  46.229   0.707  1.00  0.00           C  
ATOM    812  CD  GLU   163       2.319  47.134  -0.514  1.00  0.00           C  
ATOM    813  OE1 GLU   163       2.648  46.617  -1.615  1.00  0.00           O  
ATOM    814  OE2 GLU   163       2.047  48.355  -0.363  1.00  0.00           O  
ATOM    815  N   PRO   164       3.604  41.635   0.836  1.00  0.00           N  
ATOM    816  CA  PRO   164       3.591  40.268   0.306  1.00  0.00           C  
ATOM    817  C   PRO   164       3.327  39.173   1.362  1.00  0.00           C  
ATOM    818  O   PRO   164       3.158  38.008   1.039  1.00  0.00           O  
ATOM    819  CB  PRO   164       4.912  39.994  -0.410  1.00  0.00           C  
ATOM    820  CG  PRO   164       6.107  40.716   0.216  1.00  0.00           C  
ATOM    821  CD  PRO   164       5.771  42.113   0.742  1.00  0.00           C  
ATOM    822  N   ARG   165       3.265  39.554   2.626  1.00  0.00           N  
ATOM    823  CA  ARG   165       3.009  38.606   3.707  1.00  0.00           C  
ATOM    824  C   ARG   165       1.595  38.047   3.729  1.00  0.00           C  
ATOM    825  O   ARG   165       0.653  38.715   3.298  1.00  0.00           O  
ATOM    826  CB  ARG   165       3.210  39.294   5.063  1.00  0.00           C  
ATOM    827  CG  ARG   165       4.557  39.933   5.270  1.00  0.00           C  
ATOM    828  CD  ARG   165       4.569  40.644   6.610  1.00  0.00           C  
ATOM    829  NE  ARG   165       3.540  41.679   6.657  1.00  0.00           N  
ATOM    830  CZ  ARG   165       3.342  42.488   7.691  1.00  0.00           C  
ATOM    831  NH1 ARG   165       4.103  42.373   8.772  1.00  0.00           N  
ATOM    832  NH2 ARG   165       2.404  43.431   7.631  1.00  0.00           N  
ATOM    833  N   VAL   166       1.442  36.820   4.214  1.00  0.00           N  
ATOM    834  CA  VAL   166       0.108  36.278   4.409  1.00  0.00           C  
ATOM    835  C   VAL   166       0.009  36.138   5.919  1.00  0.00           C  
ATOM    836  O   VAL   166       0.341  35.095   6.481  1.00  0.00           O  
ATOM    837  CB  VAL   166      -0.087  34.907   3.763  1.00  0.00           C  
ATOM    838  CG1 VAL   166      -1.496  34.340   3.949  1.00  0.00           C  
ATOM    839  CG2 VAL   166       0.149  34.906   2.251  1.00  0.00           C  
ATOM    840  N   GLU   167      -0.439  37.192   6.593  1.00  0.00           N  
ATOM    841  CA  GLU   167      -0.511  37.148   8.042  1.00  0.00           C  
ATOM    842  C   GLU   167      -1.375  36.042   8.642  1.00  0.00           C  
ATOM    843  O   GLU   167      -1.140  35.622   9.782  1.00  0.00           O  
ATOM    844  CB  GLU   167      -0.935  38.513   8.585  1.00  0.00           C  
ATOM    845  CG  GLU   167       0.146  39.587   8.448  1.00  0.00           C  
ATOM    846  CD  GLU   167      -0.436  40.905   8.937  1.00  0.00           C  
ATOM    847  OE1 GLU   167      -1.652  40.930   9.265  1.00  0.00           O  
ATOM    848  OE2 GLU   167       0.328  41.906   8.989  1.00  0.00           O  
ATOM    849  N   ALA   168      -2.325  35.525   7.872  1.00  0.00           N  
ATOM    850  CA  ALA   168      -3.220  34.488   8.380  1.00  0.00           C  
ATOM    851  C   ALA   168      -2.513  33.206   8.758  1.00  0.00           C  
ATOM    852  O   ALA   168      -3.012  32.455   9.588  1.00  0.00           O  
ATOM    853  CB  ALA   168      -4.312  34.166   7.353  1.00  0.00           C  
ATOM    854  N   LYS   169      -1.360  32.948   8.145  1.00  0.00           N  
ATOM    855  CA  LYS   169      -0.604  31.725   8.440  1.00  0.00           C  
ATOM    856  C   LYS   169       0.400  31.904   9.582  1.00  0.00           C  
ATOM    857  O   LYS   169       0.945  30.924  10.067  1.00  0.00           O  
ATOM    858  CB  LYS   169       0.144  31.189   7.178  1.00  0.00           C  
ATOM    859  CG  LYS   169      -0.796  30.718   6.066  1.00  0.00           C  
ATOM    860  CD  LYS   169      -0.066  30.231   4.813  1.00  0.00           C  
ATOM    861  CE  LYS   169      -1.005  29.750   3.705  1.00  0.00           C  
ATOM    862  NZ  LYS   169      -0.218  29.272   2.546  1.00  0.00           N  
ATOM    863  N   TRP   170       0.623  33.144  10.035  1.00  0.00           N  
ATOM    864  CA  TRP   170       1.577  33.395  11.115  1.00  0.00           C  
ATOM    865  C   TRP   170       1.032  32.970  12.474  1.00  0.00           C  
ATOM    866  O   TRP   170      -0.171  33.071  12.731  1.00  0.00           O  
ATOM    867  CB  TRP   170       1.953  34.881  11.165  1.00  0.00           C  
ATOM    868  CG  TRP   170       2.748  35.381  10.000  1.00  0.00           C  
ATOM    869  CD1 TRP   170       2.629  35.012   8.675  1.00  0.00           C  
ATOM    870  CD2 TRP   170       3.702  36.435  10.038  1.00  0.00           C  
ATOM    871  NE1 TRP   170       3.451  35.794   7.894  1.00  0.00           N  
ATOM    872  CE2 TRP   170       4.118  36.678   8.711  1.00  0.00           C  
ATOM    873  CE3 TRP   170       4.257  37.201  11.075  1.00  0.00           C  
ATOM    874  CZ2 TRP   170       5.055  37.671   8.392  1.00  0.00           C  
ATOM    875  CZ3 TRP   170       5.210  38.199  10.753  1.00  0.00           C  
ATOM    876  CH2 TRP   170       5.583  38.420   9.422  1.00  0.00           C  
ATOM    877  N   PRO   171       1.909  32.454  13.349  1.00  0.00           N  
ATOM    878  CA  PRO   171       1.504  32.018  14.690  1.00  0.00           C  
ATOM    879  C   PRO   171       0.639  33.071  15.412  1.00  0.00           C  
ATOM    880  O   PRO   171       0.995  34.252  15.447  1.00  0.00           O  
ATOM    881  CB  PRO   171       2.842  31.804  15.396  1.00  0.00           C  
ATOM    882  CG  PRO   171       3.695  31.248  14.291  1.00  0.00           C  
ATOM    883  CD  PRO   171       3.324  32.116  13.086  1.00  0.00           C  
ATOM    884  N   CYS   172       0.624  34.298  14.894  1.00  0.00           N  
ATOM    885  CA  CYS   172      -0.163  35.360  15.520  1.00  0.00           C  
ATOM    886  C   CYS   172      -1.657  35.162  15.284  1.00  0.00           C  
ATOM    887  O   CYS   172      -2.500  35.900  15.801  1.00  0.00           O  
ATOM    888  CB  CYS   172      -0.154  36.841  15.132  1.00  0.00           C  
ATOM    889  SG  CYS   172      -0.607  37.057  13.804  1.00  0.00           S  
ATOM    890  N   HIS   173      -2.004  34.152  14.492  1.00  0.00           N  
ATOM    891  CA  HIS   173      -3.402  33.855  14.202  1.00  0.00           C  
ATOM    892  C   HIS   173      -3.912  32.671  15.014  1.00  0.00           C  
ATOM    893  O   HIS   173      -5.082  32.606  15.401  1.00  0.00           O  
ATOM    894  CB  HIS   173      -3.832  33.417  12.797  1.00  0.00           C  
ATOM    895  CG  HIS   173      -5.314  33.221  12.672  1.00  0.00           C  
ATOM    896  ND1 HIS   173      -6.235  34.247  12.727  1.00  0.00           N  
ATOM    897  CD2 HIS   173      -6.047  32.098  12.490  1.00  0.00           C  
ATOM    898  CE1 HIS   173      -7.441  33.787  12.586  1.00  0.00           C  
ATOM    899  NE2 HIS   173      -7.366  32.478  12.440  1.00  0.00           N  
ATOM    900  N   GLY   174      -3.033  31.710  15.285  1.00  0.00           N  
ATOM    901  CA  GLY   174      -3.438  30.489  15.973  1.00  0.00           C  
ATOM    902  C   GLY   174      -2.903  30.195  17.370  1.00  0.00           C  
ATOM    903  O   GLY   174      -3.421  29.327  18.078  1.00  0.00           O  
ATOM    904  N   PRO   175      -1.866  30.897  17.804  1.00  0.00           N  
ATOM    905  CA  PRO   175      -1.327  30.650  19.139  1.00  0.00           C  
ATOM    906  C   PRO   175      -2.282  31.212  20.189  1.00  0.00           C  
ATOM    907  O   PRO   175      -3.328  31.781  19.869  1.00  0.00           O  
ATOM    908  CB  PRO   175      -0.396  31.082  20.275  1.00  0.00           C  
ATOM    909  CG  PRO   175       0.695  32.059  19.832  1.00  0.00           C  
ATOM    910  CD  PRO   175       0.256  32.998  18.707  1.00  0.00           C  
ATOM    911  N   CYS   176      -1.936  31.061  21.465  1.00  0.00           N  
ATOM    912  CA  CYS   176      -2.790  31.618  22.511  1.00  0.00           C  
ATOM    913  C   CYS   176      -2.957  33.100  22.178  1.00  0.00           C  
ATOM    914  O   CYS   176      -2.005  33.791  21.806  1.00  0.00           O  
ATOM    915  CB  CYS   176      -2.446  31.794  23.992  1.00  0.00           C  
ATOM    916  SG  CYS   176      -3.510  32.374  24.732  1.00  0.00           S  
ATOM    917  N   PRO   177      -4.176  33.609  22.308  1.00  0.00           N  
ATOM    918  CA  PRO   177      -4.437  35.003  21.971  1.00  0.00           C  
ATOM    919  C   PRO   177      -3.528  36.008  22.663  1.00  0.00           C  
ATOM    920  O   PRO   177      -3.130  37.021  22.081  1.00  0.00           O  
ATOM    921  CB  PRO   177      -5.289  36.258  22.182  1.00  0.00           C  
ATOM    922  CG  PRO   177      -6.735  35.954  22.579  1.00  0.00           C  
ATOM    923  CD  PRO   177      -6.870  34.777  23.547  1.00  0.00           C  
ATOM    924  N   TRP   178      -3.180  35.753  23.918  1.00  0.00           N  
ATOM    925  CA  TRP   178      -2.325  36.673  24.658  1.00  0.00           C  
ATOM    926  C   TRP   178      -0.936  36.836  24.038  1.00  0.00           C  
ATOM    927  O   TRP   178      -0.251  37.841  24.252  1.00  0.00           O  
ATOM    928  CB  TRP   178      -1.903  36.380  26.104  1.00  0.00           C  
ATOM    929  CG  TRP   178      -3.034  36.456  27.101  1.00  0.00           C  
ATOM    930  CD1 TRP   178      -3.677  35.448  27.761  1.00  0.00           C  
ATOM    931  CD2 TRP   178      -3.689  37.641  27.575  1.00  0.00           C  
ATOM    932  NE1 TRP   178      -4.631  35.861  28.572  1.00  0.00           N  
ATOM    933  CE2 TRP   178      -4.686  37.228  28.499  1.00  0.00           C  
ATOM    934  CE3 TRP   178      -3.532  39.019  27.314  1.00  0.00           C  
ATOM    935  CZ2 TRP   178      -5.534  38.152  29.168  1.00  0.00           C  
ATOM    936  CZ3 TRP   178      -4.380  39.952  27.982  1.00  0.00           C  
ATOM    937  CH2 TRP   178      -5.365  39.503  28.897  1.00  0.00           C  
ATOM    938  N   PRO   179      -0.497  35.850  23.259  1.00  0.00           N  
ATOM    939  CA  PRO   179       0.823  35.918  22.634  1.00  0.00           C  
ATOM    940  C   PRO   179       0.779  36.025  21.118  1.00  0.00           C  
ATOM    941  O   PRO   179       1.816  36.022  20.449  1.00  0.00           O  
ATOM    942  CB  PRO   179       2.073  35.184  22.141  1.00  0.00           C  
ATOM    943  CG  PRO   179       1.772  33.825  21.506  1.00  0.00           C  
ATOM    944  CD  PRO   179       0.626  33.072  22.184  1.00  0.00           C  
ATOM    945  N   ASP   180      -0.411  36.120  20.535  1.00  0.00           N  
ATOM    946  CA  ASP   180      -0.491  36.182  19.083  1.00  0.00           C  
ATOM    947  C   ASP   180      -0.055  37.507  18.477  1.00  0.00           C  
ATOM    948  O   ASP   180       0.559  37.553  17.408  1.00  0.00           O  
ATOM    949  CB  ASP   180      -1.882  35.973  18.480  1.00  0.00           C  
ATOM    950  CG  ASP   180      -2.237  34.499  18.616  1.00  0.00           C  
ATOM    951  OD1 ASP   180      -1.318  33.696  18.927  1.00  0.00           O  
ATOM    952  OD2 ASP   180      -3.433  34.158  18.412  1.00  0.00           O  
ATOM    953  N   VAL   181      -0.364  38.614  19.145  1.00  0.00           N  
ATOM    954  CA  VAL   181       0.061  39.914  18.643  1.00  0.00           C  
ATOM    955  C   VAL   181       1.583  39.988  18.784  1.00  0.00           C  
ATOM    956  O   VAL   181       2.276  40.642  18.000  1.00  0.00           O  
ATOM    957  CB  VAL   181       0.063  41.421  18.976  1.00  0.00           C  
ATOM    958  CG1 VAL   181      -1.338  42.005  19.170  1.00  0.00           C  
ATOM    959  CG2 VAL   181       0.820  41.761  20.261  1.00  0.00           C  
ATOM    960  N   ASP   182       2.120  39.311  19.797  1.00  0.00           N  
ATOM    961  CA  ASP   182       3.564  39.282  20.015  1.00  0.00           C  
ATOM    962  C   ASP   182       4.288  38.696  18.803  1.00  0.00           C  
ATOM    963  O   ASP   182       5.171  39.326  18.214  1.00  0.00           O  
ATOM    964  CB  ASP   182       4.070  38.442  21.190  1.00  0.00           C  
ATOM    965  CG  ASP   182       3.711  39.170  22.478  1.00  0.00           C  
ATOM    966  OD1 ASP   182       3.322  40.365  22.393  1.00  0.00           O  
ATOM    967  OD2 ASP   182       3.819  38.540  23.563  1.00  0.00           O  
ATOM    968  N   MET   183       3.836  37.436  18.382  1.00  0.00           N  
ATOM    969  CA  MET   183       4.672  36.863  17.306  1.00  0.00           C  
ATOM    970  C   MET   183       4.765  37.792  16.070  1.00  0.00           C  
ATOM    971  O   MET   183       5.860  38.093  15.563  1.00  0.00           O  
ATOM    972  CB  MET   183       4.123  35.494  16.862  1.00  0.00           C  
ATOM    973  CG  MET   183       4.979  34.811  15.793  1.00  0.00           C  
ATOM    974  SD  MET   183       6.651  34.356  16.344  1.00  0.00           S  
ATOM    975  CE  MET   183       6.109  32.938  17.340  1.00  0.00           C  
ATOM    976  N   ARG   184       3.615  38.239  15.582  1.00  0.00           N  
ATOM    977  CA  ARG   184       3.572  39.091  14.401  1.00  0.00           C  
ATOM    978  C   ARG   184       4.279  40.424  14.619  1.00  0.00           C  
ATOM    979  O   ARG   184       5.071  40.868  13.781  1.00  0.00           O  
ATOM    980  CB  ARG   184       2.098  39.267  13.937  1.00  0.00           C  
ATOM    981  CG  ARG   184       1.956  40.094  12.658  1.00  0.00           C  
ATOM    982  CD  ARG   184       0.503  40.347  12.250  1.00  0.00           C  
ATOM    983  NE  ARG   184      -0.113  41.209  13.298  1.00  0.00           N  
ATOM    984  CZ  ARG   184       0.145  42.549  13.317  1.00  0.00           C  
ATOM    985  NH1 ARG   184       0.986  42.826  12.279  1.00  0.00           N  
ATOM    986  NH2 ARG   184      -0.539  43.089  14.368  1.00  0.00           N  
ATOM    987  N   THR   185       4.022  41.055  15.759  1.00  0.00           N  
ATOM    988  CA  THR   185       4.660  42.343  16.066  1.00  0.00           C  
ATOM    989  C   THR   185       6.188  42.200  16.123  1.00  0.00           C  
ATOM    990  O   THR   185       6.927  42.943  15.471  1.00  0.00           O  
ATOM    991  CB  THR   185       4.131  42.862  17.414  1.00  0.00           C  
ATOM    992  OG1 THR   185       2.729  43.077  17.338  1.00  0.00           O  
ATOM    993  CG2 THR   185       4.831  44.187  17.760  1.00  0.00           C  
ATOM    994  N   PRO   186       6.654  41.222  16.886  1.00  0.00           N  
ATOM    995  CA  PRO   186       8.092  41.014  17.050  1.00  0.00           C  
ATOM    996  C   PRO   186       8.796  40.647  15.766  1.00  0.00           C  
ATOM    997  O   PRO   186       9.819  41.230  15.408  1.00  0.00           O  
ATOM    998  CB  PRO   186       8.348  39.937  18.103  1.00  0.00           C  
ATOM    999  CG  PRO   186       7.254  39.855  19.170  1.00  0.00           C  
ATOM   1000  CD  PRO   186       5.841  40.042  18.614  1.00  0.00           C  
ATOM   1001  N   ILE   187       8.235  39.668  15.070  1.00  0.00           N  
ATOM   1002  CA  ILE   187       8.809  39.161  13.835  1.00  0.00           C  
ATOM   1003  C   ILE   187       8.804  40.209  12.744  1.00  0.00           C  
ATOM   1004  O   ILE   187       9.741  40.283  11.978  1.00  0.00           O  
ATOM   1005  CB  ILE   187       8.049  37.911  13.406  1.00  0.00           C  
ATOM   1006  CG1 ILE   187       8.161  36.751  14.409  1.00  0.00           C  
ATOM   1007  CG2 ILE   187       8.530  37.331  12.065  1.00  0.00           C  
ATOM   1008  CD1 ILE   187       9.596  36.278  14.636  1.00  0.00           C  
ATOM   1009  N   GLN   188       7.754  41.028  12.697  1.00  0.00           N  
ATOM   1010  CA  GLN   188       7.671  42.102  11.716  1.00  0.00           C  
ATOM   1011  C   GLN   188       8.728  43.173  11.939  1.00  0.00           C  
ATOM   1012  O   GLN   188       9.334  43.656  10.990  1.00  0.00           O  
ATOM   1013  CB  GLN   188       6.298  42.752  11.774  1.00  0.00           C  
ATOM   1014  CG  GLN   188       6.100  43.853  10.731  1.00  0.00           C  
ATOM   1015  CD  GLN   188       4.673  44.369  10.856  1.00  0.00           C  
ATOM   1016  OE1 GLN   188       3.918  43.936  11.725  1.00  0.00           O  
ATOM   1017  NE2 GLN   188       4.228  45.322   9.995  1.00  0.00           N  
ATOM   1018  N   GLN   189       8.962  43.531  13.196  1.00  0.00           N  
ATOM   1019  CA  GLN   189       9.948  44.568  13.466  1.00  0.00           C  
ATOM   1020  C   GLN   189      11.347  44.065  13.143  1.00  0.00           C  
ATOM   1021  O   GLN   189      12.182  44.794  12.586  1.00  0.00           O  
ATOM   1022  CB  GLN   189       9.876  45.028  14.928  1.00  0.00           C  
ATOM   1023  CG  GLN   189       8.609  45.819  15.257  1.00  0.00           C  
ATOM   1024  CD  GLN   189       8.611  46.111  16.751  1.00  0.00           C  
ATOM   1025  OE1 GLN   189       9.476  45.641  17.487  1.00  0.00           O  
ATOM   1026  NE2 GLN   189       7.640  46.904  17.279  1.00  0.00           N  
ATOM   1027  N   TYR   190      11.596  42.813  13.508  1.00  0.00           N  
ATOM   1028  CA  TYR   190      12.871  42.182  13.281  1.00  0.00           C  
ATOM   1029  C   TYR   190      13.183  42.110  11.785  1.00  0.00           C  
ATOM   1030  O   TYR   190      14.327  42.381  11.365  1.00  0.00           O  
ATOM   1031  CB  TYR   190      12.873  40.787  13.916  1.00  0.00           C  
ATOM   1032  CG  TYR   190      14.156  40.025  13.685  1.00  0.00           C  
ATOM   1033  CD1 TYR   190      15.387  40.551  14.086  1.00  0.00           C  
ATOM   1034  CD2 TYR   190      14.140  38.779  13.055  1.00  0.00           C  
ATOM   1035  CE1 TYR   190      16.586  39.857  13.863  1.00  0.00           C  
ATOM   1036  CE2 TYR   190      15.327  38.074  12.818  1.00  0.00           C  
ATOM   1037  CZ  TYR   190      16.543  38.613  13.217  1.00  0.00           C  
ATOM   1038  OH  TYR   190      17.714  37.949  12.969  1.00  0.00           O  
ATOM   1039  N   MET   191      12.187  41.733  10.991  1.00  0.00           N  
ATOM   1040  CA  MET   191      12.391  41.648   9.544  1.00  0.00           C  
ATOM   1041  C   MET   191      12.720  43.036   8.985  1.00  0.00           C  
ATOM   1042  O   MET   191      13.594  43.189   8.140  1.00  0.00           O  
ATOM   1043  CB  MET   191      11.140  41.094   8.856  1.00  0.00           C  
ATOM   1044  CG  MET   191      10.882  39.616   9.157  1.00  0.00           C  
ATOM   1045  SD  MET   191      12.203  38.494   8.611  1.00  0.00           S  
ATOM   1046  CE  MET   191      11.893  38.735   6.838  1.00  0.00           C  
ATOM   1047  N   ASP   192      12.003  44.061   9.442  1.00  0.00           N  
ATOM   1048  CA  ASP   192      12.299  45.407   8.957  1.00  0.00           C  
ATOM   1049  C   ASP   192      13.742  45.816   9.324  1.00  0.00           C  
ATOM   1050  O   ASP   192      14.465  46.406   8.506  1.00  0.00           O  
ATOM   1051  CB  ASP   192      11.279  46.387   9.548  1.00  0.00           C  
ATOM   1052  CG  ASP   192      11.529  47.755   8.930  1.00  0.00           C  
ATOM   1053  OD1 ASP   192      11.393  47.875   7.683  1.00  0.00           O  
ATOM   1054  OD2 ASP   192      11.859  48.699   9.697  1.00  0.00           O  
ATOM   1055  N   SER   193      14.190  45.484  10.534  1.00  0.00           N  
ATOM   1056  CA  SER   193      15.563  45.813  10.936  1.00  0.00           C  
ATOM   1057  C   SER   193      16.595  45.058  10.093  1.00  0.00           C  
ATOM   1058  O   SER   193      17.636  45.623   9.697  1.00  0.00           O  
ATOM   1059  CB  SER   193      15.793  45.474  12.405  1.00  0.00           C  
ATOM   1060  OG  SER   193      14.993  46.308  13.229  1.00  0.00           O  
ATOM   1061  N   LEU   194      16.327  43.770   9.845  1.00  0.00           N  
ATOM   1062  CA  LEU   194      17.231  42.973   9.023  1.00  0.00           C  
ATOM   1063  C   LEU   194      17.278  43.510   7.589  1.00  0.00           C  
ATOM   1064  O   LEU   194      18.320  43.457   6.943  1.00  0.00           O  
ATOM   1065  CB  LEU   194      16.817  41.492   8.974  1.00  0.00           C  
ATOM   1066  CG  LEU   194      17.125  40.590  10.187  1.00  0.00           C  
ATOM   1067  CD1 LEU   194      16.740  39.130   9.862  1.00  0.00           C  
ATOM   1068  CD2 LEU   194      18.607  40.650  10.527  1.00  0.00           C  
ATOM   1069  N   GLY   195      16.160  44.011   7.083  1.00  0.00           N  
ATOM   1070  CA  GLY   195      16.151  44.521   5.709  1.00  0.00           C  
ATOM   1071  C   GLY   195      17.123  45.700   5.569  1.00  0.00           C  
ATOM   1072  O   GLY   195      17.784  45.839   4.538  1.00  0.00           O  
ATOM   1073  N   LYS   196      17.226  46.521   6.617  1.00  0.00           N  
ATOM   1074  CA  LYS   196      18.135  47.674   6.636  1.00  0.00           C  
ATOM   1075  C   LYS   196      19.569  47.200   6.756  1.00  0.00           C  
ATOM   1076  O   LYS   196      20.482  47.760   6.144  1.00  0.00           O  
ATOM   1077  CB  LYS   196      17.799  48.608   7.816  1.00  0.00           C  
ATOM   1078  CG  LYS   196      16.477  49.359   7.643  1.00  0.00           C  
ATOM   1079  CD  LYS   196      16.144  50.290   8.810  1.00  0.00           C  
ATOM   1080  CE  LYS   196      14.806  51.015   8.653  1.00  0.00           C  
ATOM   1081  NZ  LYS   196      14.552  51.872   9.832  1.00  0.00           N  
ATOM   1082  N   SER   197      19.780  46.143   7.536  1.00  0.00           N  
ATOM   1083  CA  SER   197      21.115  45.588   7.680  1.00  0.00           C  
ATOM   1084  C   SER   197      21.546  44.923   6.355  1.00  0.00           C  
ATOM   1085  O   SER   197      22.719  44.998   5.973  1.00  0.00           O  
ATOM   1086  CB  SER   197      21.159  44.562   8.831  1.00  0.00           C  
ATOM   1087  OG  SER   197      20.929  45.211  10.073  1.00  0.00           O  
ATOM   1088  N   GLY   198      20.619  44.271   5.653  1.00  0.00           N  
ATOM   1089  CA  GLY   198      21.000  43.631   4.384  1.00  0.00           C  
ATOM   1090  C   GLY   198      21.498  44.706   3.414  1.00  0.00           C  
ATOM   1091  O   GLY   198      22.458  44.489   2.691  1.00  0.00           O  
ATOM   1092  N   GLU   199      20.832  45.857   3.390  1.00  0.00           N  
ATOM   1093  CA  GLU   199      21.267  46.954   2.506  1.00  0.00           C  
ATOM   1094  C   GLU   199      22.696  47.399   2.811  1.00  0.00           C  
ATOM   1095  O   GLU   199      23.501  47.614   1.898  1.00  0.00           O  
ATOM   1096  CB  GLU   199      20.333  48.155   2.639  1.00  0.00           C  
ATOM   1097  CG  GLU   199      18.947  47.920   2.034  1.00  0.00           C  
ATOM   1098  CD  GLU   199      18.086  49.136   2.346  1.00  0.00           C  
ATOM   1099  OE1 GLU   199      18.581  50.042   3.067  1.00  0.00           O  
ATOM   1100  OE2 GLU   199      16.921  49.173   1.868  1.00  0.00           O  
ATOM   1101  N   THR   200      23.008  47.541   4.096  1.00  0.00           N  
ATOM   1102  CA  THR   200      24.338  47.920   4.532  1.00  0.00           C  
ATOM   1103  C   THR   200      25.367  46.911   4.063  1.00  0.00           C  
ATOM   1104  O   THR   200      26.415  47.271   3.526  1.00  0.00           O  
ATOM   1105  CB  THR   200      24.391  48.006   6.060  1.00  0.00           C  
ATOM   1106  OG1 THR   200      23.493  49.003   6.524  1.00  0.00           O  
ATOM   1107  CG2 THR   200      25.820  48.364   6.501  1.00  0.00           C  
ATOM   1108  N   LEU   201      25.056  45.629   4.256  1.00  0.00           N  
ATOM   1109  CA  LEU   201      25.969  44.572   3.856  1.00  0.00           C  
ATOM   1110  C   LEU   201      26.182  44.507   2.339  1.00  0.00           C  
ATOM   1111  O   LEU   201      27.330  44.389   1.866  1.00  0.00           O  
ATOM   1112  CB  LEU   201      25.447  43.217   4.374  1.00  0.00           C  
ATOM   1113  CG  LEU   201      25.546  43.066   5.893  1.00  0.00           C  
ATOM   1114  CD1 LEU   201      24.870  41.819   6.463  1.00  0.00           C  
ATOM   1115  CD2 LEU   201      26.969  42.980   6.443  1.00  0.00           C  
ATOM   1116  N   LEU   202      25.087  44.558   1.585  1.00  0.00           N  
ATOM   1117  CA  LEU   202      25.146  44.496   0.124  1.00  0.00           C  
ATOM   1118  C   LEU   202      26.034  45.621  -0.379  1.00  0.00           C  
ATOM   1119  O   LEU   202      26.821  45.440  -1.303  1.00  0.00           O  
ATOM   1120  CB  LEU   202      23.757  44.681  -0.482  1.00  0.00           C  
ATOM   1121  CG  LEU   202      22.817  43.502  -0.224  1.00  0.00           C  
ATOM   1122  CD1 LEU   202      21.369  43.723  -0.659  1.00  0.00           C  
ATOM   1123  CD2 LEU   202      23.204  42.202  -0.927  1.00  0.00           C  
ATOM   1124  N   GLN   203      25.878  46.792   0.222  1.00  0.00           N  
ATOM   1125  CA  GLN   203      26.697  47.938  -0.182  1.00  0.00           C  
ATOM   1126  C   GLN   203      28.179  47.680   0.092  1.00  0.00           C  
ATOM   1127  O   GLN   203      29.034  47.853  -0.787  1.00  0.00           O  
ATOM   1128  CB  GLN   203      26.202  49.196   0.536  1.00  0.00           C  
ATOM   1129  CG  GLN   203      24.843  49.689   0.036  1.00  0.00           C  
ATOM   1130  CD  GLN   203      24.410  50.851   0.919  1.00  0.00           C  
ATOM   1131  OE1 GLN   203      25.078  51.188   1.894  1.00  0.00           O  
ATOM   1132  NE2 GLN   203      23.266  51.526   0.624  1.00  0.00           N  
ATOM   1133  N   MET   204      28.500  47.239   1.299  1.00  0.00           N  
ATOM   1134  CA  MET   204      29.893  46.970   1.613  1.00  0.00           C  
ATOM   1135  C   MET   204      30.444  45.852   0.725  1.00  0.00           C  
ATOM   1136  O   MET   204      31.600  45.896   0.284  1.00  0.00           O  
ATOM   1137  CB  MET   204      30.040  46.602   3.088  1.00  0.00           C  
ATOM   1138  CG  MET   204      29.749  47.765   4.039  1.00  0.00           C  
ATOM   1139  SD  MET   204      30.862  49.190   3.850  1.00  0.00           S  
ATOM   1140  CE  MET   204      29.720  50.146   2.810  1.00  0.00           C  
ATOM   1141  N   ILE   205      29.629  44.847   0.421  1.00  0.00           N  
ATOM   1142  CA  ILE   205      30.154  43.769  -0.434  1.00  0.00           C  
ATOM   1143  C   ILE   205      30.337  44.211  -1.884  1.00  0.00           C  
ATOM   1144  O   ILE   205      31.213  43.694  -2.599  1.00  0.00           O  
ATOM   1145  CB  ILE   205      29.238  42.541  -0.372  1.00  0.00           C  
ATOM   1146  CG1 ILE   205      29.894  41.258  -0.910  1.00  0.00           C  
ATOM   1147  CG2 ILE   205      27.942  42.701  -1.185  1.00  0.00           C  
ATOM   1148  CD1 ILE   205      29.104  39.990  -0.592  1.00  0.00           C  
ATOM   1149  N   GLU   206      29.518  45.165  -2.313  1.00  0.00           N  
ATOM   1150  CA  GLU   206      29.598  45.685  -3.664  1.00  0.00           C  
ATOM   1151  C   GLU   206      30.909  46.447  -3.787  1.00  0.00           C  
ATOM   1152  O   GLU   206      31.638  46.278  -4.745  1.00  0.00           O  
ATOM   1153  CB  GLU   206      28.447  46.651  -3.933  1.00  0.00           C  
ATOM   1154  CG  GLU   206      28.460  47.237  -5.346  1.00  0.00           C  
ATOM   1155  CD  GLU   206      28.188  46.106  -6.327  1.00  0.00           C  
ATOM   1156  OE1 GLU   206      27.804  45.000  -5.863  1.00  0.00           O  
ATOM   1157  OE2 GLU   206      28.360  46.333  -7.555  1.00  0.00           O  
ATOM   1158  N   TYR   207      31.178  47.299  -2.799  1.00  0.00           N  
ATOM   1159  CA  TYR   207      32.402  48.098  -2.759  1.00  0.00           C  
ATOM   1160  C   TYR   207      33.619  47.171  -2.734  1.00  0.00           C  
ATOM   1161  O   TYR   207      34.642  47.442  -3.370  1.00  0.00           O  
ATOM   1162  CB  TYR   207      32.363  49.020  -1.525  1.00  0.00           C  
ATOM   1163  CG  TYR   207      33.636  49.794  -1.503  1.00  0.00           C  
ATOM   1164  CD1 TYR   207      33.797  50.895  -2.355  1.00  0.00           C  
ATOM   1165  CD2 TYR   207      34.696  49.450  -0.636  1.00  0.00           C  
ATOM   1166  CE1 TYR   207      34.985  51.652  -2.362  1.00  0.00           C  
ATOM   1167  CE2 TYR   207      35.910  50.210  -0.629  1.00  0.00           C  
ATOM   1168  CZ  TYR   207      36.034  51.310  -1.502  1.00  0.00           C  
ATOM   1169  OH  TYR   207      37.185  52.067  -1.535  1.00  0.00           O  
ATOM   1170  N   GLY   208      33.492  46.055  -2.019  1.00  0.00           N  
ATOM   1171  CA  GLY   208      34.572  45.087  -1.944  1.00  0.00           C  
ATOM   1172  C   GLY   208      34.934  44.488  -3.293  1.00  0.00           C  
ATOM   1173  O   GLY   208      36.085  44.135  -3.517  1.00  0.00           O  
ATOM   1174  N   LEU   209      33.961  44.354  -4.193  1.00  0.00           N  
ATOM   1175  CA  LEU   209      34.244  43.812  -5.518  1.00  0.00           C  
ATOM   1176  C   LEU   209      34.585  44.911  -6.512  1.00  0.00           C  
ATOM   1177  O   LEU   209      34.760  44.624  -7.699  1.00  0.00           O  
ATOM   1178  CB  LEU   209      33.043  43.042  -6.078  1.00  0.00           C  
ATOM   1179  CG  LEU   209      32.610  41.777  -5.321  1.00  0.00           C  
ATOM   1180  CD1 LEU   209      31.350  41.242  -5.995  1.00  0.00           C  
ATOM   1181  CD2 LEU   209      33.705  40.756  -5.299  1.00  0.00           C  
ATOM   1182  N   SER   210      34.642  46.155  -6.036  1.00  0.00           N  
ATOM   1183  CA  SER   210      34.943  47.285  -6.907  1.00  0.00           C  
ATOM   1184  C   SER   210      33.730  47.745  -7.703  1.00  0.00           C  
ATOM   1185  O   SER   210      33.853  48.459  -8.705  1.00  0.00           O  
ATOM   1186  CB  SER   210      36.076  46.919  -7.869  1.00  0.00           C  
ATOM   1187  OG  SER   210      37.247  46.585  -7.139  1.00  0.00           O  
ATOM   1188  N   LEU   211      32.544  47.344  -7.262  1.00  0.00           N  
ATOM   1189  CA  LEU   211      31.317  47.723  -7.960  1.00  0.00           C  
ATOM   1190  C   LEU   211      30.719  48.958  -7.295  1.00  0.00           C  
ATOM   1191  O   LEU   211      31.119  49.321  -6.198  1.00  0.00           O  
ATOM   1192  CB  LEU   211      30.302  46.564  -7.904  1.00  0.00           C  
ATOM   1193  CG  LEU   211      30.736  45.202  -8.459  1.00  0.00           C  
ATOM   1194  CD1 LEU   211      29.745  44.131  -8.015  1.00  0.00           C  
ATOM   1195  CD2 LEU   211      30.827  45.260  -9.987  1.00  0.00           C  
ATOM   1196  N   HIS   212      29.783  49.625  -7.959  1.00  0.00           N  
ATOM   1197  CA  HIS   212      29.155  50.778  -7.335  1.00  0.00           C  
ATOM   1198  C   HIS   212      28.429  50.258  -6.092  1.00  0.00           C  
ATOM   1199  O   HIS   212      27.909  49.139  -6.095  1.00  0.00           O  
ATOM   1200  CB  HIS   212      28.208  51.451  -8.319  1.00  0.00           C  
ATOM   1201  CG  HIS   212      28.916  52.045  -9.501  1.00  0.00           C  
ATOM   1202  ND1 HIS   212      29.795  53.105  -9.420  1.00  0.00           N  
ATOM   1203  CD2 HIS   212      28.875  51.720 -10.814  1.00  0.00           C  
ATOM   1204  CE1 HIS   212      30.259  53.405 -10.595  1.00  0.00           C  
ATOM   1205  NE2 HIS   212      29.719  52.581 -11.472  1.00  0.00           N  
ATOM   1206  N   PRO   213      28.401  51.048  -5.008  1.00  0.00           N  
ATOM   1207  CA  PRO   213      27.740  50.610  -3.770  1.00  0.00           C  
ATOM   1208  C   PRO   213      26.348  49.971  -3.871  1.00  0.00           C  
ATOM   1209  O   PRO   213      26.049  49.024  -3.131  1.00  0.00           O  
ATOM   1210  CB  PRO   213      27.742  51.880  -2.903  1.00  0.00           C  
ATOM   1211  CG  PRO   213      27.772  52.996  -3.934  1.00  0.00           C  
ATOM   1212  CD  PRO   213      28.784  52.467  -4.915  1.00  0.00           C  
ATOM   1213  N   ASP   214      25.501  50.464  -4.771  1.00  0.00           N  
ATOM   1214  CA  ASP   214      24.158  49.912  -4.862  1.00  0.00           C  
ATOM   1215  C   ASP   214      24.005  48.739  -5.823  1.00  0.00           C  
ATOM   1216  O   ASP   214      22.912  48.215  -5.977  1.00  0.00           O  
ATOM   1217  CB  ASP   214      23.158  51.017  -5.240  1.00  0.00           C  
ATOM   1218  CG  ASP   214      23.121  52.158  -4.218  1.00  0.00           C  
ATOM   1219  OD1 ASP   214      23.770  52.054  -3.146  1.00  0.00           O  
ATOM   1220  OD2 ASP   214      22.438  53.177  -4.476  1.00  0.00           O  
ATOM   1221  N   THR   215      25.104  48.308  -6.429  1.00  0.00           N  
ATOM   1222  CA  THR   215      25.048  47.257  -7.433  1.00  0.00           C  
ATOM   1223  C   THR   215      24.525  45.894  -7.012  1.00  0.00           C  
ATOM   1224  O   THR   215      23.606  45.371  -7.635  1.00  0.00           O  
ATOM   1225  CB  THR   215      26.416  47.075  -8.077  1.00  0.00           C  
ATOM   1226  OG1 THR   215      26.809  48.271  -8.734  1.00  0.00           O  
ATOM   1227  CG2 THR   215      26.348  45.930  -9.102  1.00  0.00           C  
ATOM   1228  N   LEU   216      25.087  45.304  -5.973  1.00  0.00           N  
ATOM   1229  CA  LEU   216      24.601  43.975  -5.621  1.00  0.00           C  
ATOM   1230  C   LEU   216      23.125  43.927  -5.203  1.00  0.00           C  
ATOM   1231  O   LEU   216      22.390  43.037  -5.662  1.00  0.00           O  
ATOM   1232  CB  LEU   216      25.516  43.319  -4.572  1.00  0.00           C  
ATOM   1233  CG  LEU   216      26.920  42.902  -5.044  1.00  0.00           C  
ATOM   1234  CD1 LEU   216      27.685  42.374  -3.860  1.00  0.00           C  
ATOM   1235  CD2 LEU   216      26.858  41.817  -6.140  1.00  0.00           C  
ATOM   1236  N   THR   217      22.662  44.865  -4.374  1.00  0.00           N  
ATOM   1237  CA  THR   217      21.258  44.815  -3.976  1.00  0.00           C  
ATOM   1238  C   THR   217      20.314  45.002  -5.175  1.00  0.00           C  
ATOM   1239  O   THR   217      19.257  44.378  -5.237  1.00  0.00           O  
ATOM   1240  CB  THR   217      20.946  45.855  -2.893  1.00  0.00           C  
ATOM   1241  OG1 THR   217      21.238  47.160  -3.371  1.00  0.00           O  
ATOM   1242  CG2 THR   217      21.801  45.566  -1.648  1.00  0.00           C  
ATOM   1243  N   SER   218      20.709  45.837  -6.133  1.00  0.00           N  
ATOM   1244  CA  SER   218      19.894  46.058  -7.336  1.00  0.00           C  
ATOM   1245  C   SER   218      19.794  44.742  -8.093  1.00  0.00           C  
ATOM   1246  O   SER   218      18.719  44.361  -8.576  1.00  0.00           O  
ATOM   1247  CB  SER   218      20.538  47.115  -8.264  1.00  0.00           C  
ATOM   1248  OG  SER   218      20.564  48.380  -7.619  1.00  0.00           O  
ATOM   1249  N   LEU   219      20.802  43.908  -7.873  1.00  0.00           N  
ATOM   1250  CA  LEU   219      20.774  42.556  -8.393  1.00  0.00           C  
ATOM   1251  C   LEU   219      20.131  41.746  -7.254  1.00  0.00           C  
ATOM   1252  O   LEU   219      19.941  40.529  -7.335  1.00  0.00           O  
ATOM   1253  CB  LEU   219      22.043  41.746  -8.679  1.00  0.00           C  
ATOM   1254  CG  LEU   219      22.937  42.371  -9.752  1.00  0.00           C  
ATOM   1255  CD1 LEU   219      24.259  41.644  -9.995  1.00  0.00           C  
ATOM   1256  CD2 LEU   219      22.314  42.450 -11.145  1.00  0.00           C  
ATOM   1257  N   THR   220      19.793  42.448  -6.177  1.00  0.00           N  
ATOM   1258  CA  THR   220      19.131  41.841  -5.037  1.00  0.00           C  
ATOM   1259  C   THR   220      18.029  42.715  -4.456  1.00  0.00           C  
ATOM   1260  O   THR   220      17.099  42.247  -3.794  1.00  0.00           O  
ATOM   1261  CB  THR   220      19.012  41.354  -3.580  1.00  0.00           C  
ATOM   1262  OG1 THR   220      17.903  40.478  -3.447  1.00  0.00           O  
ATOM   1263  CG2 THR   220      18.818  42.565  -2.653  1.00  0.00           C  
ATOM   1264  N   LYS   221      18.136  44.022  -4.709  1.00  0.00           N  
ATOM   1265  CA  LYS   221      17.227  45.087  -4.264  1.00  0.00           C  
ATOM   1266  C   LYS   221      15.765  44.663  -4.084  1.00  0.00           C  
ATOM   1267  O   LYS   221      15.237  44.592  -2.971  1.00  0.00           O  
ATOM   1268  CB  LYS   221      17.000  46.327  -5.134  1.00  0.00           C  
ATOM   1269  CG  LYS   221      16.114  47.383  -4.471  1.00  0.00           C  
ATOM   1270  CD  LYS   221      15.995  48.678  -5.278  1.00  0.00           C  
ATOM   1271  CE  LYS   221      14.993  49.675  -4.693  1.00  0.00           C  
ATOM   1272  NZ  LYS   221      15.031  50.940  -5.461  1.00  0.00           N  
ATOM   1273  N   ASP   222      15.098  44.376  -5.199  1.00  0.00           N  
ATOM   1274  CA  ASP   222      13.708  43.971  -5.154  1.00  0.00           C  
ATOM   1275  C   ASP   222      13.432  42.505  -4.904  1.00  0.00           C  
ATOM   1276  O   ASP   222      13.071  41.759  -5.818  1.00  0.00           O  
ATOM   1277  CB  ASP   222      12.904  44.239  -6.430  1.00  0.00           C  
ATOM   1278  CG  ASP   222      11.445  43.914  -6.143  1.00  0.00           C  
ATOM   1279  OD1 ASP   222      11.132  43.587  -4.968  1.00  0.00           O  
ATOM   1280  OD2 ASP   222      10.624  43.988  -7.097  1.00  0.00           O  
ATOM   1281  N   GLY   223      13.591  42.047  -3.664  1.00  0.00           N  
ATOM   1282  CA  GLY   223      13.448  40.625  -3.348  1.00  0.00           C  
ATOM   1283  C   GLY   223      12.639  40.238  -2.112  1.00  0.00           C  
ATOM   1284  O   GLY   223      11.607  40.846  -1.817  1.00  0.00           O  
ATOM   1285  N   TRP   224      13.066  39.278  -1.294  1.00  0.00           N  
ATOM   1286  CA  TRP   224      12.162  38.714  -0.285  1.00  0.00           C  
ATOM   1287  C   TRP   224      12.940  38.253   0.948  1.00  0.00           C  
ATOM   1288  O   TRP   224      14.076  37.789   0.814  1.00  0.00           O  
ATOM   1289  CB  TRP   224      11.436  37.481  -0.860  1.00  0.00           C  
ATOM   1290  CG  TRP   224      10.499  37.797  -2.001  1.00  0.00           C  
ATOM   1291  CD1 TRP   224      10.735  37.783  -3.345  1.00  0.00           C  
ATOM   1292  CD2 TRP   224       9.122  38.191  -1.904  1.00  0.00           C  
ATOM   1293  NE1 TRP   224       9.688  38.113  -4.077  1.00  0.00           N  
ATOM   1294  CE2 TRP   224       8.646  38.379  -3.228  1.00  0.00           C  
ATOM   1295  CE3 TRP   224       8.238  38.402  -0.825  1.00  0.00           C  
ATOM   1296  CZ2 TRP   224       7.310  38.776  -3.508  1.00  0.00           C  
ATOM   1297  CZ3 TRP   224       6.895  38.800  -1.098  1.00  0.00           C  
ATOM   1298  CH2 TRP   224       6.454  38.980  -2.434  1.00  0.00           C  
ATOM   1299  N   HIS   225      12.365  38.426   2.144  1.00  0.00           N  
ATOM   1300  CA  HIS   225      13.009  37.880   3.349  1.00  0.00           C  
ATOM   1301  C   HIS   225      12.060  36.753   3.808  1.00  0.00           C  
ATOM   1302  O   HIS   225      10.888  36.995   4.079  1.00  0.00           O  
ATOM   1303  CB  HIS   225      13.124  38.894   4.490  1.00  0.00           C  
ATOM   1304  CG  HIS   225      13.976  40.078   4.139  1.00  0.00           C  
ATOM   1305  ND1 HIS   225      15.354  40.088   4.220  1.00  0.00           N  
ATOM   1306  CD2 HIS   225      13.640  41.311   3.694  1.00  0.00           C  
ATOM   1307  CE1 HIS   225      15.825  41.240   3.852  1.00  0.00           C  
ATOM   1308  NE2 HIS   225      14.808  42.014   3.524  1.00  0.00           N  
ATOM   1309  N   HIS   226      12.574  35.530   3.884  1.00  0.00           N  
ATOM   1310  CA  HIS   226      11.804  34.367   4.302  1.00  0.00           C  
ATOM   1311  C   HIS   226      12.311  33.959   5.676  1.00  0.00           C  
ATOM   1312  O   HIS   226      13.502  33.863   5.876  1.00  0.00           O  
ATOM   1313  CB  HIS   226      12.085  33.194   3.350  1.00  0.00           C  
ATOM   1314  CG  HIS   226      11.351  31.942   3.730  1.00  0.00           C  
ATOM   1315  ND1 HIS   226       9.989  31.772   3.587  1.00  0.00           N  
ATOM   1316  CD2 HIS   226      11.798  30.777   4.255  1.00  0.00           C  
ATOM   1317  CE1 HIS   226       9.630  30.592   3.992  1.00  0.00           C  
ATOM   1318  NE2 HIS   226      10.708  29.956   4.408  1.00  0.00           N  
ATOM   1319  N   LEU   227      11.408  33.717   6.615  1.00  0.00           N  
ATOM   1320  CA  LEU   227      11.791  33.292   7.944  1.00  0.00           C  
ATOM   1321  C   LEU   227      11.577  31.789   8.046  1.00  0.00           C  
ATOM   1322  O   LEU   227      10.513  31.286   7.689  1.00  0.00           O  
ATOM   1323  CB  LEU   227      10.912  33.998   8.991  1.00  0.00           C  
ATOM   1324  CG  LEU   227      11.221  33.579  10.430  1.00  0.00           C  
ATOM   1325  CD1 LEU   227      12.598  33.998  10.943  1.00  0.00           C  
ATOM   1326  CD2 LEU   227      10.265  34.135  11.484  1.00  0.00           C  
ATOM   1327  N   ARG   228      12.579  31.094   8.566  1.00  0.00           N  
ATOM   1328  CA  ARG   228      12.469  29.664   8.821  1.00  0.00           C  
ATOM   1329  C   ARG   228      12.907  29.399  10.256  1.00  0.00           C  
ATOM   1330  O   ARG   228      14.065  29.623  10.611  1.00  0.00           O  
ATOM   1331  CB  ARG   228      13.337  28.870   7.846  1.00  0.00           C  
ATOM   1332  CG  ARG   228      13.224  27.355   8.024  1.00  0.00           C  
ATOM   1333  CD  ARG   228      14.078  26.557   7.036  1.00  0.00           C  
ATOM   1334  NE  ARG   228      15.503  26.733   7.431  1.00  0.00           N  
ATOM   1335  CZ  ARG   228      16.500  26.396   6.561  1.00  0.00           C  
ATOM   1336  NH1 ARG   228      15.915  25.931   5.419  1.00  0.00           N  
ATOM   1337  NH2 ARG   228      17.692  26.656   7.172  1.00  0.00           N  
ATOM   1338  N   ILE   229      11.971  28.975  11.118  1.00  0.00           N  
ATOM   1339  CA  ILE   229      12.333  28.659  12.501  1.00  0.00           C  
ATOM   1340  C   ILE   229      12.613  27.164  12.481  1.00  0.00           C  
ATOM   1341  O   ILE   229      11.723  26.373  12.123  1.00  0.00           O  
ATOM   1342  CB  ILE   229      11.171  28.902  13.470  1.00  0.00           C  
ATOM   1343  CG1 ILE   229      10.647  30.333  13.266  1.00  0.00           C  
ATOM   1344  CG2 ILE   229      11.646  28.750  14.913  1.00  0.00           C  
ATOM   1345  CD1 ILE   229       9.517  30.753  14.249  1.00  0.00           C  
ATOM   1346  N   LEU   230      13.830  26.784  12.869  1.00  0.00           N  
ATOM   1347  CA  LEU   230      14.248  25.384  12.866  1.00  0.00           C  
ATOM   1348  C   LEU   230      14.158  24.852  14.291  1.00  0.00           C  
ATOM   1349  O   LEU   230      14.783  25.390  15.177  1.00  0.00           O  
ATOM   1350  CB  LEU   230      15.705  25.282  12.371  1.00  0.00           C  
ATOM   1351  CG  LEU   230      15.905  25.811  10.950  1.00  0.00           C  
ATOM   1352  CD1 LEU   230      17.348  25.784  10.447  1.00  0.00           C  
ATOM   1353  CD2 LEU   230      15.138  25.056   9.865  1.00  0.00           C  
ATOM   1354  N   ARG   231      13.411  23.773  14.482  1.00  0.00           N  
ATOM   1355  CA  ARG   231      13.214  23.191  15.795  1.00  0.00           C  
ATOM   1356  C   ARG   231      13.828  21.781  15.786  1.00  0.00           C  
ATOM   1357  O   ARG   231      13.398  20.934  15.030  1.00  0.00           O  
ATOM   1358  CB  ARG   231      11.714  23.149  16.075  1.00  0.00           C  
ATOM   1359  CG  ARG   231      11.370  22.661  17.484  1.00  0.00           C  
ATOM   1360  CD  ARG   231      11.655  23.694  18.576  1.00  0.00           C  
ATOM   1361  NE  ARG   231      11.205  23.111  19.872  1.00  0.00           N  
ATOM   1362  CZ  ARG   231      11.596  23.681  21.049  1.00  0.00           C  
ATOM   1363  NH1 ARG   231      12.382  24.756  20.750  1.00  0.00           N  
ATOM   1364  NH2 ARG   231      11.047  22.954  22.066  1.00  0.00           N  
ATOM   1365  N   PHE   232      14.816  21.541  16.656  1.00  0.00           N  
ATOM   1366  CA  PHE   232      15.534  20.257  16.675  1.00  0.00           C  
ATOM   1367  C   PHE   232      15.250  19.591  17.992  1.00  0.00           C  
ATOM   1368  O   PHE   232      15.850  19.951  18.988  1.00  0.00           O  
ATOM   1369  CB  PHE   232      17.046  20.488  16.574  1.00  0.00           C  
ATOM   1370  CG  PHE   232      17.311  21.154  15.268  1.00  0.00           C  
ATOM   1371  CD1 PHE   232      17.336  22.561  15.136  1.00  0.00           C  
ATOM   1372  CD2 PHE   232      17.547  20.377  14.119  1.00  0.00           C  
ATOM   1373  CE1 PHE   232      17.595  23.189  13.883  1.00  0.00           C  
ATOM   1374  CE2 PHE   232      17.809  20.980  12.852  1.00  0.00           C  
ATOM   1375  CZ  PHE   232      17.830  22.394  12.735  1.00  0.00           C  
ATOM   1376  N   PRO   233      14.316  18.636  18.012  1.00  0.00           N  
ATOM   1377  CA  PRO   233      14.018  17.970  19.289  1.00  0.00           C  
ATOM   1378  C   PRO   233      15.236  17.203  19.773  1.00  0.00           C  
ATOM   1379  O   PRO   233      16.172  16.954  18.999  1.00  0.00           O  
ATOM   1380  CB  PRO   233      12.881  17.011  18.932  1.00  0.00           C  
ATOM   1381  CG  PRO   233      12.305  17.555  17.616  1.00  0.00           C  
ATOM   1382  CD  PRO   233      13.540  18.066  16.901  1.00  0.00           C  
ATOM   1383  N   GLN   234      16.324  17.822  19.825  1.00  0.00           N  
ATOM   1384  CA  GLN   234      17.561  17.190  20.209  1.00  0.00           C  
ATOM   1385  C   GLN   234      17.574  16.739  21.638  1.00  0.00           C  
ATOM   1386  O   GLN   234      18.308  15.820  22.011  1.00  0.00           O  
ATOM   1387  CB  GLN   234      18.897  17.939  20.213  1.00  0.00           C  
ATOM   1388  CG  GLN   234      19.302  18.471  18.837  1.00  0.00           C  
ATOM   1389  CD  GLN   234      18.742  19.879  18.693  1.00  0.00           C  
ATOM   1390  OE1 GLN   234      17.682  20.197  19.231  1.00  0.00           O  
ATOM   1391  NE2 GLN   234      19.423  20.799  17.959  1.00  0.00           N  
ATOM   1392  N   ASN   235      16.771  17.362  22.485  1.00  0.00           N  
ATOM   1393  CA  ASN   235      16.779  16.965  23.874  1.00  0.00           C  
ATOM   1394  C   ASN   235      16.252  15.563  24.108  1.00  0.00           C  
ATOM   1395  O   ASN   235      16.499  14.925  25.136  1.00  0.00           O  
ATOM   1396  CB  ASN   235      15.950  17.887  24.774  1.00  0.00           C  
ATOM   1397  CG  ASN   235      14.491  17.760  24.360  1.00  0.00           C  
ATOM   1398  OD1 ASN   235      14.135  18.005  23.209  1.00  0.00           O  
ATOM   1399  ND2 ASN   235      13.566  17.371  25.278  1.00  0.00           N  
ATOM   1400  N   ASN   236      15.510  15.074  23.131  1.00  0.00           N  
ATOM   1401  CA  ASN   236      14.993  13.747  23.213  1.00  0.00           C  
ATOM   1402  C   ASN   236      15.927  12.701  22.648  1.00  0.00           C  
ATOM   1403  O   ASN   236      15.647  11.500  22.682  1.00  0.00           O  
ATOM   1404  CB  ASN   236      13.658  13.567  22.483  1.00  0.00           C  
ATOM   1405  CG  ASN   236      12.590  14.321  23.263  1.00  0.00           C  
ATOM   1406  OD1 ASN   236      12.701  14.504  24.474  1.00  0.00           O  
ATOM   1407  ND2 ASN   236      11.497  14.799  22.610  1.00  0.00           N  
ATOM   1408  N   LYS   237      17.069  13.138  22.109  1.00  0.00           N  
ATOM   1409  CA  LYS   237      17.862  12.098  21.475  1.00  0.00           C  
ATOM   1410  C   LYS   237      19.024  11.781  22.354  1.00  0.00           C  
ATOM   1411  O   LYS   237      19.548  12.609  23.104  1.00  0.00           O  
ATOM   1412  CB  LYS   237      18.573  12.326  20.138  1.00  0.00           C  
ATOM   1413  CG  LYS   237      17.627  12.726  19.004  1.00  0.00           C  
ATOM   1414  CD  LYS   237      16.622  11.634  18.631  1.00  0.00           C  
ATOM   1415  CE  LYS   237      15.753  11.988  17.422  1.00  0.00           C  
ATOM   1416  NZ  LYS   237      14.718  10.950  17.221  1.00  0.00           N  
ATOM   1417  N   THR   238      19.447  10.514  22.253  1.00  0.00           N  
ATOM   1418  CA  THR   238      20.649  10.138  22.969  1.00  0.00           C  
ATOM   1419  C   THR   238      21.859  10.576  22.147  1.00  0.00           C  
ATOM   1420  O   THR   238      21.743  10.981  20.987  1.00  0.00           O  
ATOM   1421  CB  THR   238      21.738   9.180  23.488  1.00  0.00           C  
ATOM   1422  OG1 THR   238      22.450   8.614  22.398  1.00  0.00           O  
ATOM   1423  CG2 THR   238      21.080   8.056  24.305  1.00  0.00           C  
ATOM   1424  N   ASN   239      23.042  10.498  22.744  1.00  0.00           N  
ATOM   1425  CA  ASN   239      24.209  10.874  21.994  1.00  0.00           C  
ATOM   1426  C   ASN   239      24.422   9.946  20.834  1.00  0.00           C  
ATOM   1427  O   ASN   239      24.865  10.320  19.745  1.00  0.00           O  
ATOM   1428  CB  ASN   239      25.505  10.871  22.811  1.00  0.00           C  
ATOM   1429  CG  ASN   239      25.475  12.073  23.744  1.00  0.00           C  
ATOM   1430  OD1 ASN   239      24.734  13.029  23.522  1.00  0.00           O  
ATOM   1431  ND2 ASN   239      26.280  12.090  24.840  1.00  0.00           N  
ATOM   1432  N   GLY   240      24.090   8.692  21.083  1.00  0.00           N  
ATOM   1433  CA  GLY   240      24.247   7.724  20.018  1.00  0.00           C  
ATOM   1434  C   GLY   240      23.322   8.065  18.873  1.00  0.00           C  
ATOM   1435  O   GLY   240      23.641   7.953  17.686  1.00  0.00           O  
ATOM   1436  N   ARG   241      22.135   8.498  19.272  1.00  0.00           N  
ATOM   1437  CA  ARG   241      21.154   8.869  18.300  1.00  0.00           C  
ATOM   1438  C   ARG   241      21.532  10.190  17.681  1.00  0.00           C  
ATOM   1439  O   ARG   241      21.294  10.429  16.494  1.00  0.00           O  
ATOM   1440  CB  ARG   241      19.700   9.165  18.676  1.00  0.00           C  
ATOM   1441  CG  ARG   241      18.912   7.921  19.093  1.00  0.00           C  
ATOM   1442  CD  ARG   241      17.483   8.225  19.548  1.00  0.00           C  
ATOM   1443  NE  ARG   241      16.850   6.931  19.928  1.00  0.00           N  
ATOM   1444  CZ  ARG   241      15.613   6.921  20.505  1.00  0.00           C  
ATOM   1445  NH1 ARG   241      15.194   8.216  20.615  1.00  0.00           N  
ATOM   1446  NH2 ARG   241      15.277   5.620  20.747  1.00  0.00           N  
ATOM   1447  N   GLY   242      22.122  11.076  18.443  1.00  0.00           N  
ATOM   1448  CA  GLY   242      22.487  12.308  17.818  1.00  0.00           C  
ATOM   1449  C   GLY   242      23.570  12.058  16.768  1.00  0.00           C  
ATOM   1450  O   GLY   242      23.584  12.662  15.692  1.00  0.00           O  
ATOM   1451  N   LYS   243      24.497  11.155  17.075  1.00  0.00           N  
ATOM   1452  CA  LYS   243      25.601  10.844  16.178  1.00  0.00           C  
ATOM   1453  C   LYS   243      25.040  10.253  14.880  1.00  0.00           C  
ATOM   1454  O   LYS   243      25.467  10.593  13.774  1.00  0.00           O  
ATOM   1455  CB  LYS   243      26.655   9.790  16.532  1.00  0.00           C  
ATOM   1456  CG  LYS   243      27.589  10.218  17.665  1.00  0.00           C  
ATOM   1457  CD  LYS   243      28.645   9.168  18.019  1.00  0.00           C  
ATOM   1458  CE  LYS   243      29.564   9.587  19.169  1.00  0.00           C  
ATOM   1459  NZ  LYS   243      30.528   8.504  19.466  1.00  0.00           N  
ATOM   1460  N   LYS   244      24.000   9.355  15.043  1.00  0.00           N  
ATOM   1461  CA  LYS   244      23.558   8.728  13.802  1.00  0.00           C  
ATOM   1462  C   LYS   244      22.735   9.612  12.854  1.00  0.00           C  
ATOM   1463  O   LYS   244      22.480   9.217  11.720  1.00  0.00           O  
ATOM   1464  CB  LYS   244      22.711   7.470  14.110  1.00  0.00           C  
ATOM   1465  CG  LYS   244      23.512   6.339  14.758  1.00  0.00           C  
ATOM   1466  CD  LYS   244      22.679   5.090  15.055  1.00  0.00           C  
ATOM   1467  CE  LYS   244      23.483   3.955  15.691  1.00  0.00           C  
ATOM   1468  NZ  LYS   244      22.600   2.796  15.954  1.00  0.00           N  
ATOM   1469  N   GLY   245      22.315  10.789  13.314  1.00  0.00           N  
ATOM   1470  CA  GLY   245      21.462  11.666  12.509  1.00  0.00           C  
ATOM   1471  C   GLY   245      22.016  13.057  12.296  1.00  0.00           C  
ATOM   1472  O   GLY   245      23.038  13.441  12.880  1.00  0.00           O  
ATOM   1473  N   ARG   246      21.334  13.816  11.448  1.00  0.00           N  
ATOM   1474  CA  ARG   246      21.686  15.221  11.253  1.00  0.00           C  
ATOM   1475  C   ARG   246      20.387  16.021  11.407  1.00  0.00           C  
ATOM   1476  O   ARG   246      19.330  15.562  10.957  1.00  0.00           O  
ATOM   1477  CB  ARG   246      22.255  15.505   9.851  1.00  0.00           C  
ATOM   1478  CG  ARG   246      23.605  14.832   9.593  1.00  0.00           C  
ATOM   1479  CD  ARG   246      24.175  15.117   8.201  1.00  0.00           C  
ATOM   1480  NE  ARG   246      25.453  14.361   8.078  1.00  0.00           N  
ATOM   1481  CZ  ARG   246      26.136  14.364   6.896  1.00  0.00           C  
ATOM   1482  NH1 ARG   246      25.431  15.128   6.010  1.00  0.00           N  
ATOM   1483  NH2 ARG   246      27.256  13.602   7.061  1.00  0.00           N  
ATOM   1484  N   GLY   247      20.481  17.180  12.046  1.00  0.00           N  
ATOM   1485  CA  GLY   247      19.331  18.073  12.174  1.00  0.00           C  
ATOM   1486  C   GLY   247      19.030  18.672  10.798  1.00  0.00           C  
ATOM   1487  O   GLY   247      17.870  18.824  10.400  1.00  0.00           O  
ATOM   1488  N   ILE   248      20.078  19.073  10.076  1.00  0.00           N  
ATOM   1489  CA  ILE   248      19.899  19.540   8.686  1.00  0.00           C  
ATOM   1490  C   ILE   248      21.107  18.970   7.931  1.00  0.00           C  
ATOM   1491  O   ILE   248      22.256  18.970   8.420  1.00  0.00           O  
ATOM   1492  CB  ILE   248      19.813  21.083   8.541  1.00  0.00           C  
ATOM   1493  CG1 ILE   248      18.628  21.705   9.299  1.00  0.00           C  
ATOM   1494  CG2 ILE   248      19.651  21.554   7.086  1.00  0.00           C  
ATOM   1495  CD1 ILE   248      18.646  23.233   9.309  1.00  0.00           C  
ATOM   1496  N   GLY   249      20.828  18.446   6.752  1.00  0.00           N  
ATOM   1497  CA  GLY   249      21.879  17.828   5.942  1.00  0.00           C  
ATOM   1498  C   GLY   249      22.908  18.834   5.430  1.00  0.00           C  
ATOM   1499  O   GLY   249      22.682  20.043   5.479  1.00  0.00           O  
ATOM   1500  N   SER   250      24.047  18.322   4.957  1.00  0.00           N  
ATOM   1501  CA  SER   250      25.081  19.180   4.375  1.00  0.00           C  
ATOM   1502  C   SER   250      24.503  19.869   3.142  1.00  0.00           C  
ATOM   1503  O   SER   250      23.963  19.225   2.236  1.00  0.00           O  
ATOM   1504  CB  SER   250      26.298  18.354   3.974  1.00  0.00           C  
ATOM   1505  OG  SER   250      27.274  19.187   3.365  1.00  0.00           O  
ATOM   1506  N   HIS   251      24.650  21.182   3.084  1.00  0.00           N  
ATOM   1507  CA  HIS   251      24.079  21.945   1.971  1.00  0.00           C  
ATOM   1508  C   HIS   251      24.673  23.330   1.908  1.00  0.00           C  
ATOM   1509  O   HIS   251      25.383  23.751   2.826  1.00  0.00           O  
ATOM   1510  CB  HIS   251      22.562  22.129   2.198  1.00  0.00           C  
ATOM   1511  CG  HIS   251      22.230  23.045   3.350  1.00  0.00           C  
ATOM   1512  ND1 HIS   251      22.302  22.644   4.668  1.00  0.00           N  
ATOM   1513  CD2 HIS   251      21.918  24.365   3.381  1.00  0.00           C  
ATOM   1514  CE1 HIS   251      22.061  23.673   5.463  1.00  0.00           C  
ATOM   1515  NE2 HIS   251      21.823  24.732   4.704  1.00  0.00           N  
ATOM   1516  N   THR   252      24.394  24.040   0.820  1.00  0.00           N  
ATOM   1517  CA  THR   252      24.762  25.464   0.777  1.00  0.00           C  
ATOM   1518  C   THR   252      23.423  26.233   0.650  1.00  0.00           C  
ATOM   1519  O   THR   252      22.458  25.705   0.087  1.00  0.00           O  
ATOM   1520  CB  THR   252      25.698  25.846  -0.386  1.00  0.00           C  
ATOM   1521  OG1 THR   252      25.064  25.601  -1.654  1.00  0.00           O  
ATOM   1522  CG2 THR   252      26.980  25.073  -0.284  1.00  0.00           C  
ATOM   1523  N   ASP   253      23.352  27.439   1.210  1.00  0.00           N  
ATOM   1524  CA  ASP   253      22.131  28.247   1.141  1.00  0.00           C  
ATOM   1525  C   ASP   253      21.968  28.840  -0.263  1.00  0.00           C  
ATOM   1526  O   ASP   253      22.937  29.316  -0.848  1.00  0.00           O  
ATOM   1527  CB  ASP   253      22.202  29.411   2.128  1.00  0.00           C  
ATOM   1528  CG  ASP   253      21.934  28.997   3.560  1.00  0.00           C  
ATOM   1529  OD1 ASP   253      21.764  27.787   3.822  1.00  0.00           O  
ATOM   1530  OD2 ASP   253      21.854  29.909   4.414  1.00  0.00           O  
ATOM   1531  N   TYR   254      20.754  28.813  -0.807  1.00  0.00           N  
ATOM   1532  CA  TYR   254      20.549  29.375  -2.143  1.00  0.00           C  
ATOM   1533  C   TYR   254      20.285  30.867  -2.173  1.00  0.00           C  
ATOM   1534  O   TYR   254      20.253  31.464  -3.249  1.00  0.00           O  
ATOM   1535  CB  TYR   254      19.386  28.647  -2.905  1.00  0.00           C  
ATOM   1536  CG  TYR   254      19.827  27.247  -3.163  1.00  0.00           C  
ATOM   1537  CD1 TYR   254      21.171  26.896  -2.987  1.00  0.00           C  
ATOM   1538  CD2 TYR   254      18.917  26.251  -3.580  1.00  0.00           C  
ATOM   1539  CE1 TYR   254      21.626  25.583  -3.218  1.00  0.00           C  
ATOM   1540  CE2 TYR   254      19.362  24.910  -3.820  1.00  0.00           C  
ATOM   1541  CZ  TYR   254      20.723  24.597  -3.632  1.00  0.00           C  
ATOM   1542  OH  TYR   254      21.198  23.322  -3.855  1.00  0.00           O  
ATOM   1543  N   GLY   255      20.102  31.459  -0.997  1.00  0.00           N  
ATOM   1544  CA  GLY   255      19.810  32.888  -0.870  1.00  0.00           C  
ATOM   1545  C   GLY   255      20.981  33.785  -1.328  1.00  0.00           C  
ATOM   1546  O   GLY   255      22.036  33.301  -1.739  1.00  0.00           O  
ATOM   1547  N   LEU   256      20.767  35.093  -1.217  1.00  0.00           N  
ATOM   1548  CA  LEU   256      21.820  36.088  -1.490  1.00  0.00           C  
ATOM   1549  C   LEU   256      22.604  36.163  -0.153  1.00  0.00           C  
ATOM   1550  O   LEU   256      23.845  36.052  -0.114  1.00  0.00           O  
ATOM   1551  CB  LEU   256      21.168  37.441  -1.834  1.00  0.00           C  
ATOM   1552  CG  LEU   256      22.181  38.549  -2.131  1.00  0.00           C  
ATOM   1553  CD1 LEU   256      23.092  38.286  -3.329  1.00  0.00           C  
ATOM   1554  CD2 LEU   256      21.572  39.915  -2.441  1.00  0.00           C  
ATOM   1555  N   LEU   257      21.854  36.347   0.937  1.00  0.00           N  
ATOM   1556  CA  LEU   257      22.423  36.372   2.290  1.00  0.00           C  
ATOM   1557  C   LEU   257      21.464  35.626   3.203  1.00  0.00           C  
ATOM   1558  O   LEU   257      20.273  35.542   2.916  1.00  0.00           O  
ATOM   1559  CB  LEU   257      22.526  37.817   2.833  1.00  0.00           C  
ATOM   1560  CG  LEU   257      23.478  38.764   2.080  1.00  0.00           C  
ATOM   1561  CD1 LEU   257      23.298  40.211   2.579  1.00  0.00           C  
ATOM   1562  CD2 LEU   257      24.906  38.272   2.311  1.00  0.00           C  
ATOM   1563  N   VAL   258      21.984  35.100   4.307  1.00  0.00           N  
ATOM   1564  CA  VAL   258      21.158  34.471   5.331  1.00  0.00           C  
ATOM   1565  C   VAL   258      21.643  34.991   6.679  1.00  0.00           C  
ATOM   1566  O   VAL   258      22.846  35.054   6.900  1.00  0.00           O  
ATOM   1567  CB  VAL   258      21.297  32.958   5.345  1.00  0.00           C  
ATOM   1568  CG1 VAL   258      20.465  32.279   6.434  1.00  0.00           C  
ATOM   1569  CG2 VAL   258      20.863  32.293   4.037  1.00  0.00           C  
ATOM   1570  N   ILE   259      20.712  35.390   7.546  1.00  0.00           N  
ATOM   1571  CA  ILE   259      21.019  35.899   8.879  1.00  0.00           C  
ATOM   1572  C   ILE   259      20.325  34.953   9.841  1.00  0.00           C  
ATOM   1573  O   ILE   259      19.109  34.757   9.744  1.00  0.00           O  
ATOM   1574  CB  ILE   259      20.456  37.304   9.078  1.00  0.00           C  
ATOM   1575  CG1 ILE   259      21.028  38.339   8.094  1.00  0.00           C  
ATOM   1576  CG2 ILE   259      20.731  37.883  10.476  1.00  0.00           C  
ATOM   1577  CD1 ILE   259      20.305  39.684   8.137  1.00  0.00           C  
ATOM   1578  N   ALA   260      21.083  34.400  10.778  1.00  0.00           N  
ATOM   1579  CA  ALA   260      20.523  33.407  11.698  1.00  0.00           C  
ATOM   1580  C   ALA   260      20.775  33.713  13.156  1.00  0.00           C  
ATOM   1581  O   ALA   260      21.873  34.157  13.518  1.00  0.00           O  
ATOM   1582  CB  ALA   260      21.138  31.995  11.432  1.00  0.00           C  
ATOM   1583  N   ALA   261      19.745  33.493  13.980  1.00  0.00           N  
ATOM   1584  CA  ALA   261      19.818  33.631  15.447  1.00  0.00           C  
ATOM   1585  C   ALA   261      19.744  32.192  15.982  1.00  0.00           C  
ATOM   1586  O   ALA   261      19.127  31.344  15.353  1.00  0.00           O  
ATOM   1587  CB  ALA   261      18.613  34.389  16.015  1.00  0.00           C  
ATOM   1588  N   GLN   262      20.357  31.915  17.141  1.00  0.00           N  
ATOM   1589  CA  GLN   262      20.333  30.564  17.733  1.00  0.00           C  
ATOM   1590  C   GLN   262      19.961  30.701  19.216  1.00  0.00           C  
ATOM   1591  O   GLN   262      20.063  31.781  19.772  1.00  0.00           O  
ATOM   1592  CB  GLN   262      21.755  29.882  17.611  1.00  0.00           C  
ATOM   1593  CG  GLN   262      22.212  29.679  16.165  1.00  0.00           C  
ATOM   1594  CD  GLN   262      23.574  28.999  16.193  1.00  0.00           C  
ATOM   1595  OE1 GLN   262      24.199  28.877  17.245  1.00  0.00           O  
ATOM   1596  NE2 GLN   262      24.107  28.520  15.038  1.00  0.00           N  
ATOM   1597  N   ASP   263      19.525  29.615  19.843  1.00  0.00           N  
ATOM   1598  CA  ASP   263      19.195  29.678  21.271  1.00  0.00           C  
ATOM   1599  C   ASP   263      20.372  29.197  22.114  1.00  0.00           C  
ATOM   1600  O   ASP   263      20.191  28.625  23.176  1.00  0.00           O  
ATOM   1601  CB  ASP   263      17.946  28.843  21.605  1.00  0.00           C  
ATOM   1602  CG  ASP   263      18.233  27.396  21.230  1.00  0.00           C  
ATOM   1603  OD1 ASP   263      19.292  27.149  20.592  1.00  0.00           O  
ATOM   1604  OD2 ASP   263      17.398  26.518  21.576  1.00  0.00           O  
ATOM   1605  N   GLU   264      21.582  29.416  21.638  1.00  0.00           N  
ATOM   1606  CA  GLU   264      22.773  29.042  22.411  1.00  0.00           C  
ATOM   1607  C   GLU   264      23.017  27.550  22.646  1.00  0.00           C  
ATOM   1608  O   GLU   264      23.734  27.192  23.566  1.00  0.00           O  
ATOM   1609  CB  GLU   264      22.780  29.751  23.764  1.00  0.00           C  
ATOM   1610  CG  GLU   264      22.798  31.277  23.653  1.00  0.00           C  
ATOM   1611  CD  GLU   264      22.874  31.850  25.061  1.00  0.00           C  
ATOM   1612  OE1 GLU   264      22.931  31.042  26.026  1.00  0.00           O  
ATOM   1613  OE2 GLU   264      22.877  33.103  25.190  1.00  0.00           O  
ATOM   1614  N   VAL   265      22.397  26.681  21.859  1.00  0.00           N  
ATOM   1615  CA  VAL   265      22.662  25.246  21.965  1.00  0.00           C  
ATOM   1616  C   VAL   265      23.496  25.083  20.689  1.00  0.00           C  
ATOM   1617  O   VAL   265      23.072  25.527  19.609  1.00  0.00           O  
ATOM   1618  CB  VAL   265      21.379  24.369  21.846  1.00  0.00           C  
ATOM   1619  CG1 VAL   265      21.776  22.881  21.774  1.00  0.00           C  
ATOM   1620  CG2 VAL   265      20.448  24.582  23.067  1.00  0.00           C  
ATOM   1621  N   GLY   266      24.692  24.482  20.793  1.00  0.00           N  
ATOM   1622  CA  GLY   266      25.511  24.323  19.585  1.00  0.00           C  
ATOM   1623  C   GLY   266      24.911  23.335  18.603  1.00  0.00           C  
ATOM   1624  O   GLY   266      24.116  22.484  18.974  1.00  0.00           O  
ATOM   1625  N   GLY   267      25.295  23.479  17.338  1.00  0.00           N  
ATOM   1626  CA  GLY   267      24.804  22.565  16.330  1.00  0.00           C  
ATOM   1627  C   GLY   267      25.300  22.879  14.944  1.00  0.00           C  
ATOM   1628  O   GLY   267      25.513  21.981  14.152  1.00  0.00           O  
ATOM   1629  N   LEU   268      25.468  24.150  14.632  1.00  0.00           N  
ATOM   1630  CA  LEU   268      25.941  24.538  13.309  1.00  0.00           C  
ATOM   1631  C   LEU   268      27.409  24.122  13.091  1.00  0.00           C  
ATOM   1632  O   LEU   268      28.251  24.357  13.961  1.00  0.00           O  
ATOM   1633  CB  LEU   268      25.830  26.057  13.120  1.00  0.00           C  
ATOM   1634  CG  LEU   268      26.430  26.599  11.809  1.00  0.00           C  
ATOM   1635  CD1 LEU   268      25.624  26.121  10.582  1.00  0.00           C  
ATOM   1636  CD2 LEU   268      26.444  28.127  11.840  1.00  0.00           C  
ATOM   1637  N   PHE   269      27.679  23.468  11.964  1.00  0.00           N  
ATOM   1638  CA  PHE   269      29.043  23.089  11.589  1.00  0.00           C  
ATOM   1639  C   PHE   269      29.252  23.585  10.167  1.00  0.00           C  
ATOM   1640  O   PHE   269      28.306  23.637   9.363  1.00  0.00           O  
ATOM   1641  CB  PHE   269      29.258  21.585  11.661  1.00  0.00           C  
ATOM   1642  CG  PHE   269      29.044  21.169  13.076  1.00  0.00           C  
ATOM   1643  CD1 PHE   269      27.787  20.723  13.543  1.00  0.00           C  
ATOM   1644  CD2 PHE   269      30.113  21.213  13.989  1.00  0.00           C  
ATOM   1645  CE1 PHE   269      27.592  20.324  14.897  1.00  0.00           C  
ATOM   1646  CE2 PHE   269      29.945  20.818  15.351  1.00  0.00           C  
ATOM   1647  CZ  PHE   269      28.677  20.373  15.806  1.00  0.00           C  
ATOM   1648  N   ILE   270      30.502  23.930   9.866  1.00  0.00           N  
ATOM   1649  CA  ILE   270      30.900  24.478   8.563  1.00  0.00           C  
ATOM   1650  C   ILE   270      31.961  23.581   7.933  1.00  0.00           C  
ATOM   1651  O   ILE   270      32.863  23.141   8.619  1.00  0.00           O  
ATOM   1652  CB  ILE   270      31.507  25.870   8.774  1.00  0.00           C  
ATOM   1653  CG1 ILE   270      30.527  26.878   9.397  1.00  0.00           C  
ATOM   1654  CG2 ILE   270      31.992  26.531   7.473  1.00  0.00           C  
ATOM   1655  CD1 ILE   270      31.193  28.180   9.841  1.00  0.00           C  
ATOM   1656  N   ARG   271      31.878  23.339   6.628  1.00  0.00           N  
ATOM   1657  CA  ARG   271      32.865  22.484   5.985  1.00  0.00           C  
ATOM   1658  C   ARG   271      33.904  23.451   5.424  1.00  0.00           C  
ATOM   1659  O   ARG   271      33.717  24.054   4.370  1.00  0.00           O  
ATOM   1660  CB  ARG   271      32.211  21.656   4.877  1.00  0.00           C  
ATOM   1661  CG  ARG   271      33.163  20.652   4.223  1.00  0.00           C  
ATOM   1662  CD  ARG   271      32.496  19.781   3.157  1.00  0.00           C  
ATOM   1663  NE  ARG   271      33.550  18.908   2.568  1.00  0.00           N  
ATOM   1664  CZ  ARG   271      33.915  17.756   3.202  1.00  0.00           C  
ATOM   1665  NH1 ARG   271      33.165  17.651   4.338  1.00  0.00           N  
ATOM   1666  NH2 ARG   271      34.888  17.159   2.453  1.00  0.00           N  
ATOM   1667  N   PRO   272      35.001  23.596   6.165  1.00  0.00           N  
ATOM   1668  CA  PRO   272      36.062  24.513   5.805  1.00  0.00           C  
ATOM   1669  C   PRO   272      37.373  23.745   5.614  1.00  0.00           C  
ATOM   1670  O   PRO   272      37.760  22.966   6.460  1.00  0.00           O  
ATOM   1671  CB  PRO   272      36.207  25.525   6.927  1.00  0.00           C  
ATOM   1672  CG  PRO   272      35.907  24.948   8.312  1.00  0.00           C  
ATOM   1673  CD  PRO   272      34.805  23.886   8.307  1.00  0.00           C  
ATOM   1674  N   ASP   293      38.040  23.998   4.495  1.00  0.00           N  
ATOM   1675  CA  ASP   293      39.275  23.305   4.143  1.00  0.00           C  
ATOM   1676  C   ASP   293      39.174  21.791   4.322  1.00  0.00           C  
ATOM   1677  O   ASP   293      40.073  21.153   4.865  1.00  0.00           O  
ATOM   1678  CB  ASP   293      40.464  23.873   4.939  1.00  0.00           C  
ATOM   1679  CG  ASP   293      40.776  25.259   4.394  1.00  0.00           C  
ATOM   1680  OD1 ASP   293      40.259  25.592   3.294  1.00  0.00           O  
ATOM   1681  OD2 ASP   293      41.534  26.004   5.070  1.00  0.00           O  
ATOM   1682  N   GLU   294      38.065  21.216   3.861  1.00  0.00           N  
ATOM   1683  CA  GLU   294      37.883  19.776   3.941  1.00  0.00           C  
ATOM   1684  C   GLU   294      37.594  19.157   5.289  1.00  0.00           C  
ATOM   1685  O   GLU   294      37.639  17.930   5.417  1.00  0.00           O  
ATOM   1686  CB  GLU   294      39.132  19.100   3.367  1.00  0.00           C  
ATOM   1687  CG  GLU   294      39.377  19.423   1.892  1.00  0.00           C  
ATOM   1688  CD  GLU   294      40.637  18.690   1.453  1.00  0.00           C  
ATOM   1689  OE1 GLU   294      41.237  17.982   2.305  1.00  0.00           O  
ATOM   1690  OE2 GLU   294      41.017  18.830   0.259  1.00  0.00           O  
ATOM   1691  N   ARG   295      37.281  19.978   6.292  1.00  0.00           N  
ATOM   1692  CA  ARG   295      36.991  19.470   7.622  1.00  0.00           C  
ATOM   1693  C   ARG   295      35.757  20.163   8.209  1.00  0.00           C  
ATOM   1694  O   ARG   295      35.498  21.323   7.903  1.00  0.00           O  
ATOM   1695  CB  ARG   295      38.191  19.719   8.561  1.00  0.00           C  
ATOM   1696  CG  ARG   295      39.469  19.001   8.122  1.00  0.00           C  
ATOM   1697  CD  ARG   295      39.405  17.481   8.289  1.00  0.00           C  
ATOM   1698  NE  ARG   295      40.746  16.935   7.939  1.00  0.00           N  
ATOM   1699  CZ  ARG   295      41.040  16.624   6.643  1.00  0.00           C  
ATOM   1700  NH1 ARG   295      39.939  16.907   5.887  1.00  0.00           N  
ATOM   1701  NH2 ARG   295      42.320  16.150   6.609  1.00  0.00           N  
ATOM   1702  N   TRP   296      35.011  19.451   9.049  1.00  0.00           N  
ATOM   1703  CA  TRP   296      33.821  20.036   9.682  1.00  0.00           C  
ATOM   1704  C   TRP   296      34.195  20.796  10.935  1.00  0.00           C  
ATOM   1705  O   TRP   296      34.676  20.216  11.917  1.00  0.00           O  
ATOM   1706  CB  TRP   296      32.808  18.962  10.029  1.00  0.00           C  
ATOM   1707  CG  TRP   296      32.065  18.499   8.812  1.00  0.00           C  
ATOM   1708  CD1 TRP   296      32.237  17.335   8.136  1.00  0.00           C  
ATOM   1709  CD2 TRP   296      31.054  19.235   8.101  1.00  0.00           C  
ATOM   1710  NE1 TRP   296      31.403  17.286   7.043  1.00  0.00           N  
ATOM   1711  CE2 TRP   296      30.655  18.436   7.000  1.00  0.00           C  
ATOM   1712  CE3 TRP   296      30.455  20.478   8.292  1.00  0.00           C  
ATOM   1713  CZ2 TRP   296      29.668  18.844   6.084  1.00  0.00           C  
ATOM   1714  CZ3 TRP   296      29.467  20.900   7.375  1.00  0.00           C  
ATOM   1715  CH2 TRP   296      29.089  20.082   6.287  1.00  0.00           C  
ATOM   1716  N   VAL   297      33.970  22.102  10.892  1.00  0.00           N  
ATOM   1717  CA  VAL   297      34.278  22.997  11.987  1.00  0.00           C  
ATOM   1718  C   VAL   297      33.007  23.307  12.747  1.00  0.00           C  
ATOM   1719  O   VAL   297      31.962  23.481  12.140  1.00  0.00           O  
ATOM   1720  CB  VAL   297      34.879  24.315  11.454  1.00  0.00           C  
ATOM   1721  CG1 VAL   297      35.020  25.330  12.597  1.00  0.00           C  
ATOM   1722  CG2 VAL   297      36.228  24.038  10.814  1.00  0.00           C  
ATOM   1723  N   TYR   298      33.080  23.391  14.070  1.00  0.00           N  
ATOM   1724  CA  TYR   298      31.865  23.669  14.833  1.00  0.00           C  
ATOM   1725  C   TYR   298      31.813  25.147  15.232  1.00  0.00           C  
ATOM   1726  O   TYR   298      32.795  25.703  15.744  1.00  0.00           O  
ATOM   1727  CB  TYR   298      31.820  22.758  16.081  1.00  0.00           C  
ATOM   1728  CG  TYR   298      30.574  23.086  16.830  1.00  0.00           C  
ATOM   1729  CD1 TYR   298      29.339  22.612  16.370  1.00  0.00           C  
ATOM   1730  CD2 TYR   298      30.603  23.864  18.008  1.00  0.00           C  
ATOM   1731  CE1 TYR   298      28.140  22.899  17.052  1.00  0.00           C  
ATOM   1732  CE2 TYR   298      29.394  24.165  18.715  1.00  0.00           C  
ATOM   1733  CZ  TYR   298      28.170  23.671  18.218  1.00  0.00           C  
ATOM   1734  OH  TYR   298      26.981  23.938  18.861  1.00  0.00           O  
ATOM   1735  N   VAL   299      30.672  25.792  14.985  1.00  0.00           N  
ATOM   1736  CA  VAL   299      30.529  27.191  15.341  1.00  0.00           C  
ATOM   1737  C   VAL   299      30.318  27.337  16.847  1.00  0.00           C  
ATOM   1738  O   VAL   299      29.538  26.592  17.454  1.00  0.00           O  
ATOM   1739  CB  VAL   299      29.340  27.833  14.587  1.00  0.00           C  
ATOM   1740  CG1 VAL   299      29.060  29.277  15.006  1.00  0.00           C  
ATOM   1741  CG2 VAL   299      29.537  27.888  13.071  1.00  0.00           C  
ATOM   1742  N   PRO   300      31.015  28.304  17.440  1.00  0.00           N  
ATOM   1743  CA  PRO   300      30.896  28.580  18.870  1.00  0.00           C  
ATOM   1744  C   PRO   300      29.800  29.608  19.054  1.00  0.00           C  
ATOM   1745  O   PRO   300      29.540  30.377  18.150  1.00  0.00           O  
ATOM   1746  CB  PRO   300      32.214  29.111  19.410  1.00  0.00           C  
ATOM   1747  CG  PRO   300      33.001  29.939  18.392  1.00  0.00           C  
ATOM   1748  CD  PRO   300      32.877  29.425  16.957  1.00  0.00           C  
ATOM   1749  N   PRO   301      29.173  29.640  20.231  1.00  0.00           N  
ATOM   1750  CA  PRO   301      28.055  30.561  20.498  1.00  0.00           C  
ATOM   1751  C   PRO   301      28.468  31.948  21.013  1.00  0.00           C  
ATOM   1752  O   PRO   301      28.564  32.148  22.229  1.00  0.00           O  
ATOM   1753  CB  PRO   301      27.066  29.891  21.492  1.00  0.00           C  
ATOM   1754  CG  PRO   301      27.727  28.860  22.409  1.00  0.00           C  
ATOM   1755  CD  PRO   301      28.916  28.142  21.766  1.00  0.00           C  
ATOM   1756  N   VAL   302      28.671  32.895  20.088  1.00  0.00           N  
ATOM   1757  CA  VAL   302      29.093  34.289  20.358  1.00  0.00           C  
ATOM   1758  C   VAL   302      27.921  35.222  20.733  1.00  0.00           C  
ATOM   1759  O   VAL   302      27.166  35.677  19.876  1.00  0.00           O  
ATOM   1760  CB  VAL   302      29.817  34.874  19.107  1.00  0.00           C  
ATOM   1761  CG1 VAL   302      30.222  36.314  19.333  1.00  0.00           C  
ATOM   1762  CG2 VAL   302      31.026  34.018  18.767  1.00  0.00           C  
ATOM   1763  N   PRO   303      27.783  35.554  22.027  1.00  0.00           N  
ATOM   1764  CA  PRO   303      26.709  36.418  22.529  1.00  0.00           C  
ATOM   1765  C   PRO   303      26.349  37.693  21.772  1.00  0.00           C  
ATOM   1766  O   PRO   303      27.209  38.470  21.397  1.00  0.00           O  
ATOM   1767  CB  PRO   303      27.141  36.691  23.970  1.00  0.00           C  
ATOM   1768  CG  PRO   303      27.793  35.387  24.347  1.00  0.00           C  
ATOM   1769  CD  PRO   303      28.669  35.137  23.128  1.00  0.00           C  
ATOM   1770  N   GLY   304      25.047  37.867  21.552  1.00  0.00           N  
ATOM   1771  CA  GLY   304      24.470  39.026  20.871  1.00  0.00           C  
ATOM   1772  C   GLY   304      24.756  39.080  19.364  1.00  0.00           C  
ATOM   1773  O   GLY   304      24.326  40.019  18.696  1.00  0.00           O  
ATOM   1774  N   VAL   305      25.468  38.085  18.837  1.00  0.00           N  
ATOM   1775  CA  VAL   305      25.821  38.082  17.411  1.00  0.00           C  
ATOM   1776  C   VAL   305      24.724  37.533  16.517  1.00  0.00           C  
ATOM   1777  O   VAL   305      23.690  37.025  16.979  1.00  0.00           O  
ATOM   1778  CB  VAL   305      27.085  37.252  17.178  1.00  0.00           C  
ATOM   1779  CG1 VAL   305      28.305  37.770  17.942  1.00  0.00           C  
ATOM   1780  CG2 VAL   305      26.940  35.789  17.601  1.00  0.00           C  
ATOM   1781  N   PHE   306      24.954  37.659  15.217  1.00  0.00           N  
ATOM   1782  CA  PHE   306      24.033  37.149  14.219  1.00  0.00           C  
ATOM   1783  C   PHE   306      24.930  36.448  13.224  1.00  0.00           C  
ATOM   1784  O   PHE   306      25.902  37.032  12.723  1.00  0.00           O  
ATOM   1785  CB  PHE   306      23.252  38.278  13.484  1.00  0.00           C  
ATOM   1786  CG  PHE   306      22.456  39.012  14.508  1.00  0.00           C  
ATOM   1787  CD1 PHE   306      22.951  40.166  15.155  1.00  0.00           C  
ATOM   1788  CD2 PHE   306      21.170  38.558  14.853  1.00  0.00           C  
ATOM   1789  CE1 PHE   306      22.181  40.864  16.130  1.00  0.00           C  
ATOM   1790  CE2 PHE   306      20.377  39.238  15.827  1.00  0.00           C  
ATOM   1791  CZ  PHE   306      20.888  40.396  16.469  1.00  0.00           C  
ATOM   1792  N   THR   307      24.653  35.186  12.959  1.00  0.00           N  
ATOM   1793  CA  THR   307      25.468  34.489  11.981  1.00  0.00           C  
ATOM   1794  C   THR   307      25.017  34.959  10.621  1.00  0.00           C  
ATOM   1795  O   THR   307      23.819  35.079  10.360  1.00  0.00           O  
ATOM   1796  CB  THR   307      25.280  32.967  12.040  1.00  0.00           C  
ATOM   1797  OG1 THR   307      25.663  32.477  13.316  1.00  0.00           O  
ATOM   1798  CG2 THR   307      26.149  32.304  10.958  1.00  0.00           C  
ATOM   1799  N   VAL   308      25.971  35.235   9.733  1.00  0.00           N  
ATOM   1800  CA  VAL   308      25.586  35.622   8.391  1.00  0.00           C  
ATOM   1801  C   VAL   308      26.309  34.733   7.402  1.00  0.00           C  
ATOM   1802  O   VAL   308      27.509  34.452   7.537  1.00  0.00           O  
ATOM   1803  CB  VAL   308      25.915  37.101   8.097  1.00  0.00           C  
ATOM   1804  CG1 VAL   308      25.553  37.536   6.676  1.00  0.00           C  
ATOM   1805  CG2 VAL   308      25.183  38.083   9.014  1.00  0.00           C  
ATOM   1806  N   PHE   309      25.549  34.236   6.439  1.00  0.00           N  
ATOM   1807  CA  PHE   309      26.077  33.417   5.362  1.00  0.00           C  
ATOM   1808  C   PHE   309      25.954  34.182   4.067  1.00  0.00           C  
ATOM   1809  O   PHE   309      24.931  34.841   3.821  1.00  0.00           O  
ATOM   1810  CB  PHE   309      25.221  32.164   5.102  1.00  0.00           C  
ATOM   1811  CG  PHE   309      25.337  31.285   6.300  1.00  0.00           C  
ATOM   1812  CD1 PHE   309      24.422  31.358   7.373  1.00  0.00           C  
ATOM   1813  CD2 PHE   309      26.383  30.348   6.383  1.00  0.00           C  
ATOM   1814  CE1 PHE   309      24.539  30.510   8.513  1.00  0.00           C  
ATOM   1815  CE2 PHE   309      26.524  29.487   7.513  1.00  0.00           C  
ATOM   1816  CZ  PHE   309      25.597  29.572   8.584  1.00  0.00           C  
ATOM   1817  N   PRO   310      26.983  34.052   3.239  1.00  0.00           N  
ATOM   1818  CA  PRO   310      26.947  34.532   1.862  1.00  0.00           C  
ATOM   1819  C   PRO   310      26.229  33.302   1.250  1.00  0.00           C  
ATOM   1820  O   PRO   310      26.594  32.165   1.572  1.00  0.00           O  
ATOM   1821  CB  PRO   310      28.327  34.550   1.226  1.00  0.00           C  
ATOM   1822  CG  PRO   310      29.468  34.461   2.242  1.00  0.00           C  
ATOM   1823  CD  PRO   310      29.118  33.644   3.486  1.00  0.00           C  
ATOM   1824  N   GLY   311      25.233  33.513   0.398  1.00  0.00           N  
ATOM   1825  CA  GLY   311      24.509  32.402  -0.210  1.00  0.00           C  
ATOM   1826  C   GLY   311      24.880  32.195  -1.668  1.00  0.00           C  
ATOM   1827  O   GLY   311      25.650  32.985  -2.247  1.00  0.00           O  
ATOM   1828  N   ASP   312      24.309  31.150  -2.283  1.00  0.00           N  
ATOM   1829  CA  ASP   312      24.631  30.815  -3.680  1.00  0.00           C  
ATOM   1830  C   ASP   312      24.400  31.976  -4.620  1.00  0.00           C  
ATOM   1831  O   ASP   312      25.126  32.110  -5.602  1.00  0.00           O  
ATOM   1832  CB  ASP   312      23.760  29.656  -4.243  1.00  0.00           C  
ATOM   1833  CG  ASP   312      23.998  28.325  -3.582  1.00  0.00           C  
ATOM   1834  OD1 ASP   312      24.953  28.187  -2.800  1.00  0.00           O  
ATOM   1835  OD2 ASP   312      23.196  27.390  -3.871  1.00  0.00           O  
ATOM   1836  N   ILE   313      23.374  32.787  -4.350  1.00  0.00           N  
ATOM   1837  CA  ILE   313      23.027  33.887  -5.251  1.00  0.00           C  
ATOM   1838  C   ILE   313      24.170  34.893  -5.348  1.00  0.00           C  
ATOM   1839  O   ILE   313      24.478  35.374  -6.448  1.00  0.00           O  
ATOM   1840  CB  ILE   313      21.712  34.573  -4.828  1.00  0.00           C  
ATOM   1841  CG1 ILE   313      20.484  33.651  -4.916  1.00  0.00           C  
ATOM   1842  CG2 ILE   313      21.357  35.799  -5.685  1.00  0.00           C  
ATOM   1843  CD1 ILE   313      20.201  33.145  -6.329  1.00  0.00           C  
ATOM   1844  N   MET   314      24.819  35.193  -4.226  1.00  0.00           N  
ATOM   1845  CA  MET   314      25.956  36.118  -4.289  1.00  0.00           C  
ATOM   1846  C   MET   314      27.188  35.430  -4.803  1.00  0.00           C  
ATOM   1847  O   MET   314      28.031  36.062  -5.452  1.00  0.00           O  
ATOM   1848  CB  MET   314      26.270  36.757  -2.929  1.00  0.00           C  
ATOM   1849  CG  MET   314      25.170  37.694  -2.427  1.00  0.00           C  
ATOM   1850  SD  MET   314      24.765  39.057  -3.560  1.00  0.00           S  
ATOM   1851  CE  MET   314      26.357  39.909  -3.357  1.00  0.00           C  
ATOM   1852  N   GLN   315      27.339  34.142  -4.510  1.00  0.00           N  
ATOM   1853  CA  GLN   315      28.489  33.437  -5.024  1.00  0.00           C  
ATOM   1854  C   GLN   315      28.431  33.426  -6.556  1.00  0.00           C  
ATOM   1855  O   GLN   315      29.463  33.597  -7.227  1.00  0.00           O  
ATOM   1856  CB  GLN   315      28.489  32.013  -4.512  1.00  0.00           C  
ATOM   1857  CG  GLN   315      29.707  31.203  -4.960  1.00  0.00           C  
ATOM   1858  CD  GLN   315      29.606  29.818  -4.339  1.00  0.00           C  
ATOM   1859  OE1 GLN   315      28.625  29.493  -3.672  1.00  0.00           O  
ATOM   1860  NE2 GLN   315      30.616  28.926  -4.523  1.00  0.00           N  
ATOM   1861  N   PHE   316      27.239  33.187  -7.100  1.00  0.00           N  
ATOM   1862  CA  PHE   316      27.069  33.146  -8.552  1.00  0.00           C  
ATOM   1863  C   PHE   316      27.340  34.534  -9.146  1.00  0.00           C  
ATOM   1864  O   PHE   316      28.142  34.662 -10.081  1.00  0.00           O  
ATOM   1865  CB  PHE   316      25.641  32.695  -8.940  1.00  0.00           C  
ATOM   1866  CG  PHE   316      25.495  31.269  -8.533  1.00  0.00           C  
ATOM   1867  CD1 PHE   316      26.611  30.465  -8.210  1.00  0.00           C  
ATOM   1868  CD2 PHE   316      24.216  30.688  -8.461  1.00  0.00           C  
ATOM   1869  CE1 PHE   316      26.462  29.103  -7.818  1.00  0.00           C  
ATOM   1870  CE2 PHE   316      24.038  29.326  -8.070  1.00  0.00           C  
ATOM   1871  CZ  PHE   316      25.168  28.530  -7.750  1.00  0.00           C  
ATOM   1872  N   MET   317      26.722  35.577  -8.585  1.00  0.00           N  
ATOM   1873  CA  MET   317      26.919  36.929  -9.112  1.00  0.00           C  
ATOM   1874  C   MET   317      28.370  37.377  -9.061  1.00  0.00           C  
ATOM   1875  O   MET   317      28.837  38.096  -9.952  1.00  0.00           O  
ATOM   1876  CB  MET   317      26.051  37.949  -8.342  1.00  0.00           C  
ATOM   1877  CG  MET   317      24.553  37.811  -8.623  1.00  0.00           C  
ATOM   1878  SD  MET   317      23.501  38.961  -7.687  1.00  0.00           S  
ATOM   1879  CE  MET   317      21.937  38.318  -8.348  1.00  0.00           C  
ATOM   1880  N   THR   318      29.094  36.963  -8.020  1.00  0.00           N  
ATOM   1881  CA  THR   318      30.493  37.359  -7.896  1.00  0.00           C  
ATOM   1882  C   THR   318      31.446  36.374  -8.580  1.00  0.00           C  
ATOM   1883  O   THR   318      32.646  36.436  -8.350  1.00  0.00           O  
ATOM   1884  CB  THR   318      30.886  37.471  -6.411  1.00  0.00           C  
ATOM   1885  OG1 THR   318      30.695  36.223  -5.760  1.00  0.00           O  
ATOM   1886  CG2 THR   318      30.011  38.538  -5.732  1.00  0.00           C  
ATOM   1887  N   ASN   319      30.909  35.475  -9.400  1.00  0.00           N  
ATOM   1888  CA  ASN   319      31.696  34.465 -10.121  1.00  0.00           C  
ATOM   1889  C   ASN   319      32.630  33.652  -9.221  1.00  0.00           C  
ATOM   1890  O   ASN   319      33.803  33.378  -9.559  1.00  0.00           O  
ATOM   1891  CB  ASN   319      32.506  35.098 -11.276  1.00  0.00           C  
ATOM   1892  CG  ASN   319      32.892  34.077 -12.324  1.00  0.00           C  
ATOM   1893  OD1 ASN   319      32.262  33.030 -12.418  1.00  0.00           O  
ATOM   1894  ND2 ASN   319      33.925  34.377 -13.134  1.00  0.00           N  
ATOM   1895  N   SER   320      32.101  33.246  -8.074  1.00  0.00           N  
ATOM   1896  CA  SER   320      32.888  32.443  -7.159  1.00  0.00           C  
ATOM   1897  C   SER   320      33.734  33.192  -6.148  1.00  0.00           C  
ATOM   1898  O   SER   320      34.310  32.547  -5.264  1.00  0.00           O  
ATOM   1899  CB  SER   320      33.807  31.525  -7.970  1.00  0.00           C  
ATOM   1900  OG  SER   320      34.846  32.283  -8.572  1.00  0.00           O  
ATOM   1901  N   TYR   321      33.809  34.519  -6.238  1.00  0.00           N  
ATOM   1902  CA  TYR   321      34.641  35.266  -5.286  1.00  0.00           C  
ATOM   1903  C   TYR   321      34.151  35.156  -3.844  1.00  0.00           C  
ATOM   1904  O   TYR   321      34.912  34.725  -2.974  1.00  0.00           O  
ATOM   1905  CB  TYR   321      34.749  36.722  -5.716  1.00  0.00           C  
ATOM   1906  CG  TYR   321      35.599  36.766  -6.939  1.00  0.00           C  
ATOM   1907  CD1 TYR   321      34.998  36.853  -8.202  1.00  0.00           C  
ATOM   1908  CD2 TYR   321      37.008  36.728  -6.862  1.00  0.00           C  
ATOM   1909  CE1 TYR   321      35.768  36.899  -9.381  1.00  0.00           C  
ATOM   1910  CE2 TYR   321      37.806  36.775  -8.051  1.00  0.00           C  
ATOM   1911  CZ  TYR   321      37.164  36.861  -9.304  1.00  0.00           C  
ATOM   1912  OH  TYR   321      37.890  36.903 -10.475  1.00  0.00           O  
ATOM   1913  N   LEU   322      32.914  35.582  -3.591  1.00  0.00           N  
ATOM   1914  CA  LEU   322      32.303  35.441  -2.263  1.00  0.00           C  
ATOM   1915  C   LEU   322      31.803  33.989  -2.210  1.00  0.00           C  
ATOM   1916  O   LEU   322      31.162  33.493  -3.154  1.00  0.00           O  
ATOM   1917  CB  LEU   322      31.151  36.419  -2.085  1.00  0.00           C  
ATOM   1918  CG  LEU   322      31.584  37.886  -2.125  1.00  0.00           C  
ATOM   1919  CD1 LEU   322      30.441  38.899  -2.069  1.00  0.00           C  
ATOM   1920  CD2 LEU   322      32.499  38.320  -0.980  1.00  0.00           C  
ATOM   1921  N   PRO   323      32.069  33.327  -1.096  1.00  0.00           N  
ATOM   1922  CA  PRO   323      31.772  31.915  -0.951  1.00  0.00           C  
ATOM   1923  C   PRO   323      30.504  31.488  -0.262  1.00  0.00           C  
ATOM   1924  O   PRO   323      30.200  32.005   0.800  1.00  0.00           O  
ATOM   1925  CB  PRO   323      32.912  31.243  -0.178  1.00  0.00           C  
ATOM   1926  CG  PRO   323      33.603  32.173   0.821  1.00  0.00           C  
ATOM   1927  CD  PRO   323      33.551  33.649   0.421  1.00  0.00           C  
ATOM   1928  N   SER   324      29.789  30.535  -0.863  1.00  0.00           N  
ATOM   1929  CA  SER   324      28.579  29.962  -0.211  1.00  0.00           C  
ATOM   1930  C   SER   324      29.093  28.632   0.362  1.00  0.00           C  
ATOM   1931  O   SER   324      29.270  27.640  -0.345  1.00  0.00           O  
ATOM   1932  CB  SER   324      27.443  29.730  -1.209  1.00  0.00           C  
ATOM   1933  OG  SER   324      26.263  29.287  -0.514  1.00  0.00           O  
ATOM   1934  N   THR   325      29.295  28.623   1.674  1.00  0.00           N  
ATOM   1935  CA  THR   325      29.909  27.488   2.332  1.00  0.00           C  
ATOM   1936  C   THR   325      28.936  26.368   2.605  1.00  0.00           C  
ATOM   1937  O   THR   325      27.761  26.617   2.817  1.00  0.00           O  
ATOM   1938  CB  THR   325      30.572  27.957   3.659  1.00  0.00           C  
ATOM   1939  OG1 THR   325      31.584  28.916   3.387  1.00  0.00           O  
ATOM   1940  CG2 THR   325      31.197  26.746   4.372  1.00  0.00           C  
ATOM   1941  N   PRO   326      29.439  25.133   2.499  1.00  0.00           N  
ATOM   1942  CA  PRO   326      28.657  23.935   2.821  1.00  0.00           C  
ATOM   1943  C   PRO   326      28.575  23.912   4.372  1.00  0.00           C  
ATOM   1944  O   PRO   326      29.553  24.213   5.081  1.00  0.00           O  
ATOM   1945  CB  PRO   326      29.411  22.684   2.340  1.00  0.00           C  
ATOM   1946  CG  PRO   326      30.432  22.973   1.238  1.00  0.00           C  
ATOM   1947  CD  PRO   326      31.126  24.329   1.386  1.00  0.00           C  
ATOM   1948  N   HIS   327      27.408  23.587   4.905  1.00  0.00           N  
ATOM   1949  CA  HIS   327      27.245  23.562   6.335  1.00  0.00           C  
ATOM   1950  C   HIS   327      26.147  22.566   6.667  1.00  0.00           C  
ATOM   1951  O   HIS   327      25.447  22.094   5.779  1.00  0.00           O  
ATOM   1952  CB  HIS   327      26.930  24.975   6.881  1.00  0.00           C  
ATOM   1953  CG  HIS   327      25.744  25.650   6.242  1.00  0.00           C  
ATOM   1954  ND1 HIS   327      25.793  26.209   4.985  1.00  0.00           N  
ATOM   1955  CD2 HIS   327      24.514  25.920   6.727  1.00  0.00           C  
ATOM   1956  CE1 HIS   327      24.639  26.802   4.725  1.00  0.00           C  
ATOM   1957  NE2 HIS   327      23.845  26.640   5.767  1.00  0.00           N  
ATOM   1958  N   LYS   328      26.032  22.223   7.945  1.00  0.00           N  
ATOM   1959  CA  LYS   328      25.036  21.257   8.369  1.00  0.00           C  
ATOM   1960  C   LYS   328      24.733  21.553   9.836  1.00  0.00           C  
ATOM   1961  O   LYS   328      25.324  22.459  10.412  1.00  0.00           O  
ATOM   1962  CB  LYS   328      25.590  19.831   8.207  1.00  0.00           C  
ATOM   1963  CG  LYS   328      26.794  19.539   9.105  1.00  0.00           C  
ATOM   1964  CD  LYS   328      27.344  18.119   8.949  1.00  0.00           C  
ATOM   1965  CE  LYS   328      28.580  17.844   9.807  1.00  0.00           C  
ATOM   1966  NZ  LYS   328      29.000  16.433   9.652  1.00  0.00           N  
ATOM   1967  N   VAL   329      23.810  20.793  10.415  1.00  0.00           N  
ATOM   1968  CA  VAL   329      23.472  20.994  11.812  1.00  0.00           C  
ATOM   1969  C   VAL   329      23.334  19.672  12.534  1.00  0.00           C  
ATOM   1970  O   VAL   329      22.683  18.750  12.040  1.00  0.00           O  
ATOM   1971  CB  VAL   329      22.168  21.809  11.953  1.00  0.00           C  
ATOM   1972  CG1 VAL   329      21.751  22.047  13.406  1.00  0.00           C  
ATOM   1973  CG2 VAL   329      22.249  23.202  11.326  1.00  0.00           C  
ATOM   1974  N   GLY   330      23.986  19.592  13.689  1.00  0.00           N  
ATOM   1975  CA  GLY   330      23.958  18.427  14.558  1.00  0.00           C  
ATOM   1976  C   GLY   330      22.844  18.530  15.598  1.00  0.00           C  
ATOM   1977  O   GLY   330      22.413  19.634  15.952  1.00  0.00           O  
ATOM   1978  N   LEU   331      22.061  17.465  15.794  1.00  0.00           N  
ATOM   1979  CA  LEU   331      21.042  17.630  16.868  1.00  0.00           C  
ATOM   1980  C   LEU   331      21.534  16.918  18.116  1.00  0.00           C  
ATOM   1981  O   LEU   331      21.710  15.697  18.135  1.00  0.00           O  
ATOM   1982  CB  LEU   331      19.636  17.034  16.748  1.00  0.00           C  
ATOM   1983  CG  LEU   331      18.847  17.568  15.551  1.00  0.00           C  
ATOM   1984  CD1 LEU   331      17.462  16.950  15.362  1.00  0.00           C  
ATOM   1985  CD2 LEU   331      18.564  19.069  15.582  1.00  0.00           C  
ATOM   1986  N   ASN   332      21.766  17.669  19.186  1.00  0.00           N  
ATOM   1987  CA  ASN   332      22.113  17.107  20.484  1.00  0.00           C  
ATOM   1988  C   ASN   332      20.912  17.260  21.434  1.00  0.00           C  
ATOM   1989  O   ASN   332      19.861  17.776  21.044  1.00  0.00           O  
ATOM   1990  CB  ASN   332      23.321  17.764  21.160  1.00  0.00           C  
ATOM   1991  CG  ASN   332      22.951  19.203  21.489  1.00  0.00           C  
ATOM   1992  OD1 ASN   332      21.790  19.598  21.387  1.00  0.00           O  
ATOM   1993  ND2 ASN   332      23.918  20.066  21.901  1.00  0.00           N  
ATOM   1994  N   THR   333      21.031  16.825  22.684  1.00  0.00           N  
ATOM   1995  CA  THR   333      19.960  16.965  23.674  1.00  0.00           C  
ATOM   1996  C   THR   333      19.740  18.369  24.192  1.00  0.00           C  
ATOM   1997  O   THR   333      18.672  18.705  24.711  1.00  0.00           O  
ATOM   1998  CB  THR   333      19.295  16.773  25.050  1.00  0.00           C  
ATOM   1999  OG1 THR   333      20.082  17.384  26.062  1.00  0.00           O  
ATOM   2000  CG2 THR   333      19.162  15.270  25.346  1.00  0.00           C  
ATOM   2001  N   ARG   334      20.747  19.225  24.064  1.00  0.00           N  
ATOM   2002  CA  ARG   334      20.707  20.635  24.421  1.00  0.00           C  
ATOM   2003  C   ARG   334      19.492  21.310  23.779  1.00  0.00           C  
ATOM   2004  O   ARG   334      19.158  21.016  22.628  1.00  0.00           O  
ATOM   2005  CB  ARG   334      21.800  21.616  23.989  1.00  0.00           C  
ATOM   2006  CG  ARG   334      23.129  21.407  24.717  1.00  0.00           C  
ATOM   2007  CD  ARG   334      24.200  22.435  24.344  1.00  0.00           C  
ATOM   2008  NE  ARG   334      25.417  22.125  25.146  1.00  0.00           N  
ATOM   2009  CZ  ARG   334      26.577  22.808  24.917  1.00  0.00           C  
ATOM   2010  NH1 ARG   334      26.342  23.704  23.914  1.00  0.00           N  
ATOM   2011  NH2 ARG   334      27.519  22.329  25.781  1.00  0.00           N  
ATOM   2012  N   GLU   335      18.793  22.221  24.468  1.00  0.00           N  
ATOM   2013  CA  GLU   335      17.711  22.980  23.839  1.00  0.00           C  
ATOM   2014  C   GLU   335      18.183  23.610  22.537  1.00  0.00           C  
ATOM   2015  O   GLU   335      19.147  24.381  22.514  1.00  0.00           O  
ATOM   2016  CB  GLU   335      17.119  24.180  24.586  1.00  0.00           C  
ATOM   2017  CG  GLU   335      15.919  24.809  23.876  1.00  0.00           C  
ATOM   2018  CD  GLU   335      15.386  25.930  24.756  1.00  0.00           C  
ATOM   2019  OE1 GLU   335      15.892  26.075  25.901  1.00  0.00           O  
ATOM   2020  OE2 GLU   335      14.466  26.658  24.296  1.00  0.00           O  
ATOM   2021  N   ARG   336      17.534  23.308  21.444  1.00  0.00           N  
ATOM   2022  CA  ARG   336      17.910  23.632  20.081  1.00  0.00           C  
ATOM   2023  C   ARG   336      16.770  24.314  19.359  1.00  0.00           C  
ATOM   2024  O   ARG   336      15.634  23.834  19.323  1.00  0.00           O  
ATOM   2025  CB  ARG   336      18.246  22.550  19.052  1.00  0.00           C  
ATOM   2026  CG  ARG   336      18.824  23.106  17.749  1.00  0.00           C  
ATOM   2027  CD  ARG   336      20.285  23.546  17.866  1.00  0.00           C  
ATOM   2028  NE  ARG   336      20.707  24.055  16.531  1.00  0.00           N  
ATOM   2029  CZ  ARG   336      21.864  24.770  16.407  1.00  0.00           C  
ATOM   2030  NH1 ARG   336      22.426  24.869  17.647  1.00  0.00           N  
ATOM   2031  NH2 ARG   336      22.006  25.108  15.093  1.00  0.00           N  
ATOM   2032  N   PHE   337      17.130  25.397  18.735  1.00  0.00           N  
ATOM   2033  CA  PHE   337      16.220  26.187  17.874  1.00  0.00           C  
ATOM   2034  C   PHE   337      17.031  27.292  17.217  1.00  0.00           C  
ATOM   2035  O   PHE   337      17.906  27.887  17.848  1.00  0.00           O  
ATOM   2036  CB  PHE   337      15.064  26.893  18.675  1.00  0.00           C  
ATOM   2037  CG  PHE   337      14.187  27.578  17.685  1.00  0.00           C  
ATOM   2038  CD1 PHE   337      13.160  26.895  16.994  1.00  0.00           C  
ATOM   2039  CD2 PHE   337      14.369  28.947  17.416  1.00  0.00           C  
ATOM   2040  CE1 PHE   337      12.323  27.560  16.052  1.00  0.00           C  
ATOM   2041  CE2 PHE   337      13.544  29.638  16.476  1.00  0.00           C  
ATOM   2042  CZ  PHE   337      12.518  28.938  15.790  1.00  0.00           C  
ATOM   2043  N   ALA   338      16.776  27.528  15.932  1.00  0.00           N  
ATOM   2044  CA  ALA   338      17.446  28.594  15.202  1.00  0.00           C  
ATOM   2045  C   ALA   338      16.390  29.328  14.370  1.00  0.00           C  
ATOM   2046  O   ALA   338      15.312  28.792  14.074  1.00  0.00           O  
ATOM   2047  CB  ALA   338      18.574  28.044  14.296  1.00  0.00           C  
ATOM   2048  N   PHE   339      16.718  30.565  13.999  1.00  0.00           N  
ATOM   2049  CA  PHE   339      15.799  31.424  13.246  1.00  0.00           C  
ATOM   2050  C   PHE   339      16.584  31.924  12.089  1.00  0.00           C  
ATOM   2051  O   PHE   339      17.434  32.806  12.262  1.00  0.00           O  
ATOM   2052  CB  PHE   339      15.385  32.646  14.075  1.00  0.00           C  
ATOM   2053  CG  PHE   339      14.706  32.145  15.303  1.00  0.00           C  
ATOM   2054  CD1 PHE   339      15.411  31.907  16.504  1.00  0.00           C  
ATOM   2055  CD2 PHE   339      13.321  31.897  15.287  1.00  0.00           C  
ATOM   2056  CE1 PHE   339      14.752  31.432  17.675  1.00  0.00           C  
ATOM   2057  CE2 PHE   339      12.637  31.420  16.446  1.00  0.00           C  
ATOM   2058  CZ  PHE   339      13.358  31.185  17.645  1.00  0.00           C  
ATOM   2059  N   ALA   340      16.306  31.389  10.911  1.00  0.00           N  
ATOM   2060  CA  ALA   340      17.056  31.793   9.740  1.00  0.00           C  
ATOM   2061  C   ALA   340      16.228  32.687   8.835  1.00  0.00           C  
ATOM   2062  O   ALA   340      15.107  32.322   8.456  1.00  0.00           O  
ATOM   2063  CB  ALA   340      17.520  30.551   8.966  1.00  0.00           C  
ATOM   2064  N   TYR   341      16.774  33.857   8.492  1.00  0.00           N  
ATOM   2065  CA  TYR   341      16.082  34.736   7.555  1.00  0.00           C  
ATOM   2066  C   TYR   341      16.865  34.750   6.237  1.00  0.00           C  
ATOM   2067  O   TYR   341      18.017  35.187   6.188  1.00  0.00           O  
ATOM   2068  CB  TYR   341      15.907  36.161   8.142  1.00  0.00           C  
ATOM   2069  CG  TYR   341      15.017  36.049   9.332  1.00  0.00           C  
ATOM   2070  CD1 TYR   341      15.573  35.864  10.604  1.00  0.00           C  
ATOM   2071  CD2 TYR   341      13.612  36.132   9.214  1.00  0.00           C  
ATOM   2072  CE1 TYR   341      14.765  35.756  11.752  1.00  0.00           C  
ATOM   2073  CE2 TYR   341      12.775  36.025  10.372  1.00  0.00           C  
ATOM   2074  CZ  TYR   341      13.373  35.837  11.634  1.00  0.00           C  
ATOM   2075  OH  TYR   341      12.608  35.724  12.775  1.00  0.00           O  
ATOM   2076  N   PHE   342      16.228  34.223   5.190  1.00  0.00           N  
ATOM   2077  CA  PHE   342      16.862  34.139   3.872  1.00  0.00           C  
ATOM   2078  C   PHE   342      16.454  35.305   3.007  1.00  0.00           C  
ATOM   2079  O   PHE   342      15.263  35.563   2.838  1.00  0.00           O  
ATOM   2080  CB  PHE   342      16.440  32.841   3.189  1.00  0.00           C  
ATOM   2081  CG  PHE   342      16.641  31.610   4.040  1.00  0.00           C  
ATOM   2082  CD1 PHE   342      15.553  30.962   4.609  1.00  0.00           C  
ATOM   2083  CD2 PHE   342      17.920  31.092   4.230  1.00  0.00           C  
ATOM   2084  CE1 PHE   342      15.716  29.797   5.371  1.00  0.00           C  
ATOM   2085  CE2 PHE   342      18.114  29.930   4.977  1.00  0.00           C  
ATOM   2086  CZ  PHE   342      17.000  29.274   5.557  1.00  0.00           C  
ATOM   2087  N   HIS   343      17.435  36.026   2.473  1.00  0.00           N  
ATOM   2088  CA  HIS   343      17.162  37.181   1.602  1.00  0.00           C  
ATOM   2089  C   HIS   343      17.267  36.636   0.200  1.00  0.00           C  
ATOM   2090  O   HIS   343      18.361  36.299  -0.236  1.00  0.00           O  
ATOM   2091  CB  HIS   343      18.221  38.254   1.834  1.00  0.00           C  
ATOM   2092  CG  HIS   343      17.972  39.504   1.043  1.00  0.00           C  
ATOM   2093  ND1 HIS   343      18.872  40.545   0.942  1.00  0.00           N  
ATOM   2094  CD2 HIS   343      16.907  39.885   0.299  1.00  0.00           C  
ATOM   2095  CE1 HIS   343      18.395  41.492   0.192  1.00  0.00           C  
ATOM   2096  NE2 HIS   343      17.196  41.125  -0.218  1.00  0.00           N  
ATOM   2097  N   GLU   344      16.130  36.533  -0.481  1.00  0.00           N  
ATOM   2098  CA  GLU   344      16.062  35.941  -1.799  1.00  0.00           C  
ATOM   2099  C   GLU   344      15.706  36.850  -2.936  1.00  0.00           C  
ATOM   2100  O   GLU   344      14.920  37.773  -2.793  1.00  0.00           O  
ATOM   2101  CB  GLU   344      14.978  34.870  -1.871  1.00  0.00           C  
ATOM   2102  CG  GLU   344      14.762  33.987  -0.701  1.00  0.00           C  
ATOM   2103  CD  GLU   344      13.665  32.946  -0.972  1.00  0.00           C  
ATOM   2104  OE1 GLU   344      12.610  33.251  -1.583  1.00  0.00           O  
ATOM   2105  OE2 GLU   344      13.850  31.802  -0.555  1.00  0.00           O  
ATOM   2106  N   PRO   345      16.271  36.568  -4.107  1.00  0.00           N  
ATOM   2107  CA  PRO   345      15.937  37.378  -5.274  1.00  0.00           C  
ATOM   2108  C   PRO   345      14.549  36.840  -5.715  1.00  0.00           C  
ATOM   2109  O   PRO   345      14.105  35.774  -5.263  1.00  0.00           O  
ATOM   2110  CB  PRO   345      17.044  37.006  -6.261  1.00  0.00           C  
ATOM   2111  CG  PRO   345      17.340  35.563  -5.917  1.00  0.00           C  
ATOM   2112  CD  PRO   345      17.307  35.558  -4.405  1.00  0.00           C  
ATOM   2113  N   SER   346      13.841  37.573  -6.594  1.00  0.00           N  
ATOM   2114  CA  SER   346      12.528  37.134  -7.088  1.00  0.00           C  
ATOM   2115  C   SER   346      12.790  35.784  -7.783  1.00  0.00           C  
ATOM   2116  O   SER   346      13.736  35.649  -8.566  1.00  0.00           O  
ATOM   2117  CB  SER   346      12.125  38.266  -8.051  1.00  0.00           C  
ATOM   2118  OG  SER   346      12.007  39.491  -7.342  1.00  0.00           O  
ATOM   2119  N   PHE   347      11.803  34.893  -7.753  1.00  0.00           N  
ATOM   2120  CA  PHE   347      11.961  33.577  -8.363  1.00  0.00           C  
ATOM   2121  C   PHE   347      12.062  33.642  -9.880  1.00  0.00           C  
ATOM   2122  O   PHE   347      12.537  32.710 -10.534  1.00  0.00           O  
ATOM   2123  CB  PHE   347      10.873  32.500  -8.251  1.00  0.00           C  
ATOM   2124  CG  PHE   347       9.699  32.965  -9.042  1.00  0.00           C  
ATOM   2125  CD1 PHE   347       9.598  32.741 -10.434  1.00  0.00           C  
ATOM   2126  CD2 PHE   347       8.649  33.649  -8.403  1.00  0.00           C  
ATOM   2127  CE1 PHE   347       8.470  33.185 -11.182  1.00  0.00           C  
ATOM   2128  CE2 PHE   347       7.507  34.105  -9.129  1.00  0.00           C  
ATOM   2129  CZ  PHE   347       7.420  33.873 -10.526  1.00  0.00           C  
ATOM   2130  N   GLN   348      11.616  34.747 -10.469  1.00  0.00           N  
ATOM   2131  CA  GLN   348      11.675  34.885 -11.920  1.00  0.00           C  
ATOM   2132  C   GLN   348      13.004  35.480 -12.376  1.00  0.00           C  
ATOM   2133  O   GLN   348      13.320  35.542 -13.567  1.00  0.00           O  
ATOM   2134  CB  GLN   348      10.737  35.810 -12.702  1.00  0.00           C  
ATOM   2135  CG  GLN   348      11.087  37.293 -12.563  1.00  0.00           C  
ATOM   2136  CD  GLN   348      10.126  38.087 -13.436  1.00  0.00           C  
ATOM   2137  OE1 GLN   348       9.309  37.518 -14.159  1.00  0.00           O  
ATOM   2138  NE2 GLN   348      10.172  39.446 -13.418  1.00  0.00           N  
ATOM   2139  N   ALA   349      13.801  35.926 -11.411  1.00  0.00           N  
ATOM   2140  CA  ALA   349      15.092  36.531 -11.701  1.00  0.00           C  
ATOM   2141  C   ALA   349      16.205  35.505 -11.923  1.00  0.00           C  
ATOM   2142  O   ALA   349      16.373  34.548 -11.163  1.00  0.00           O  
ATOM   2143  CB  ALA   349      15.541  37.461 -10.578  1.00  0.00           C  
ATOM   2144  N   VAL   350      16.981  35.706 -12.982  1.00  0.00           N  
ATOM   2145  CA  VAL   350      18.111  34.833 -13.272  1.00  0.00           C  
ATOM   2146  C   VAL   350      19.378  35.675 -13.183  1.00  0.00           C  
ATOM   2147  O   VAL   350      19.489  36.745 -13.788  1.00  0.00           O  
ATOM   2148  CB  VAL   350      18.821  34.077 -14.416  1.00  0.00           C  
ATOM   2149  CG1 VAL   350      20.077  33.328 -13.965  1.00  0.00           C  
ATOM   2150  CG2 VAL   350      17.942  33.018 -15.085  1.00  0.00           C  
ATOM   2151  N   VAL   351      20.356  35.199 -12.422  1.00  0.00           N  
ATOM   2152  CA  VAL   351      21.614  35.917 -12.276  1.00  0.00           C  
ATOM   2153  C   VAL   351      22.788  35.036 -12.680  1.00  0.00           C  
ATOM   2154  O   VAL   351      23.014  33.954 -12.132  1.00  0.00           O  
ATOM   2155  CB  VAL   351      22.584  36.482 -11.216  1.00  0.00           C  
ATOM   2156  CG1 VAL   351      23.828  37.141 -11.816  1.00  0.00           C  
ATOM   2157  CG2 VAL   351      21.955  37.554 -10.323  1.00  0.00           C  
ATOM   2158  N   SER   352      23.552  35.504 -13.658  1.00  0.00           N  
ATOM   2159  CA  SER   352      24.722  34.785 -14.134  1.00  0.00           C  
ATOM   2160  C   SER   352      25.913  35.698 -13.898  1.00  0.00           C  
ATOM   2161  O   SER   352      25.889  36.890 -14.216  1.00  0.00           O  
ATOM   2162  CB  SER   352      25.070  34.408 -15.576  1.00  0.00           C  
ATOM   2163  OG  SER   352      25.201  35.579 -16.369  1.00  0.00           O  
ATOM   2164  N   PRO   353      27.058  35.094 -13.373  1.00  0.00           N  
ATOM   2165  CA  PRO   353      28.170  35.972 -12.985  1.00  0.00           C  
ATOM   2166  C   PRO   353      28.015  37.326 -13.667  1.00  0.00           C  
ATOM   2167  O   PRO   353      27.697  37.376 -14.866  1.00  0.00           O  
ATOM   2168  CB  PRO   353      29.386  35.231 -13.491  1.00  0.00           C  
ATOM   2169  CG  PRO   353      28.970  33.775 -13.336  1.00  0.00           C  
ATOM   2170  CD  PRO   353      27.538  33.772 -13.818  1.00  0.00           C  
ATOM   2171  N   VAL   354      28.231  38.403 -12.909  1.00  0.00           N  
ATOM   2172  CA  VAL   354      28.142  39.767 -13.452  1.00  0.00           C  
ATOM   2173  C   VAL   354      29.233  39.936 -14.503  1.00  0.00           C  
ATOM   2174  O   VAL   354      30.305  39.354 -14.369  1.00  0.00           O  
ATOM   2175  CB  VAL   354      28.372  40.809 -12.351  1.00  0.00           C  
ATOM   2176  CG1 VAL   354      28.537  42.234 -12.884  1.00  0.00           C  
ATOM   2177  CG2 VAL   354      27.227  40.890 -11.339  1.00  0.00           C  
ATOM   2178  N   ALA   355      28.969  40.725 -15.567  1.00  0.00           N  
ATOM   2179  CA  ALA   355      29.983  40.930 -16.625  1.00  0.00           C  
ATOM   2180  C   ALA   355      31.335  41.362 -16.069  1.00  0.00           C  
ATOM   2181  O   ALA   355      32.391  40.875 -16.491  1.00  0.00           O  
ATOM   2182  CB  ALA   355      29.333  42.010 -17.518  1.00  0.00           C  
ATOM   2183  N   LYS   356      31.296  42.276 -15.107  1.00  0.00           N  
ATOM   2184  CA  LYS   356      32.502  42.794 -14.467  1.00  0.00           C  
ATOM   2185  C   LYS   356      33.368  41.727 -13.809  1.00  0.00           C  
ATOM   2186  O   LYS   356      34.576  41.923 -13.626  1.00  0.00           O  
ATOM   2187  CB  LYS   356      32.138  43.827 -13.402  1.00  0.00           C  
ATOM   2188  CG  LYS   356      31.585  45.131 -13.981  1.00  0.00           C  
ATOM   2189  CD  LYS   356      32.621  45.943 -14.761  1.00  0.00           C  
ATOM   2190  CE  LYS   356      32.102  47.301 -15.238  1.00  0.00           C  
ATOM   2191  NZ  LYS   356      33.144  47.992 -16.029  1.00  0.00           N  
ATOM   2192  N   LEU   357      32.743  40.608 -13.433  1.00  0.00           N  
ATOM   2193  CA  LEU   357      33.457  39.518 -12.771  1.00  0.00           C  
ATOM   2194  C   LEU   357      33.917  38.429 -13.743  1.00  0.00           C  
ATOM   2195  O   LEU   357      34.507  37.453 -13.307  1.00  0.00           O  
ATOM   2196  CB  LEU   357      32.534  38.883 -11.711  1.00  0.00           C  
ATOM   2197  CG  LEU   357      32.116  39.854 -10.605  1.00  0.00           C  
ATOM   2198  CD1 LEU   357      31.121  39.290  -9.592  1.00  0.00           C  
ATOM   2199  CD2 LEU   357      33.259  40.369  -9.732  1.00  0.00           C  
ATOM   2200  N   TYR   358      33.653  38.598 -15.044  1.00  0.00           N  
ATOM   2201  CA  TYR   358      34.005  37.602 -16.056  1.00  0.00           C  
ATOM   2202  C   TYR   358      34.917  38.188 -17.128  1.00  0.00           C  
ATOM   2203  O   TYR   358      34.731  39.330 -17.546  1.00  0.00           O  
ATOM   2204  CB  TYR   358      32.730  37.039 -16.730  1.00  0.00           C  
ATOM   2205  CG  TYR   358      31.955  36.312 -15.686  1.00  0.00           C  
ATOM   2206  CD1 TYR   358      30.975  36.988 -14.948  1.00  0.00           C  
ATOM   2207  CD2 TYR   358      32.178  34.943 -15.418  1.00  0.00           C  
ATOM   2208  CE1 TYR   358      30.220  36.334 -13.954  1.00  0.00           C  
ATOM   2209  CE2 TYR   358      31.419  34.263 -14.412  1.00  0.00           C  
ATOM   2210  CZ  TYR   358      30.443  34.978 -13.690  1.00  0.00           C  
ATOM   2211  OH  TYR   358      29.691  34.367 -12.709  1.00  0.00           O  
ATOM   2212  N   ASP   359      35.891  37.394 -17.572  1.00  0.00           N  
ATOM   2213  CA  ASP   359      36.842  37.842 -18.589  1.00  0.00           C  
ATOM   2214  C   ASP   359      37.470  36.618 -19.244  1.00  0.00           C  
ATOM   2215  O   ASP   359      37.184  35.485 -18.866  1.00  0.00           O  
ATOM   2216  CB  ASP   359      37.928  38.711 -17.956  1.00  0.00           C  
ATOM   2217  CG  ASP   359      38.789  39.278 -19.076  1.00  0.00           C  
ATOM   2218  OD1 ASP   359      38.588  38.858 -20.247  1.00  0.00           O  
ATOM   2219  OD2 ASP   359      39.659  40.139 -18.775  1.00  0.00           O  
ATOM   2220  N   GLY   360      36.865  36.035 -20.265  1.00  0.00           N  
ATOM   2221  CA  GLY   360      37.396  34.803 -20.807  1.00  0.00           C  
ATOM   2222  C   GLY   360      37.118  33.589 -19.926  1.00  0.00           C  
ATOM   2223  O   GLY   360      37.908  32.641 -19.923  1.00  0.00           O  
ATOM   2224  N   GLN   361      36.033  33.545 -19.162  1.00  0.00           N  
ATOM   2225  CA  GLN   361      35.818  32.450 -18.254  1.00  0.00           C  
ATOM   2226  C   GLN   361      34.453  31.847 -18.536  1.00  0.00           C  
ATOM   2227  O   GLN   361      33.559  32.534 -19.038  1.00  0.00           O  
ATOM   2228  CB  GLN   361      35.703  32.625 -16.736  1.00  0.00           C  
ATOM   2229  CG  GLN   361      36.944  33.253 -16.099  1.00  0.00           C  
ATOM   2230  CD  GLN   361      38.073  32.235 -16.165  1.00  0.00           C  
ATOM   2231  OE1 GLN   361      37.857  31.037 -15.990  1.00  0.00           O  
ATOM   2232  NE2 GLN   361      39.341  32.657 -16.421  1.00  0.00           N  
ATOM   2233  N   PRO   362      34.231  30.566 -18.236  1.00  0.00           N  
ATOM   2234  CA  PRO   362      32.946  29.875 -18.370  1.00  0.00           C  
ATOM   2235  C   PRO   362      32.303  29.688 -16.983  1.00  0.00           C  
ATOM   2236  O   PRO   362      32.250  28.584 -16.436  1.00  0.00           O  
ATOM   2237  CB  PRO   362      32.176  28.558 -18.502  1.00  0.00           C  
ATOM   2238  CG  PRO   362      32.848  27.384 -17.788  1.00  0.00           C  
ATOM   2239  CD  PRO   362      34.377  27.443 -17.818  1.00  0.00           C  
ATOM   2240  N   PRO   363      31.808  30.777 -16.407  1.00  0.00           N  
ATOM   2241  CA  PRO   363      31.340  30.818 -15.036  1.00  0.00           C  
ATOM   2242  C   PRO   363      30.111  29.947 -14.771  1.00  0.00           C  
ATOM   2243  O   PRO   363      29.517  29.443 -15.728  1.00  0.00           O  
ATOM   2244  CB  PRO   363      30.550  31.550 -13.948  1.00  0.00           C  
ATOM   2245  CG  PRO   363      29.409  32.409 -14.496  1.00  0.00           C  
ATOM   2246  CD  PRO   363      29.728  33.067 -15.840  1.00  0.00           C  
ATOM   2247  N   VAL   364      29.698  29.645 -13.497  1.00  0.00           N  
ATOM   2248  CA  VAL   364      28.306  29.199 -13.414  1.00  0.00           C  
ATOM   2249  C   VAL   364      27.515  29.606 -14.658  1.00  0.00           C  
ATOM   2250  O   VAL   364      27.725  30.678 -15.185  1.00  0.00           O  
ATOM   2251  CB  VAL   364      27.587  29.858 -12.258  1.00  0.00           C  
ATOM   2252  CG1 VAL   364      26.095  29.526 -12.198  1.00  0.00           C  
ATOM   2253  CG2 VAL   364      28.141  29.460 -10.888  1.00  0.00           C  
ATOM   2254  N   GLU   365      26.577  28.751 -15.110  1.00  0.00           N  
ATOM   2255  CA  GLU   365      25.754  29.058 -16.282  1.00  0.00           C  
ATOM   2256  C   GLU   365      24.579  29.868 -15.763  1.00  0.00           C  
ATOM   2257  O   GLU   365      24.302  29.881 -14.558  1.00  0.00           O  
ATOM   2258  CB  GLU   365      25.354  27.668 -16.792  1.00  0.00           C  
ATOM   2259  CG  GLU   365      26.541  26.826 -17.264  1.00  0.00           C  
ATOM   2260  CD  GLU   365      26.006  25.484 -17.742  1.00  0.00           C  
ATOM   2261  OE1 GLU   365      24.775  25.254 -17.601  1.00  0.00           O  
ATOM   2262  OE2 GLU   365      26.821  24.671 -18.255  1.00  0.00           O  
ATOM   2263  N   LYS   366      23.854  30.550 -16.650  1.00  0.00           N  
ATOM   2264  CA  LYS   366      22.723  31.346 -16.147  1.00  0.00           C  
ATOM   2265  C   LYS   366      21.486  30.570 -15.767  1.00  0.00           C  
ATOM   2266  O   LYS   366      21.096  29.684 -16.508  1.00  0.00           O  
ATOM   2267  CB  LYS   366      22.442  32.312 -17.298  1.00  0.00           C  
ATOM   2268  CG  LYS   366      21.308  33.297 -17.005  1.00  0.00           C  
ATOM   2269  CD  LYS   366      21.089  34.327 -18.115  1.00  0.00           C  
ATOM   2270  CE  LYS   366      19.952  35.308 -17.824  1.00  0.00           C  
ATOM   2271  NZ  LYS   366      19.826  36.280 -18.934  1.00  0.00           N  
ATOM   2272  N   ILE   367      20.896  30.911 -14.609  1.00  0.00           N  
ATOM   2273  CA  ILE   367      19.672  30.281 -14.099  1.00  0.00           C  
ATOM   2274  C   ILE   367      18.846  31.243 -13.255  1.00  0.00           C  
ATOM   2275  O   ILE   367      19.400  32.146 -12.624  1.00  0.00           O  
ATOM   2276  CB  ILE   367      19.988  29.051 -13.224  1.00  0.00           C  
ATOM   2277  CG1 ILE   367      20.929  29.361 -12.048  1.00  0.00           C  
ATOM   2278  CG2 ILE   367      20.670  27.909 -13.995  1.00  0.00           C  
ATOM   2279  CD1 ILE   367      21.102  28.190 -11.081  1.00  0.00           C  
ATOM   2280  N   HIS   368      17.516  31.118 -13.265  1.00  0.00           N  
ATOM   2281  CA  HIS   368      16.731  31.959 -12.355  1.00  0.00           C  
ATOM   2282  C   HIS   368      16.905  31.257 -10.993  1.00  0.00           C  
ATOM   2283  O   HIS   368      17.400  30.123 -10.932  1.00  0.00           O  
ATOM   2284  CB  HIS   368      15.219  31.951 -12.676  1.00  0.00           C  
ATOM   2285  CG  HIS   368      14.895  32.600 -13.989  1.00  0.00           C  
ATOM   2286  ND1 HIS   368      13.654  32.549 -14.590  1.00  0.00           N  
ATOM   2287  CD2 HIS   368      15.664  33.330 -14.831  1.00  0.00           C  
ATOM   2288  CE1 HIS   368      13.661  33.200 -15.713  1.00  0.00           C  
ATOM   2289  NE2 HIS   368      14.873  33.691 -15.894  1.00  0.00           N  
ATOM   2290  N   TYR   369      16.496  31.928  -9.918  1.00  0.00           N  
ATOM   2291  CA  TYR   369      16.591  31.366  -8.583  1.00  0.00           C  
ATOM   2292  C   TYR   369      15.822  30.018  -8.532  1.00  0.00           C  
ATOM   2293  O   TYR   369      16.318  29.020  -7.996  1.00  0.00           O  
ATOM   2294  CB  TYR   369      16.020  32.408  -7.588  1.00  0.00           C  
ATOM   2295  CG  TYR   369      16.094  31.812  -6.224  1.00  0.00           C  
ATOM   2296  CD1 TYR   369      17.316  31.788  -5.540  1.00  0.00           C  
ATOM   2297  CD2 TYR   369      14.953  31.271  -5.591  1.00  0.00           C  
ATOM   2298  CE1 TYR   369      17.425  31.236  -4.248  1.00  0.00           C  
ATOM   2299  CE2 TYR   369      15.047  30.706  -4.278  1.00  0.00           C  
ATOM   2300  CZ  TYR   369      16.294  30.699  -3.623  1.00  0.00           C  
ATOM   2301  OH  TYR   369      16.433  30.162  -2.361  1.00  0.00           O  
ATOM   2302  N   GLY   370      14.616  29.971  -9.101  1.00  0.00           N  
ATOM   2303  CA  GLY   370      13.846  28.711  -9.115  1.00  0.00           C  
ATOM   2304  C   GLY   370      14.575  27.585  -9.851  1.00  0.00           C  
ATOM   2305  O   GLY   370      14.564  26.431  -9.426  1.00  0.00           O  
ATOM   2306  N   THR   371      15.178  27.920 -10.985  1.00  0.00           N  
ATOM   2307  CA  THR   371      15.895  26.950 -11.796  1.00  0.00           C  
ATOM   2308  C   THR   371      17.114  26.430 -11.080  1.00  0.00           C  
ATOM   2309  O   THR   371      17.494  25.269 -11.218  1.00  0.00           O  
ATOM   2310  CB  THR   371      16.317  27.616 -13.113  1.00  0.00           C  
ATOM   2311  OG1 THR   371      15.170  28.035 -13.837  1.00  0.00           O  
ATOM   2312  CG2 THR   371      17.114  26.610 -13.960  1.00  0.00           C  
ATOM   2313  N   HIS   372      17.740  27.309 -10.316  1.00  0.00           N  
ATOM   2314  CA  HIS   372      18.934  26.927  -9.550  1.00  0.00           C  
ATOM   2315  C   HIS   372      18.552  25.910  -8.464  1.00  0.00           C  
ATOM   2316  O   HIS   372      19.214  24.889  -8.288  1.00  0.00           O  
ATOM   2317  CB  HIS   372      19.531  28.181  -8.913  1.00  0.00           C  
ATOM   2318  CG  HIS   372      20.713  27.906  -8.039  1.00  0.00           C  
ATOM   2319  ND1 HIS   372      21.891  27.383  -8.525  1.00  0.00           N  
ATOM   2320  CD2 HIS   372      20.882  28.055  -6.701  1.00  0.00           C  
ATOM   2321  CE1 HIS   372      22.739  27.223  -7.519  1.00  0.00           C  
ATOM   2322  NE2 HIS   372      22.147  27.622  -6.404  1.00  0.00           N  
ATOM   2323  N   PHE   373      17.486  26.210  -7.735  1.00  0.00           N  
ATOM   2324  CA  PHE   373      16.988  25.300  -6.698  1.00  0.00           C  
ATOM   2325  C   PHE   373      16.678  23.970  -7.383  1.00  0.00           C  
ATOM   2326  O   PHE   373      17.155  22.922  -6.959  1.00  0.00           O  
ATOM   2327  CB  PHE   373      15.718  25.892  -6.057  1.00  0.00           C  
ATOM   2328  CG  PHE   373      15.230  24.915  -5.044  1.00  0.00           C  
ATOM   2329  CD1 PHE   373      15.814  24.811  -3.761  1.00  0.00           C  
ATOM   2330  CD2 PHE   373      14.156  24.060  -5.354  1.00  0.00           C  
ATOM   2331  CE1 PHE   373      15.338  23.876  -2.797  1.00  0.00           C  
ATOM   2332  CE2 PHE   373      13.660  23.114  -4.407  1.00  0.00           C  
ATOM   2333  CZ  PHE   373      14.256  23.022  -3.123  1.00  0.00           C  
ATOM   2334  N   THR   374      15.909  24.002  -8.474  1.00  0.00           N  
ATOM   2335  CA  THR   374      15.586  22.754  -9.164  1.00  0.00           C  
ATOM   2336  C   THR   374      16.836  21.958  -9.600  1.00  0.00           C  
ATOM   2337  O   THR   374      16.871  20.734  -9.483  1.00  0.00           O  
ATOM   2338  CB  THR   374      14.675  23.028 -10.376  1.00  0.00           C  
ATOM   2339  OG1 THR   374      13.450  23.603  -9.946  1.00  0.00           O  
ATOM   2340  CG2 THR   374      14.388  21.705 -11.106  1.00  0.00           C  
ATOM   2341  N   ASN   375      17.868  22.642 -10.089  1.00  0.00           N  
ATOM   2342  CA  ASN   375      19.077  21.961 -10.519  1.00  0.00           C  
ATOM   2343  C   ASN   375      19.792  21.271  -9.351  1.00  0.00           C  
ATOM   2344  O   ASN   375      20.313  20.176  -9.496  1.00  0.00           O  
ATOM   2345  CB  ASN   375      20.012  22.959 -11.218  1.00  0.00           C  
ATOM   2346  CG  ASN   375      19.419  23.284 -12.581  1.00  0.00           C  
ATOM   2347  OD1 ASN   375      18.595  22.537 -13.108  1.00  0.00           O  
ATOM   2348  ND2 ASN   375      19.806  24.416 -13.228  1.00  0.00           N  
ATOM   2349  N   MET   376      19.832  21.919  -8.198  1.00  0.00           N  
ATOM   2350  CA  MET   376      20.463  21.316  -7.026  1.00  0.00           C  
ATOM   2351  C   MET   376      19.639  20.092  -6.578  1.00  0.00           C  
ATOM   2352  O   MET   376      20.198  19.068  -6.211  1.00  0.00           O  
ATOM   2353  CB  MET   376      20.534  22.336  -5.869  1.00  0.00           C  
ATOM   2354  CG  MET   376      21.486  23.502  -6.141  1.00  0.00           C  
ATOM   2355  SD  MET   376      23.223  23.019  -6.374  1.00  0.00           S  
ATOM   2356  CE  MET   376      23.143  23.010  -8.189  1.00  0.00           C  
ATOM   2357  N   PHE   377      18.312  20.212  -6.604  1.00  0.00           N  
ATOM   2358  CA  PHE   377      17.431  19.103  -6.205  1.00  0.00           C  
ATOM   2359  C   PHE   377      17.502  17.961  -7.227  1.00  0.00           C  
ATOM   2360  O   PHE   377      17.446  16.784  -6.858  1.00  0.00           O  
ATOM   2361  CB  PHE   377      15.984  19.597  -6.063  1.00  0.00           C  
ATOM   2362  CG  PHE   377      15.194  18.496  -5.443  1.00  0.00           C  
ATOM   2363  CD1 PHE   377      15.273  18.203  -4.063  1.00  0.00           C  
ATOM   2364  CD2 PHE   377      14.336  17.715  -6.239  1.00  0.00           C  
ATOM   2365  CE1 PHE   377      14.510  17.151  -3.478  1.00  0.00           C  
ATOM   2366  CE2 PHE   377      13.561  16.655  -5.678  1.00  0.00           C  
ATOM   2367  CZ  PHE   377      13.651  16.372  -4.291  1.00  0.00           C  
TER
