# Supplementary material for: Comparative sequence analysis and mutagenesis of Ethylene Forming Enzyme (EFE) 2-oxoglutarate/Fe(II)-dependent dioxygenase homologs
Source: BMC Biochem. 2014 Oct 2;15:22. doi: 10.1186/1471-2091-15-22 (PMC4202696; doi:10.1186/1471-2091-15-22)
Supplement: Additional file 4 — Protein model of EFE from P. chrysogenum. [file 1471-2091-15-22-S4.pdb]

REMARK  99  Chain ID : 1
REMARK  99  Residues : 348
REMARK  99  Atoms    : 2961
REMARK  99  File     : d1gp6a_.1.pdb.sc
ATOM      1  N   ILE     9       0.781   9.533   5.910  1.00  0.00           N  
ATOM      2  CA  ILE     9       0.879   9.776   7.341  1.00  0.00           C  
ATOM      3  C   ILE     9       1.587  11.123   7.492  1.00  0.00           C  
ATOM      4  O   ILE     9       2.400  11.486   6.644  1.00  0.00           O  
ATOM      5  CB  ILE     9       1.714   8.663   8.010  1.00  0.00           C  
ATOM      6  CG1 ILE     9       1.613   8.659   9.545  1.00  0.00           C  
ATOM      7  CG2 ILE     9       3.219   8.758   7.706  1.00  0.00           C  
ATOM      8  CD1 ILE     9       2.182   7.396  10.190  1.00  0.00           C  
ATOM      9  N   ALA    10       1.273  11.864   8.548  1.00  0.00           N  
ATOM     10  CA  ALA    10       1.953  13.145   8.804  1.00  0.00           C  
ATOM     11  C   ALA    10       2.787  12.870  10.044  1.00  0.00           C  
ATOM     12  O   ALA    10       2.240  12.748  11.141  1.00  0.00           O  
ATOM     13  CB  ALA    10       0.955  14.279   9.107  1.00  0.00           C  
ATOM     14  N   LEU    11       4.100  12.746   9.866  1.00  0.00           N  
ATOM     15  CA  LEU    11       5.001  12.448  10.978  1.00  0.00           C  
ATOM     16  C   LEU    11       5.879  13.640  11.337  1.00  0.00           C  
ATOM     17  O   LEU    11       6.613  14.144  10.493  1.00  0.00           O  
ATOM     18  CB  LEU    11       5.885  11.255  10.599  1.00  0.00           C  
ATOM     19  CG  LEU    11       6.910  10.889  11.674  1.00  0.00           C  
ATOM     20  CD1 LEU    11       6.315  10.399  12.993  1.00  0.00           C  
ATOM     21  CD2 LEU    11       7.883   9.776  11.287  1.00  0.00           C  
ATOM     22  N   ARG    12       5.776  14.124  12.571  1.00  0.00           N  
ATOM     23  CA  ARG    12       6.602  15.249  13.014  1.00  0.00           C  
ATOM     24  C   ARG    12       7.729  14.654  13.836  1.00  0.00           C  
ATOM     25  O   ARG    12       7.519  13.670  14.556  1.00  0.00           O  
ATOM     26  CB  ARG    12       5.786  16.198  13.884  1.00  0.00           C  
ATOM     27  CG  ARG    12       4.560  16.725  13.165  1.00  0.00           C  
ATOM     28  CD  ARG    12       4.945  17.441  11.889  1.00  0.00           C  
ATOM     29  NE  ARG    12       3.762  17.983  11.226  1.00  0.00           N  
ATOM     30  CZ  ARG    12       3.736  18.356   9.954  1.00  0.00           C  
ATOM     31  NH1 ARG    12       4.821  18.234   9.192  1.00  0.00           N  
ATOM     32  NH2 ARG    12       2.633  18.879   9.453  1.00  0.00           N  
ATOM     33  N   PRO    13       8.926  15.244  13.747  1.00  0.00           N  
ATOM     34  CA  PRO    13      10.053  14.720  14.505  1.00  0.00           C  
ATOM     35  C   PRO    13       9.829  14.944  16.005  1.00  0.00           C  
ATOM     36  O   PRO    13      10.280  14.163  16.847  1.00  0.00           O  
ATOM     37  CB  PRO    13      11.398  15.384  14.027  1.00  0.00           C  
ATOM     38  CG  PRO    13      11.324  15.961  12.612  1.00  0.00           C  
ATOM     39  CD  PRO    13       9.946  16.517  12.248  1.00  0.00           C  
ATOM     40  N   PRO    14       9.122  16.002  16.365  1.00  0.00           N  
ATOM     41  CA  PRO    14       8.868  16.221  17.786  1.00  0.00           C  
ATOM     42  C   PRO    14       8.020  15.053  18.345  1.00  0.00           C  
ATOM     43  O   PRO    14       8.246  14.572  19.461  1.00  0.00           O  
ATOM     44  CB  PRO    14       8.144  17.545  17.989  1.00  0.00           C  
ATOM     45  CG  PRO    14       7.435  18.052  16.731  1.00  0.00           C  
ATOM     46  CD  PRO    14       8.143  17.665  15.431  1.00  0.00           C  
ATOM     47  N   VAL    15       7.069  14.583  17.546  1.00  0.00           N  
ATOM     48  CA  VAL    15       6.214  13.475  17.943  1.00  0.00           C  
ATOM     49  C   VAL    15       7.062  12.233  18.119  1.00  0.00           C  
ATOM     50  O   VAL    15       6.967  11.523  19.124  1.00  0.00           O  
ATOM     51  CB  VAL    15       5.147  13.228  16.876  1.00  0.00           C  
ATOM     52  CG1 VAL    15       4.327  11.959  17.116  1.00  0.00           C  
ATOM     53  CG2 VAL    15       4.118  14.355  16.770  1.00  0.00           C  
ATOM     54  N   ILE    16       7.910  11.975  17.133  1.00  0.00           N  
ATOM     55  CA  ILE    16       8.780  10.819  17.170  1.00  0.00           C  
ATOM     56  C   ILE    16       9.719  10.858  18.372  1.00  0.00           C  
ATOM     57  O   ILE    16       9.939   9.818  19.019  1.00  0.00           O  
ATOM     58  CB  ILE    16       9.579  10.762  15.871  1.00  0.00           C  
ATOM     59  CG1 ILE    16       8.717  10.460  14.634  1.00  0.00           C  
ATOM     60  CG2 ILE    16      10.674   9.682  15.872  1.00  0.00           C  
ATOM     61  CD1 ILE    16       9.455  10.666  13.312  1.00  0.00           C  
ATOM     62  N   CYS    17      10.254  12.041  18.683  1.00  0.00           N  
ATOM     63  CA  CYS    17      11.178  12.223  19.795  1.00  0.00           C  
ATOM     64  C   CYS    17      10.525  11.933  21.139  1.00  0.00           C  
ATOM     65  O   CYS    17      11.192  11.554  22.113  1.00  0.00           O  
ATOM     66  CB  CYS    17      11.739  13.671  19.797  1.00  0.00           C  
ATOM     67  SG  CYS    17      12.589  13.926  18.689  1.00  0.00           S  
ATOM     68  N   HIS    18       9.215  12.131  21.183  1.00  0.00           N  
ATOM     69  CA  HIS    18       8.451  11.918  22.410  1.00  0.00           C  
ATOM     70  C   HIS    18       7.676  10.605  22.455  1.00  0.00           C  
ATOM     71  O   HIS    18       7.008  10.322  23.451  1.00  0.00           O  
ATOM     72  CB  HIS    18       7.469  13.073  22.582  1.00  0.00           C  
ATOM     73  CG  HIS    18       8.147  14.385  22.845  1.00  0.00           C  
ATOM     74  ND1 HIS    18       7.496  15.601  22.859  1.00  0.00           N  
ATOM     75  CD2 HIS    18       9.442  14.676  23.112  1.00  0.00           C  
ATOM     76  CE1 HIS    18       8.328  16.564  23.116  1.00  0.00           C  
ATOM     77  NE2 HIS    18       9.527  16.037  23.276  1.00  0.00           N  
ATOM     78  N   ASN    19       7.759   9.806  21.391  1.00  0.00           N  
ATOM     79  CA  ASN    19       7.017   8.541  21.287  1.00  0.00           C  
ATOM     80  C   ASN    19       7.483   7.351  22.121  1.00  0.00           C  
ATOM     81  O   ASN    19       6.791   6.322  22.173  1.00  0.00           O  
ATOM     82  CB  ASN    19       6.964   8.096  19.830  1.00  0.00           C  
ATOM     83  CG  ASN    19       5.893   7.022  19.705  1.00  0.00           C  
ATOM     84  OD1 ASN    19       4.736   7.237  20.060  1.00  0.00           O  
ATOM     85  ND2 ASN    19       6.222   5.805  19.193  1.00  0.00           N  
ATOM     86  N   SER    20       8.645   7.468  22.749  1.00  0.00           N  
ATOM     87  CA  SER    20       9.165   6.378  23.550  1.00  0.00           C  
ATOM     88  C   SER    20      10.140   5.460  22.818  1.00  0.00           C  
ATOM     89  O   SER    20      10.449   4.359  23.291  1.00  0.00           O  
ATOM     90  CB  SER    20       8.002   5.539  24.087  1.00  0.00           C  
ATOM     91  OG  SER    20       7.323   4.903  23.014  1.00  0.00           O  
ATOM     92  N   ILE    21      10.619   5.887  21.652  1.00  0.00           N  
ATOM     93  CA  ILE    21      11.560   5.059  20.906  1.00  0.00           C  
ATOM     94  C   ILE    21      12.902   4.995  21.632  1.00  0.00           C  
ATOM     95  O   ILE    21      13.273   5.905  22.370  1.00  0.00           O  
ATOM     96  CB  ILE    21      11.827   5.593  19.471  1.00  0.00           C  
ATOM     97  CG1 ILE    21      12.177   7.074  19.510  1.00  0.00           C  
ATOM     98  CG2 ILE    21      10.650   5.311  18.563  1.00  0.00           C  
ATOM     99  CD1 ILE    21      12.577   7.600  18.156  1.00  0.00           C  
ATOM    100  N   ARG    22      13.624   3.908  21.406  1.00  0.00           N  
ATOM    101  CA  ARG    22      14.936   3.723  22.015  1.00  0.00           C  
ATOM    102  C   ARG    22      15.990   4.107  20.968  1.00  0.00           C  
ATOM    103  O   ARG    22      16.964   4.784  21.260  1.00  0.00           O  
ATOM    104  CB  ARG    22      15.133   2.231  22.453  1.00  0.00           C  
ATOM    105  CG  ARG    22      14.168   1.786  23.554  1.00  0.00           C  
ATOM    106  CD  ARG    22      14.318   0.313  23.941  1.00  0.00           C  
ATOM    107  NE  ARG    22      13.258   0.003  24.942  1.00  0.00           N  
ATOM    108  CZ  ARG    22      13.247  -1.208  25.571  1.00  0.00           C  
ATOM    109  NH1 ARG    22      14.305  -1.931  25.100  1.00  0.00           N  
ATOM    110  NH2 ARG    22      12.183  -1.224  26.425  1.00  0.00           N  
ATOM    111  N   HIS    23      15.752   3.662  19.744  1.00  0.00           N  
ATOM    112  CA  HIS    23      16.639   3.907  18.625  1.00  0.00           C  
ATOM    113  C   HIS    23      15.898   4.773  17.621  1.00  0.00           C  
ATOM    114  O   HIS    23      14.663   4.814  17.630  1.00  0.00           O  
ATOM    115  CB  HIS    23      16.976   2.579  17.956  1.00  0.00           C  
ATOM    116  CG  HIS    23      15.797   1.950  17.274  1.00  0.00           C  
ATOM    117  ND1 HIS    23      14.874   1.147  17.913  1.00  0.00           N  
ATOM    118  CD2 HIS    23      15.382   2.010  15.987  1.00  0.00           C  
ATOM    119  CE1 HIS    23      13.962   0.747  17.080  1.00  0.00           C  
ATOM    120  NE2 HIS    23      14.239   1.253  15.894  1.00  0.00           N  
ATOM    121  N   ALA    24      16.629   5.461  16.753  1.00  0.00           N  
ATOM    122  CA  ALA    24      15.934   6.261  15.755  1.00  0.00           C  
ATOM    123  C   ALA    24      15.569   5.406  14.541  1.00  0.00           C  
ATOM    124  O   ALA    24      16.237   4.406  14.241  1.00  0.00           O  
ATOM    125  CB  ALA    24      16.785   7.469  15.316  1.00  0.00           C  
ATOM    126  N   PRO    25      14.486   5.768  13.828  1.00  0.00           N  
ATOM    127  CA  PRO    25      14.078   5.004  12.645  1.00  0.00           C  
ATOM    128  C   PRO    25      15.226   5.009  11.627  1.00  0.00           C  
ATOM    129  O   PRO    25      16.070   5.908  11.623  1.00  0.00           O  
ATOM    130  CB  PRO    25      12.855   5.773  12.140  1.00  0.00           C  
ATOM    131  CG  PRO    25      12.273   6.300  13.417  1.00  0.00           C  
ATOM    132  CD  PRO    25      13.491   6.801  14.150  1.00  0.00           C  
ATOM    133  N   ASN    26      15.261   4.000  10.777  1.00  0.00           N  
ATOM    134  CA  ASN    26      16.319   3.906   9.776  1.00  0.00           C  
ATOM    135  C   ASN    26      16.433   5.105   8.822  1.00  0.00           C  
ATOM    136  O   ASN    26      17.537   5.441   8.378  1.00  0.00           O  
ATOM    137  CB  ASN    26      16.136   2.620   8.964  1.00  0.00           C  
ATOM    138  CG  ASN    26      16.532   1.446   9.848  1.00  0.00           C  
ATOM    139  OD1 ASN    26      17.246   1.608  10.836  1.00  0.00           O  
ATOM    140  ND2 ASN    26      16.089   0.197   9.540  1.00  0.00           N  
ATOM    141  N   LEU    27      15.299   5.728   8.487  1.00  0.00           N  
ATOM    142  CA  LEU    27      15.270   6.854   7.562  1.00  0.00           C  
ATOM    143  C   LEU    27      16.094   8.018   8.059  1.00  0.00           C  
ATOM    144  O   LEU    27      16.459   8.883   7.266  1.00  0.00           O  
ATOM    145  CB  LEU    27      13.836   7.385   7.338  1.00  0.00           C  
ATOM    146  CG  LEU    27      12.930   6.400   6.597  1.00  0.00           C  
ATOM    147  CD1 LEU    27      11.470   6.834   6.472  1.00  0.00           C  
ATOM    148  CD2 LEU    27      13.337   6.108   5.153  1.00  0.00           C  
ATOM    149  N   LEU    28      16.360   8.048   9.361  1.00  0.00           N  
ATOM    150  CA  LEU    28      17.127   9.142   9.967  1.00  0.00           C  
ATOM    151  C   LEU    28      18.616   8.863  10.146  1.00  0.00           C  
ATOM    152  O   LEU    28      19.395   9.759  10.464  1.00  0.00           O  
ATOM    153  CB  LEU    28      16.539   9.508  11.341  1.00  0.00           C  
ATOM    154  CG  LEU    28      15.096  10.012  11.272  1.00  0.00           C  
ATOM    155  CD1 LEU    28      14.446  10.295  12.626  1.00  0.00           C  
ATOM    156  CD2 LEU    28      14.905  11.321  10.507  1.00  0.00           C  
ATOM    157  N   ALA    29      19.011   7.621   9.934  1.00  0.00           N  
ATOM    158  CA  ALA    29      20.410   7.245  10.084  1.00  0.00           C  
ATOM    159  C   ALA    29      21.141   7.642   8.800  1.00  0.00           C  
ATOM    160  O   ALA    29      20.674   7.346   7.699  1.00  0.00           O  
ATOM    161  CB  ALA    29      20.535   5.727  10.324  1.00  0.00           C  
ATOM    162  N   ARG    30      22.274   8.328   8.945  1.00  0.00           N  
ATOM    163  CA  ARG    30      23.031   8.785   7.784  1.00  0.00           C  
ATOM    164  C   ARG    30      23.767   7.595   7.176  1.00  0.00           C  
ATOM    165  O   ARG    30      23.928   6.567   7.833  1.00  0.00           O  
ATOM    166  CB  ARG    30      24.081   9.829   8.182  1.00  0.00           C  
ATOM    167  CG  ARG    30      23.583  11.002   9.019  1.00  0.00           C  
ATOM    168  CD  ARG    30      22.319  11.620   8.393  1.00  0.00           C  
ATOM    169  NE  ARG    30      22.538  12.266   7.106  1.00  0.00           N  
ATOM    170  CZ  ARG    30      21.612  12.998   6.486  1.00  0.00           C  
ATOM    171  NH1 ARG    30      20.427  13.152   7.050  1.00  0.00           N  
ATOM    172  NH2 ARG    30      21.870  13.573   5.317  1.00  0.00           N  
ATOM    173  N   GLN    31      24.675   7.881   6.238  1.00  0.00           N  
ATOM    174  CA  GLN    31      25.396   6.755   5.593  1.00  0.00           C  
ATOM    175  C   GLN    31      26.542   6.349   6.463  1.00  0.00           C  
ATOM    176  O   GLN    31      27.568   7.034   6.500  1.00  0.00           O  
ATOM    177  CB  GLN    31      26.136   6.885   4.258  1.00  0.00           C  
ATOM    178  CG  GLN    31      26.745   5.570   3.768  1.00  0.00           C  
ATOM    179  CD  GLN    31      25.605   4.618   3.435  1.00  0.00           C  
ATOM    180  OE1 GLN    31      24.652   4.987   2.750  1.00  0.00           O  
ATOM    181  NE2 GLN    31      25.640   3.342   3.902  1.00  0.00           N  
ATOM    182  N   GLN    32      26.447   5.244   7.198  1.00  0.00           N  
ATOM    183  CA  GLN    32      27.451   4.752   8.092  1.00  0.00           C  
ATOM    184  C   GLN    32      28.823   4.746   7.444  1.00  0.00           C  
ATOM    185  O   GLN    32      29.843   4.946   8.111  1.00  0.00           O  
ATOM    186  CB  GLN    32      27.451   3.316   8.627  1.00  0.00           C  
ATOM    187  CG  GLN    32      28.588   3.031   9.610  1.00  0.00           C  
ATOM    188  CD  GLN    32      28.446   1.594  10.090  1.00  0.00           C  
ATOM    189  OE1 GLN    32      27.575   0.856   9.632  1.00  0.00           O  
ATOM    190  NE2 GLN    32      29.296   1.117  11.039  1.00  0.00           N  
ATOM    191  N   THR    33      28.894   4.516   6.113  1.00  0.00           N  
ATOM    192  CA  THR    33      30.219   4.473   5.515  1.00  0.00           C  
ATOM    193  C   THR    33      30.626   5.842   4.998  1.00  0.00           C  
ATOM    194  O   THR    33      31.799   6.209   5.117  1.00  0.00           O  
ATOM    195  CB  THR    33      31.264   4.131   4.435  1.00  0.00           C  
ATOM    196  OG1 THR    33      31.306   2.727   4.224  1.00  0.00           O  
ATOM    197  CG2 THR    33      32.649   4.618   4.894  1.00  0.00           C  
ATOM    198  N   LYS    34      29.752   6.649   4.423  1.00  0.00           N  
ATOM    199  CA  LYS    34      30.170   7.911   3.847  1.00  0.00           C  
ATOM    200  C   LYS    34      29.819   9.135   4.730  1.00  0.00           C  
ATOM    201  O   LYS    34      30.192  10.270   4.421  1.00  0.00           O  
ATOM    202  CB  LYS    34      29.589   8.397   2.516  1.00  0.00           C  
ATOM    203  CG  LYS    34      29.954   7.504   1.329  1.00  0.00           C  
ATOM    204  CD  LYS    34      29.359   7.977   0.001  1.00  0.00           C  
ATOM    205  CE  LYS    34      29.730   7.088  -1.188  1.00  0.00           C  
ATOM    206  NZ  LYS    34      29.181   7.659  -2.438  1.00  0.00           N  
ATOM    207  N   GLY    35      29.030   8.887   5.872  1.00  0.00           N  
ATOM    208  CA  GLY    35      28.812  10.164   6.562  1.00  0.00           C  
ATOM    209  C   GLY    35      28.924  10.048   8.086  1.00  0.00           C  
ATOM    210  O   GLY    35      29.350  10.976   8.764  1.00  0.00           O  
ATOM    211  N   LEU    36      28.567   8.891   8.631  1.00  0.00           N  
ATOM    212  CA  LEU    36      28.615   8.704  10.075  1.00  0.00           C  
ATOM    213  C   LEU    36      29.985   8.967  10.689  1.00  0.00           C  
ATOM    214  O   LEU    36      30.092   9.389  11.843  1.00  0.00           O  
ATOM    215  CB  LEU    36      28.126   7.288  10.419  1.00  0.00           C  
ATOM    216  CG  LEU    36      26.645   7.017  10.158  1.00  0.00           C  
ATOM    217  CD1 LEU    36      26.316   5.554  10.447  1.00  0.00           C  
ATOM    218  CD2 LEU    36      25.818   7.923  11.031  1.00  0.00           C  
ATOM    219  N   ALA    37      31.047   8.708   9.929  1.00  0.00           N  
ATOM    220  CA  ALA    37      32.374   8.924  10.466  1.00  0.00           C  
ATOM    221  C   ALA    37      32.700  10.339  10.891  1.00  0.00           C  
ATOM    222  O   ALA    37      33.465  10.535  11.834  1.00  0.00           O  
ATOM    223  CB  ALA    37      33.427   8.426   9.474  1.00  0.00           C  
ATOM    224  N   THR    38      32.120  11.330  10.214  1.00  0.00           N  
ATOM    225  CA  THR    38      32.384  12.732  10.534  1.00  0.00           C  
ATOM    226  C   THR    38      31.494  13.301  11.620  1.00  0.00           C  
ATOM    227  O   THR    38      31.686  14.447  12.018  1.00  0.00           O  
ATOM    228  CB  THR    38      32.190  13.587   9.286  1.00  0.00           C  
ATOM    229  OG1 THR    38      30.853  13.476   8.822  1.00  0.00           O  
ATOM    230  CG2 THR    38      33.152  13.108   8.186  1.00  0.00           C  
ATOM    231  N   THR    39      30.522  12.519  12.098  1.00  0.00           N  
ATOM    232  CA  THR    39      29.575  13.008  13.119  1.00  0.00           C  
ATOM    233  C   THR    39      30.022  12.659  14.534  1.00  0.00           C  
ATOM    234  O   THR    39      30.143  11.482  14.875  1.00  0.00           O  
ATOM    235  CB  THR    39      28.151  12.431  12.872  1.00  0.00           C  
ATOM    236  OG1 THR    39      28.172  11.015  12.982  1.00  0.00           O  
ATOM    237  CG2 THR    39      27.679  12.825  11.462  1.00  0.00           C  
ATOM    238  N   THR    40      29.156  12.899  15.520  1.00  0.00           N  
ATOM    239  CA  THR    40      29.543  12.539  16.891  1.00  0.00           C  
ATOM    240  C   THR    40      28.370  11.943  17.640  1.00  0.00           C  
ATOM    241  O   THR    40      27.339  12.587  17.855  1.00  0.00           O  
ATOM    242  CB  THR    40      29.914  12.803  18.363  1.00  0.00           C  
ATOM    243  OG1 THR    40      31.048  13.654  18.435  1.00  0.00           O  
ATOM    244  CG2 THR    40      30.235  11.467  19.055  1.00  0.00           C  
ATOM    245  N   ALA    41      28.512  10.687  18.054  1.00  0.00           N  
ATOM    246  CA  ALA    41      27.435  10.008  18.740  1.00  0.00           C  
ATOM    247  C   ALA    41      27.902   9.393  20.057  1.00  0.00           C  
ATOM    248  O   ALA    41      29.006   8.854  20.178  1.00  0.00           O  
ATOM    249  CB  ALA    41      26.827   8.896  17.890  1.00  0.00           C  
ATOM    250  N   PRO    42      27.036   9.479  21.069  1.00  0.00           N  
ATOM    251  CA  PRO    42      27.352   8.934  22.392  1.00  0.00           C  
ATOM    252  C   PRO    42      26.021   8.749  23.111  1.00  0.00           C  
ATOM    253  O   PRO    42      25.044   9.450  22.830  1.00  0.00           O  
ATOM    254  CB  PRO    42      27.737   9.181  23.853  1.00  0.00           C  
ATOM    255  CG  PRO    42      28.465  10.508  24.076  1.00  0.00           C  
ATOM    256  CD  PRO    42      27.953  11.644  23.189  1.00  0.00           C  
ATOM    257  N   SER    43      25.943   7.812  24.048  1.00  0.00           N  
ATOM    258  CA  SER    43      24.686   7.638  24.774  1.00  0.00           C  
ATOM    259  C   SER    43      24.424   8.893  25.624  1.00  0.00           C  
ATOM    260  O   SER    43      23.300   9.156  26.057  1.00  0.00           O  
ATOM    261  CB  SER    43      24.390   6.631  25.889  1.00  0.00           C  
ATOM    262  OG  SER    43      25.163   6.937  27.040  1.00  0.00           O  
ATOM    263  N   ASP    44      25.466   9.681  25.869  1.00  0.00           N  
ATOM    264  CA  ASP    44      25.365  10.926  26.625  1.00  0.00           C  
ATOM    265  C   ASP    44      25.366  12.055  25.581  1.00  0.00           C  
ATOM    266  O   ASP    44      26.396  12.399  24.995  1.00  0.00           O  
ATOM    267  CB  ASP    44      26.494  11.271  27.600  1.00  0.00           C  
ATOM    268  CG  ASP    44      26.142  12.586  28.281  1.00  0.00           C  
ATOM    269  OD1 ASP    44      25.114  13.199  27.888  1.00  0.00           O  
ATOM    270  OD2 ASP    44      26.897  12.995  29.203  1.00  0.00           O  
ATOM    271  N   LEU    45      24.198  12.639  25.345  1.00  0.00           N  
ATOM    272  CA  LEU    45      24.086  13.702  24.355  1.00  0.00           C  
ATOM    273  C   LEU    45      25.080  14.839  24.523  1.00  0.00           C  
ATOM    274  O   LEU    45      25.606  15.382  23.548  1.00  0.00           O  
ATOM    275  CB  LEU    45      22.806  14.538  24.253  1.00  0.00           C  
ATOM    276  CG  LEU    45      21.610  13.758  23.704  1.00  0.00           C  
ATOM    277  CD1 LEU    45      20.279  14.507  23.739  1.00  0.00           C  
ATOM    278  CD2 LEU    45      21.736  13.327  22.243  1.00  0.00           C  
ATOM    279  N   GLY    46      25.359  15.225  25.764  1.00  0.00           N  
ATOM    280  CA  GLY    46      26.299  16.311  25.975  1.00  0.00           C  
ATOM    281  C   GLY    46      27.674  16.017  25.434  1.00  0.00           C  
ATOM    282  O   GLY    46      28.465  16.915  25.134  1.00  0.00           O  
ATOM    283  N   SER    47      27.981  14.738  25.299  1.00  0.00           N  
ATOM    284  CA  SER    47      29.274  14.316  24.770  1.00  0.00           C  
ATOM    285  C   SER    47      29.396  14.736  23.294  1.00  0.00           C  
ATOM    286  O   SER    47      30.494  14.897  22.754  1.00  0.00           O  
ATOM    287  CB  SER    47      29.760  12.880  24.554  1.00  0.00           C  
ATOM    288  OG  SER    47      29.858  12.205  25.800  1.00  0.00           O  
ATOM    289  N   THR    48      28.258  14.917  22.631  1.00  0.00           N  
ATOM    290  CA  THR    48      28.280  15.348  21.223  1.00  0.00           C  
ATOM    291  C   THR    48      28.939  16.727  21.125  1.00  0.00           C  
ATOM    292  O   THR    48      29.756  16.992  20.239  1.00  0.00           O  
ATOM    293  CB  THR    48      27.690  15.892  19.908  1.00  0.00           C  
ATOM    294  OG1 THR    48      27.139  17.184  20.118  1.00  0.00           O  
ATOM    295  CG2 THR    48      26.586  14.942  19.414  1.00  0.00           C  
ATOM    296  N   MET    49      28.587  17.627  22.047  1.00  0.00           N  
ATOM    297  CA  MET    49      29.140  18.974  22.014  1.00  0.00           C  
ATOM    298  C   MET    49      30.663  18.987  22.001  1.00  0.00           C  
ATOM    299  O   MET    49      31.304  19.849  21.394  1.00  0.00           O  
ATOM    300  CB  MET    49      28.983  20.013  23.128  1.00  0.00           C  
ATOM    301  CG  MET    49      27.556  20.548  23.267  1.00  0.00           C  
ATOM    302  SD  MET    49      27.305  21.668  24.676  1.00  0.00           S  
ATOM    303  CE  MET    49      28.386  22.977  24.033  1.00  0.00           C  
ATOM    304  N   PRO    50      31.258  18.115  22.698  1.00  0.00           N  
ATOM    305  CA  PRO    50      32.695  17.864  22.725  1.00  0.00           C  
ATOM    306  C   PRO    50      33.342  18.684  21.603  1.00  0.00           C  
ATOM    307  O   PRO    50      34.419  19.253  21.773  1.00  0.00           O  
ATOM    308  CB  PRO    50      32.979  16.355  22.569  1.00  0.00           C  
ATOM    309  CG  PRO    50      31.822  15.466  23.028  1.00  0.00           C  
ATOM    310  CD  PRO    50      30.441  16.051  22.724  1.00  0.00           C  
ATOM    311  N   PRO    51      32.660  18.768  20.460  1.00  0.00           N  
ATOM    312  CA  PRO    51      33.159  19.547  19.322  1.00  0.00           C  
ATOM    313  C   PRO    51      33.178  21.047  19.613  1.00  0.00           C  
ATOM    314  O   PRO    51      34.122  21.740  19.235  1.00  0.00           O  
ATOM    315  CB  PRO    51      32.288  19.293  18.082  1.00  0.00           C  
ATOM    316  CG  PRO    51      31.535  17.962  18.127  1.00  0.00           C  
ATOM    317  CD  PRO    51      31.095  17.555  19.535  1.00  0.00           C  
ATOM    318  N   ASN    52      32.130  21.559  20.259  1.00  0.00           N  
ATOM    319  CA  ASN    52      32.062  22.986  20.574  1.00  0.00           C  
ATOM    320  C   ASN    52      33.186  23.448  21.518  1.00  0.00           C  
ATOM    321  O   ASN    52      33.614  24.609  21.467  1.00  0.00           O  
ATOM    322  CB  ASN    52      30.703  23.347  21.205  1.00  0.00           C  
ATOM    323  CG  ASN    52      29.649  23.306  20.108  1.00  0.00           C  
ATOM    324  OD1 ASN    52      29.966  23.387  18.922  1.00  0.00           O  
ATOM    325  ND2 ASN    52      28.337  23.179  20.443  1.00  0.00           N  
ATOM    326  N   TYR    53      33.653  22.535  22.371  1.00  0.00           N  
ATOM    327  CA  TYR    53      34.707  22.833  23.335  1.00  0.00           C  
ATOM    328  C   TYR    53      36.085  22.897  22.679  1.00  0.00           C  
ATOM    329  O   TYR    53      36.989  23.567  23.190  1.00  0.00           O  
ATOM    330  CB  TYR    53      34.705  21.783  24.455  1.00  0.00           C  
ATOM    331  CG  TYR    53      33.500  22.028  25.297  1.00  0.00           C  
ATOM    332  CD1 TYR    53      32.376  21.202  25.162  1.00  0.00           C  
ATOM    333  CD2 TYR    53      33.459  23.077  26.241  1.00  0.00           C  
ATOM    334  CE1 TYR    53      31.220  21.400  25.942  1.00  0.00           C  
ATOM    335  CE2 TYR    53      32.291  23.293  27.042  1.00  0.00           C  
ATOM    336  CZ  TYR    53      31.180  22.441  26.877  1.00  0.00           C  
ATOM    337  OH  TYR    53      30.033  22.613  27.622  1.00  0.00           O  
ATOM    338  N   VAL    54      36.255  22.208  21.553  1.00  0.00           N  
ATOM    339  CA  VAL    54      37.548  22.208  20.866  1.00  0.00           C  
ATOM    340  C   VAL    54      37.880  23.577  20.298  1.00  0.00           C  
ATOM    341  O   VAL    54      37.086  24.153  19.561  1.00  0.00           O  
ATOM    342  CB  VAL    54      37.567  21.168  19.745  1.00  0.00           C  
ATOM    343  CG1 VAL    54      38.851  21.191  18.913  1.00  0.00           C  
ATOM    344  CG2 VAL    54      37.442  19.728  20.247  1.00  0.00           C  
ATOM    345  N   ALA    55      39.064  24.090  20.630  1.00  0.00           N  
ATOM    346  CA  ALA    55      39.469  25.411  20.160  1.00  0.00           C  
ATOM    347  C   ALA    55      40.663  25.400  19.210  1.00  0.00           C  
ATOM    348  O   ALA    55      41.287  26.431  18.960  1.00  0.00           O  
ATOM    349  CB  ALA    55      39.756  26.298  21.359  1.00  0.00           C  
ATOM    350  N   ARG    56      40.968  24.223  18.681  1.00  0.00           N  
ATOM    351  CA  ARG    56      42.067  24.051  17.745  1.00  0.00           C  
ATOM    352  C   ARG    56      41.524  24.066  16.313  1.00  0.00           C  
ATOM    353  O   ARG    56      40.354  23.758  16.079  1.00  0.00           O  
ATOM    354  CB  ARG    56      42.792  22.727  18.017  1.00  0.00           C  
ATOM    355  CG  ARG    56      43.444  22.661  19.399  1.00  0.00           C  
ATOM    356  CD  ARG    56      44.237  21.376  19.642  1.00  0.00           C  
ATOM    357  NE  ARG    56      44.745  21.420  21.042  1.00  0.00           N  
ATOM    358  CZ  ARG    56      45.418  20.351  21.558  1.00  0.00           C  
ATOM    359  NH1 ARG    56      45.481  19.392  20.589  1.00  0.00           N  
ATOM    360  NH2 ARG    56      45.765  20.657  22.842  1.00  0.00           N  
ATOM    361  N   VAL    57      42.375  24.425  15.362  1.00  0.00           N  
ATOM    362  CA  VAL    57      41.936  24.463  13.982  1.00  0.00           C  
ATOM    363  C   VAL    57      41.304  25.795  13.644  1.00  0.00           C  
ATOM    364  O   VAL    57      41.130  26.641  14.517  1.00  0.00           O  
ATOM    365  CB  VAL    57      40.940  23.320  13.689  1.00  0.00           C  
ATOM    366  CG1 VAL    57      41.529  21.926  13.910  1.00  0.00           C  
ATOM    367  CG2 VAL    57      39.684  23.366  14.562  1.00  0.00           C  
ATOM    368  N   GLY    58      40.956  26.009  12.367  1.00  0.00           N  
ATOM    369  CA  GLY    58      40.337  27.248  11.898  1.00  0.00           C  
ATOM    370  C   GLY    58      39.024  27.463  12.629  1.00  0.00           C  
ATOM    371  O   GLY    58      38.336  26.512  12.973  1.00  0.00           O  
ATOM    372  N   GLN    59      38.681  28.721  12.847  1.00  0.00           N  
ATOM    373  CA  GLN    59      37.469  29.063  13.565  1.00  0.00           C  
ATOM    374  C   GLN    59      36.659  30.056  12.761  1.00  0.00           C  
ATOM    375  O   GLN    59      37.217  30.881  12.055  1.00  0.00           O  
ATOM    376  CB  GLN    59      37.820  29.715  14.900  1.00  0.00           C  
ATOM    377  CG  GLN    59      38.664  28.860  15.855  1.00  0.00           C  
ATOM    378  CD  GLN    59      37.913  27.657  16.335  1.00  0.00           C  
ATOM    379  OE1 GLN    59      36.747  27.767  16.718  1.00  0.00           O  
ATOM    380  NE2 GLN    59      38.570  26.489  16.327  1.00  0.00           N  
ATOM    381  N   LEU    60      35.336  29.998  12.897  1.00  0.00           N  
ATOM    382  CA  LEU    60      34.484  30.938  12.192  1.00  0.00           C  
ATOM    383  C   LEU    60      34.856  32.350  12.607  1.00  0.00           C  
ATOM    384  O   LEU    60      35.007  32.644  13.799  1.00  0.00           O  
ATOM    385  CB  LEU    60      33.007  30.706  12.531  1.00  0.00           C  
ATOM    386  CG  LEU    60      32.052  31.611  11.750  1.00  0.00           C  
ATOM    387  CD1 LEU    60      32.023  31.370  10.241  1.00  0.00           C  
ATOM    388  CD2 LEU    60      30.583  31.502  12.155  1.00  0.00           C  
ATOM    389  N   LYS    61      34.994  33.259  11.630  1.00  0.00           N  
ATOM    390  CA  LYS    61      35.357  34.628  12.002  1.00  0.00           C  
ATOM    391  C   LYS    61      34.265  35.469  12.626  1.00  0.00           C  
ATOM    392  O   LYS    61      33.091  35.289  12.337  1.00  0.00           O  
ATOM    393  CB  LYS    61      35.859  35.234  10.686  1.00  0.00           C  
ATOM    394  CG  LYS    61      37.162  34.609  10.184  1.00  0.00           C  
ATOM    395  CD  LYS    61      37.683  35.235   8.889  1.00  0.00           C  
ATOM    396  CE  LYS    61      38.987  34.611   8.389  1.00  0.00           C  
ATOM    397  NZ  LYS    61      39.423  35.280   7.142  1.00  0.00           N  
ATOM    398  N   THR    62      34.659  36.364  13.536  1.00  0.00           N  
ATOM    399  CA  THR    62      33.717  37.303  14.126  1.00  0.00           C  
ATOM    400  C   THR    62      34.051  38.592  13.385  1.00  0.00           C  
ATOM    401  O   THR    62      35.214  38.991  13.333  1.00  0.00           O  
ATOM    402  CB  THR    62      33.954  37.497  15.618  1.00  0.00           C  
ATOM    403  OG1 THR    62      33.584  36.298  16.316  1.00  0.00           O  
ATOM    404  CG2 THR    62      33.138  38.649  16.125  1.00  0.00           C  
ATOM    405  N   PHE    63      33.039  39.227  12.811  1.00  0.00           N  
ATOM    406  CA  PHE    63      33.195  40.434  12.025  1.00  0.00           C  
ATOM    407  C   PHE    63      32.417  41.571  12.667  1.00  0.00           C  
ATOM    408  O   PHE    63      31.199  41.508  12.829  1.00  0.00           O  
ATOM    409  CB  PHE    63      32.703  40.181  10.573  1.00  0.00           C  
ATOM    410  CG  PHE    63      32.928  41.434   9.799  1.00  0.00           C  
ATOM    411  CD1 PHE    63      34.218  41.839   9.387  1.00  0.00           C  
ATOM    412  CD2 PHE    63      31.836  42.252   9.457  1.00  0.00           C  
ATOM    413  CE1 PHE    63      34.423  43.037   8.644  1.00  0.00           C  
ATOM    414  CE2 PHE    63      32.013  43.458   8.712  1.00  0.00           C  
ATOM    415  CZ  PHE    63      33.315  43.852   8.307  1.00  0.00           C  
ATOM    416  N   THR    64      33.147  42.621  13.036  1.00  0.00           N  
ATOM    417  CA  THR    64      32.573  43.771  13.718  1.00  0.00           C  
ATOM    418  C   THR    64      32.073  44.794  12.705  1.00  0.00           C  
ATOM    419  O   THR    64      32.879  45.361  11.959  1.00  0.00           O  
ATOM    420  CB  THR    64      33.681  44.391  14.597  1.00  0.00           C  
ATOM    421  OG1 THR    64      34.128  43.446  15.557  1.00  0.00           O  
ATOM    422  CG2 THR    64      33.124  45.628  15.321  1.00  0.00           C  
ATOM    423  N   LEU    65      30.769  45.059  12.696  1.00  0.00           N  
ATOM    424  CA  LEU    65      30.188  46.001  11.761  1.00  0.00           C  
ATOM    425  C   LEU    65      29.984  47.404  12.311  1.00  0.00           C  
ATOM    426  O   LEU    65      29.354  48.233  11.664  1.00  0.00           O  
ATOM    427  CB  LEU    65      28.838  45.477  11.254  1.00  0.00           C  
ATOM    428  CG  LEU    65      28.923  44.132  10.525  1.00  0.00           C  
ATOM    429  CD1 LEU    65      27.575  43.849   9.884  1.00  0.00           C  
ATOM    430  CD2 LEU    65      29.985  44.176   9.449  1.00  0.00           C  
ATOM    431  N   PRO    66      30.515  47.672  13.494  1.00  0.00           N  
ATOM    432  CA  PRO    66      30.328  48.993  14.099  1.00  0.00           C  
ATOM    433  C   PRO    66      30.627  50.173  13.173  1.00  0.00           C  
ATOM    434  O   PRO    66      29.864  51.136  13.121  1.00  0.00           O  
ATOM    435  CB  PRO    66      31.191  49.130  15.350  1.00  0.00           C  
ATOM    436  CG  PRO    66      32.360  48.144  15.396  1.00  0.00           C  
ATOM    437  CD  PRO    66      32.049  46.795  14.744  1.00  0.00           C  
ATOM    438  N   GLU    67      31.719  50.085  12.422  1.00  0.00           N  
ATOM    439  CA  GLU    67      32.126  51.185  11.547  1.00  0.00           C  
ATOM    440  C   GLU    67      31.776  51.048  10.069  1.00  0.00           C  
ATOM    441  O   GLU    67      32.363  51.733   9.224  1.00  0.00           O  
ATOM    442  CB  GLU    67      33.639  51.390  11.697  1.00  0.00           C  
ATOM    443  CG  GLU    67      34.055  51.862  13.092  1.00  0.00           C  
ATOM    444  CD  GLU    67      35.570  52.007  13.106  1.00  0.00           C  
ATOM    445  OE1 GLU    67      36.194  51.804  12.030  1.00  0.00           O  
ATOM    446  OE2 GLU    67      36.124  52.323  14.193  1.00  0.00           O  
ATOM    447  N   LYS    68      30.807  50.197   9.750  1.00  0.00           N  
ATOM    448  CA  LYS    68      30.445  49.978   8.351  1.00  0.00           C  
ATOM    449  C   LYS    68      29.966  51.228   7.611  1.00  0.00           C  
ATOM    450  O   LYS    68      30.093  51.320   6.387  1.00  0.00           O  
ATOM    451  CB  LYS    68      29.366  48.869   8.232  1.00  0.00           C  
ATOM    452  CG  LYS    68      28.015  49.266   8.831  1.00  0.00           C  
ATOM    453  CD  LYS    68      26.957  48.164   8.738  1.00  0.00           C  
ATOM    454  CE  LYS    68      25.584  48.588   9.262  1.00  0.00           C  
ATOM    455  NZ  LYS    68      25.658  48.862  10.715  1.00  0.00           N  
ATOM    456  N   ALA    69      29.418  52.190   8.338  1.00  0.00           N  
ATOM    457  CA  ALA    69      28.942  53.421   7.710  1.00  0.00           C  
ATOM    458  C   ALA    69      29.462  54.663   8.423  1.00  0.00           C  
ATOM    459  O   ALA    69      28.787  55.694   8.500  1.00  0.00           O  
ATOM    460  CB  ALA    69      27.418  53.433   7.668  1.00  0.00           C  
ATOM    461  N   THR    70      30.679  54.542   8.937  1.00  0.00           N  
ATOM    462  CA  THR    70      31.345  55.617   9.653  1.00  0.00           C  
ATOM    463  C   THR    70      31.802  56.723   8.702  1.00  0.00           C  
ATOM    464  O   THR    70      32.197  56.444   7.567  1.00  0.00           O  
ATOM    465  CB  THR    70      32.550  55.047  10.393  1.00  0.00           C  
ATOM    466  OG1 THR    70      32.131  54.050  11.313  1.00  0.00           O  
ATOM    467  CG2 THR    70      33.261  56.178  11.156  1.00  0.00           C  
ATOM    468  N   GLY    71      31.737  57.970   9.179  1.00  0.00           N  
ATOM    469  CA  GLY    71      32.168  59.142   8.407  1.00  0.00           C  
ATOM    470  C   GLY    71      33.692  59.096   8.273  1.00  0.00           C  
ATOM    471  O   GLY    71      34.278  59.663   7.347  1.00  0.00           O  
ATOM    472  N   SER    72      34.396  59.116   9.406  1.00  0.00           N  
ATOM    473  CA  SER    72      35.854  59.096   9.383  1.00  0.00           C  
ATOM    474  C   SER    72      36.349  57.934   8.531  1.00  0.00           C  
ATOM    475  O   SER    72      35.819  56.820   8.570  1.00  0.00           O  
ATOM    476  CB  SER    72      36.792  58.820  10.561  1.00  0.00           C  
ATOM    477  OG  SER    72      38.142  58.827  10.122  1.00  0.00           O  
ATOM    478  N   PRO    73      37.389  58.194   7.743  1.00  0.00           N  
ATOM    479  CA  PRO    73      37.948  57.195   6.835  1.00  0.00           C  
ATOM    480  C   PRO    73      38.268  55.849   7.456  1.00  0.00           C  
ATOM    481  O   PRO    73      38.227  54.811   6.791  1.00  0.00           O  
ATOM    482  CB  PRO    73      39.166  56.657   6.080  1.00  0.00           C  
ATOM    483  CG  PRO    73      40.198  57.734   5.741  1.00  0.00           C  
ATOM    484  CD  PRO    73      40.375  58.781   6.842  1.00  0.00           C  
ATOM    485  N   GLY    74      38.594  55.831   8.746  1.00  0.00           N  
ATOM    486  CA  GLY    74      38.911  54.569   9.410  1.00  0.00           C  
ATOM    487  C   GLY    74      37.828  53.508   9.238  1.00  0.00           C  
ATOM    488  O   GLY    74      38.072  52.311   9.410  1.00  0.00           O  
ATOM    489  N   ASP    75      36.611  53.922   8.896  1.00  0.00           N  
ATOM    490  CA  ASP    75      35.526  52.960   8.722  1.00  0.00           C  
ATOM    491  C   ASP    75      35.803  52.010   7.564  1.00  0.00           C  
ATOM    492  O   ASP    75      35.274  50.897   7.493  1.00  0.00           O  
ATOM    493  CB  ASP    75      34.143  53.533   8.403  1.00  0.00           C  
ATOM    494  CG  ASP    75      34.240  54.292   7.087  1.00  0.00           C  
ATOM    495  OD1 ASP    75      35.022  55.278   7.030  1.00  0.00           O  
ATOM    496  OD2 ASP    75      33.534  53.895   6.122  1.00  0.00           O  
ATOM    497  N   VAL    76      36.644  52.446   6.636  1.00  0.00           N  
ATOM    498  CA  VAL    76      36.963  51.632   5.472  1.00  0.00           C  
ATOM    499  C   VAL    76      37.588  50.282   5.814  1.00  0.00           C  
ATOM    500  O   VAL    76      37.485  49.312   5.058  1.00  0.00           O  
ATOM    501  CB  VAL    76      37.918  51.570   4.260  1.00  0.00           C  
ATOM    502  CG1 VAL    76      37.825  50.259   3.476  1.00  0.00           C  
ATOM    503  CG2 VAL    76      37.667  52.672   3.228  1.00  0.00           C  
ATOM    504  N   GLU    77      38.250  50.198   6.966  1.00  0.00           N  
ATOM    505  CA  GLU    77      38.876  48.951   7.400  1.00  0.00           C  
ATOM    506  C   GLU    77      37.843  47.872   7.721  1.00  0.00           C  
ATOM    507  O   GLU    77      38.144  46.676   7.729  1.00  0.00           O  
ATOM    508  CB  GLU    77      39.723  48.964   8.676  1.00  0.00           C  
ATOM    509  CG  GLU    77      41.038  49.733   8.528  1.00  0.00           C  
ATOM    510  CD  GLU    77      41.739  49.730   9.879  1.00  0.00           C  
ATOM    511  OE1 GLU    77      41.154  49.176  10.848  1.00  0.00           O  
ATOM    512  OE2 GLU    77      42.868  50.282   9.960  1.00  0.00           O  
ATOM    513  N   MET    78      36.644  48.254   8.025  1.00  0.00           N  
ATOM    514  CA  MET    78      35.479  47.394   8.310  1.00  0.00           C  
ATOM    515  C   MET    78      35.080  46.648   7.031  1.00  0.00           C  
ATOM    516  O   MET    78      34.889  45.431   7.044  1.00  0.00           O  
ATOM    517  CB  MET    78      34.315  48.241   8.822  1.00  0.00           C  
ATOM    518  CG  MET    78      34.536  48.793  10.232  1.00  0.00           C  
ATOM    519  SD  MET    78      34.678  47.524  11.525  1.00  0.00           S  
ATOM    520  CE  MET    78      32.940  47.007  11.431  1.00  0.00           C  
ATOM    521  N   GLY    79      34.941  47.393   5.940  1.00  0.00           N  
ATOM    522  CA  GLY    79      34.618  46.818   4.634  1.00  0.00           C  
ATOM    523  C   GLY    79      35.622  45.729   4.237  1.00  0.00           C  
ATOM    524  O   GLY    79      35.232  44.667   3.739  1.00  0.00           O  
ATOM    525  N   LYS    80      36.912  45.984   4.466  1.00  0.00           N  
ATOM    526  CA  LYS    80      37.945  45.019   4.127  1.00  0.00           C  
ATOM    527  C   LYS    80      37.853  43.750   4.967  1.00  0.00           C  
ATOM    528  O   LYS    80      38.089  42.657   4.461  1.00  0.00           O  
ATOM    529  CB  LYS    80      39.339  45.650   4.283  1.00  0.00           C  
ATOM    530  CG  LYS    80      39.652  46.708   3.223  1.00  0.00           C  
ATOM    531  CD  LYS    80      41.040  47.334   3.373  1.00  0.00           C  
ATOM    532  CE  LYS    80      41.339  48.416   2.334  1.00  0.00           C  
ATOM    533  NZ  LYS    80      42.687  48.982   2.567  1.00  0.00           N  
ATOM    534  N   ALA    81      37.558  43.886   6.260  1.00  0.00           N  
ATOM    535  CA  ALA    81      37.436  42.713   7.103  1.00  0.00           C  
ATOM    536  C   ALA    81      36.226  41.894   6.653  1.00  0.00           C  
ATOM    537  O   ALA    81      36.286  40.675   6.595  1.00  0.00           O  
ATOM    538  CB  ALA    81      37.266  43.104   8.574  1.00  0.00           C  
ATOM    539  N   LEU    82      35.138  42.576   6.343  1.00  0.00           N  
ATOM    540  CA  LEU    82      33.927  41.881   5.890  1.00  0.00           C  
ATOM    541  C   LEU    82      34.196  41.162   4.561  1.00  0.00           C  
ATOM    542  O   LEU    82      33.813  39.994   4.368  1.00  0.00           O  
ATOM    543  CB  LEU    82      32.801  42.885   5.702  1.00  0.00           C  
ATOM    544  CG  LEU    82      31.572  42.316   5.000  1.00  0.00           C  
ATOM    545  CD1 LEU    82      30.980  41.106   5.802  1.00  0.00           C  
ATOM    546  CD2 LEU    82      30.544  43.420   4.880  1.00  0.00           C  
ATOM    547  N   ILE    83      34.858  41.881   3.652  1.00  0.00           N  
ATOM    548  CA  ILE    83      35.215  41.359   2.342  1.00  0.00           C  
ATOM    549  C   ILE    83      36.068  40.127   2.502  1.00  0.00           C  
ATOM    550  O   ILE    83      35.783  39.089   1.907  1.00  0.00           O  
ATOM    551  CB  ILE    83      35.994  42.417   1.543  1.00  0.00           C  
ATOM    552  CG1 ILE    83      35.145  43.638   1.152  1.00  0.00           C  
ATOM    553  CG2 ILE    83      36.568  41.886   0.219  1.00  0.00           C  
ATOM    554  CD1 ILE    83      35.969  44.803   0.605  1.00  0.00           C  
ATOM    555  N   ASN    84      37.124  40.235   3.313  1.00  0.00           N  
ATOM    556  CA  ASN    84      38.020  39.107   3.529  1.00  0.00           C  
ATOM    557  C   ASN    84      37.336  37.856   4.083  1.00  0.00           C  
ATOM    558  O   ASN    84      37.609  36.748   3.618  1.00  0.00           O  
ATOM    559  CB  ASN    84      39.175  39.527   4.435  1.00  0.00           C  
ATOM    560  CG  ASN    84      40.105  40.421   3.628  1.00  0.00           C  
ATOM    561  OD1 ASN    84      40.087  40.408   2.398  1.00  0.00           O  
ATOM    562  ND2 ASN    84      40.969  41.248   4.276  1.00  0.00           N  
ATOM    563  N   ALA    85      36.453  38.026   5.067  1.00  0.00           N  
ATOM    564  CA  ALA    85      35.735  36.879   5.629  1.00  0.00           C  
ATOM    565  C   ALA    85      34.812  36.245   4.562  1.00  0.00           C  
ATOM    566  O   ALA    85      34.638  35.015   4.511  1.00  0.00           O  
ATOM    567  CB  ALA    85      34.895  37.320   6.842  1.00  0.00           C  
ATOM    568  N   TRP    86      34.240  37.092   3.720  1.00  0.00           N  
ATOM    569  CA  TRP    86      33.316  36.636   2.678  1.00  0.00           C  
ATOM    570  C   TRP    86      34.005  35.900   1.544  1.00  0.00           C  
ATOM    571  O   TRP    86      33.401  35.017   0.947  1.00  0.00           O  
ATOM    572  CB  TRP    86      32.523  37.822   2.136  1.00  0.00           C  
ATOM    573  CG  TRP    86      31.510  38.379   3.108  1.00  0.00           C  
ATOM    574  CD1 TRP    86      31.532  39.553   3.804  1.00  0.00           C  
ATOM    575  CD2 TRP    86      30.276  37.769   3.513  1.00  0.00           C  
ATOM    576  NE1 TRP    86      30.479  39.739   4.576  1.00  0.00           N  
ATOM    577  CE2 TRP    86      29.655  38.652   4.435  1.00  0.00           C  
ATOM    578  CE3 TRP    86      29.628  36.559   3.187  1.00  0.00           C  
ATOM    579  CZ2 TRP    86      28.404  38.362   5.043  1.00  0.00           C  
ATOM    580  CZ3 TRP    86      28.372  36.261   3.794  1.00  0.00           C  
ATOM    581  CH2 TRP    86      27.781  37.166   4.711  1.00  0.00           C  
ATOM    582  N   ARG    87      35.253  36.258   1.224  1.00  0.00           N  
ATOM    583  CA  ARG    87      35.998  35.568   0.154  1.00  0.00           C  
ATOM    584  C   ARG    87      36.586  34.257   0.647  1.00  0.00           C  
ATOM    585  O   ARG    87      36.874  33.346  -0.126  1.00  0.00           O  
ATOM    586  CB  ARG    87      37.182  36.438  -0.304  1.00  0.00           C  
ATOM    587  CG  ARG    87      36.755  37.748  -0.969  1.00  0.00           C  
ATOM    588  CD  ARG    87      37.930  38.629  -1.397  1.00  0.00           C  
ATOM    589  NE  ARG    87      38.671  37.900  -2.464  1.00  0.00           N  
ATOM    590  CZ  ARG    87      39.889  38.355  -2.882  1.00  0.00           C  
ATOM    591  NH1 ARG    87      40.183  39.477  -2.164  1.00  0.00           N  
ATOM    592  NH2 ARG    87      40.337  37.509  -3.855  1.00  0.00           N  
ATOM    593  N   GLU    88      36.817  34.186   1.950  1.00  0.00           N  
ATOM    594  CA  GLU    88      37.467  33.032   2.543  1.00  0.00           C  
ATOM    595  C   GLU    88      36.472  32.007   3.080  1.00  0.00           C  
ATOM    596  O   GLU    88      36.347  30.898   2.538  1.00  0.00           O  
ATOM    597  CB  GLU    88      38.393  33.561   3.644  1.00  0.00           C  
ATOM    598  CG  GLU    88      39.143  32.458   4.392  1.00  0.00           C  
ATOM    599  CD  GLU    88      40.253  31.945   3.485  1.00  0.00           C  
ATOM    600  OE1 GLU    88      40.498  32.587   2.430  1.00  0.00           O  
ATOM    601  OE2 GLU    88      40.870  30.904   3.836  1.00  0.00           O  
ATOM    602  N   ASP    89      35.786  32.385   4.155  1.00  0.00           N  
ATOM    603  CA  ASP    89      34.784  31.531   4.789  1.00  0.00           C  
ATOM    604  C   ASP    89      33.390  31.620   4.145  1.00  0.00           C  
ATOM    605  O   ASP    89      32.721  30.595   3.918  1.00  0.00           O  
ATOM    606  CB  ASP    89      34.622  31.920   6.269  1.00  0.00           C  
ATOM    607  CG  ASP    89      35.870  31.468   7.013  1.00  0.00           C  
ATOM    608  OD1 ASP    89      36.650  30.669   6.430  1.00  0.00           O  
ATOM    609  OD2 ASP    89      36.060  31.915   8.176  1.00  0.00           O  
ATOM    610  N   GLY    90      32.936  32.849   3.898  1.00  0.00           N  
ATOM    611  CA  GLY    90      31.590  33.045   3.368  1.00  0.00           C  
ATOM    612  C   GLY    90      30.584  32.966   4.517  1.00  0.00           C  
ATOM    613  O   GLY    90      29.380  33.013   4.298  1.00  0.00           O  
ATOM    614  N   ILE    91      31.069  32.860   5.753  1.00  0.00           N  
ATOM    615  CA  ILE    91      30.170  32.793   6.920  1.00  0.00           C  
ATOM    616  C   ILE    91      30.906  33.456   8.097  1.00  0.00           C  
ATOM    617  O   ILE    91      32.129  33.413   8.130  1.00  0.00           O  
ATOM    618  CB  ILE    91      29.788  31.308   7.246  1.00  0.00           C  
ATOM    619  CG1 ILE    91      31.006  30.397   7.475  1.00  0.00           C  
ATOM    620  CG2 ILE    91      28.978  30.624   6.131  1.00  0.00           C  
ATOM    621  CD1 ILE    91      30.637  28.998   7.964  1.00  0.00           C  
ATOM    622  N   LEU    92      30.173  34.040   9.046  1.00  0.00           N  
ATOM    623  CA  LEU    92      30.806  34.761  10.138  1.00  0.00           C  
ATOM    624  C   LEU    92      29.785  35.132  11.201  1.00  0.00           C  
ATOM    625  O   LEU    92      28.572  35.085  10.971  1.00  0.00           O  
ATOM    626  CB  LEU    92      31.374  36.070   9.578  1.00  0.00           C  
ATOM    627  CG  LEU    92      30.298  37.095   9.213  1.00  0.00           C  
ATOM    628  CD1 LEU    92      30.809  38.520   9.002  1.00  0.00           C  
ATOM    629  CD2 LEU    92      29.533  36.798   7.925  1.00  0.00           C  
ATOM    630  N   GLN    93      30.296  35.491  12.371  1.00  0.00           N  
ATOM    631  CA  GLN    93      29.461  35.955  13.449  1.00  0.00           C  
ATOM    632  C   GLN    93      29.532  37.471  13.380  1.00  0.00           C  
ATOM    633  O   GLN    93      30.611  38.038  13.590  1.00  0.00           O  
ATOM    634  CB  GLN    93      30.027  35.531  14.806  1.00  0.00           C  
ATOM    635  CG  GLN    93      30.049  34.015  15.011  1.00  0.00           C  
ATOM    636  CD  GLN    93      28.611  33.518  15.001  1.00  0.00           C  
ATOM    637  OE1 GLN    93      27.749  34.060  15.690  1.00  0.00           O  
ATOM    638  NE2 GLN    93      28.274  32.457  14.219  1.00  0.00           N  
ATOM    639  N   ILE    94      28.417  38.136  13.088  1.00  0.00           N  
ATOM    640  CA  ILE    94      28.399  39.585  13.042  1.00  0.00           C  
ATOM    641  C   ILE    94      28.132  40.178  14.438  1.00  0.00           C  
ATOM    642  O   ILE    94      27.233  39.712  15.138  1.00  0.00           O  
ATOM    643  CB  ILE    94      27.282  40.086  12.134  1.00  0.00           C  
ATOM    644  CG1 ILE    94      27.436  39.641  10.670  1.00  0.00           C  
ATOM    645  CG2 ILE    94      27.177  41.619  12.080  1.00  0.00           C  
ATOM    646  CD1 ILE    94      26.207  39.937   9.811  1.00  0.00           C  
ATOM    647  N   ALA    95      28.922  41.187  14.834  1.00  0.00           N  
ATOM    648  CA  ALA    95      28.686  41.885  16.109  1.00  0.00           C  
ATOM    649  C   ALA    95      28.532  43.371  15.803  1.00  0.00           C  
ATOM    650  O   ALA    95      29.007  43.846  14.752  1.00  0.00           O  
ATOM    651  CB  ALA    95      29.816  41.646  17.149  1.00  0.00           C  
ATOM    652  N   MET    96      27.855  44.106  16.687  1.00  0.00           N  
ATOM    653  CA  MET    96      27.601  45.534  16.469  1.00  0.00           C  
ATOM    654  C   MET    96      26.896  45.725  15.122  1.00  0.00           C  
ATOM    655  O   MET    96      27.199  46.657  14.358  1.00  0.00           O  
ATOM    656  CB  MET    96      28.913  46.344  16.502  1.00  0.00           C  
ATOM    657  CG  MET    96      29.702  46.175  17.802  1.00  0.00           C  
ATOM    658  SD  MET    96      28.790  46.642  19.304  1.00  0.00           S  
ATOM    659  CE  MET    96      28.627  48.393  18.852  1.00  0.00           C  
ATOM    660  N   ASN    97      25.917  44.852  14.864  1.00  0.00           N  
ATOM    661  CA  ASN    97      25.137  44.848  13.619  1.00  0.00           C  
ATOM    662  C   ASN    97      23.970  45.842  13.584  1.00  0.00           C  
ATOM    663  O   ASN    97      23.292  45.987  12.564  1.00  0.00           O  
ATOM    664  CB  ASN    97      24.597  43.443  13.407  1.00  0.00           C  
ATOM    665  CG  ASN    97      24.145  43.327  11.958  1.00  0.00           C  
ATOM    666  OD1 ASN    97      24.911  43.588  11.033  1.00  0.00           O  
ATOM    667  ND2 ASN    97      22.874  42.927  11.684  1.00  0.00           N  
ATOM    668  N   PRO    98      23.710  46.509  14.705  1.00  0.00           N  
ATOM    669  CA  PRO    98      22.625  47.473  14.731  1.00  0.00           C  
ATOM    670  C   PRO    98      21.234  46.956  15.061  1.00  0.00           C  
ATOM    671  O   PRO    98      20.318  47.758  15.166  1.00  0.00           O  
ATOM    672  CB  PRO    98      22.658  48.037  13.308  1.00  0.00           C  
ATOM    673  CG  PRO    98      23.114  47.021  12.259  1.00  0.00           C  
ATOM    674  CD  PRO    98      24.199  46.066  12.763  1.00  0.00           C  
ATOM    675  N   LYS    99      21.049  45.645  15.218  1.00  0.00           N  
ATOM    676  CA  LYS    99      19.714  45.120  15.532  1.00  0.00           C  
ATOM    677  C   LYS    99      19.614  45.107  17.056  1.00  0.00           C  
ATOM    678  O   LYS    99      20.435  44.495  17.709  1.00  0.00           O  
ATOM    679  CB  LYS    99      19.518  43.650  15.013  1.00  0.00           C  
ATOM    680  CG  LYS    99      19.564  43.530  13.488  1.00  0.00           C  
ATOM    681  CD  LYS    99      19.325  42.107  12.978  1.00  0.00           C  
ATOM    682  CE  LYS    99      20.605  41.279  12.852  1.00  0.00           C  
ATOM    683  NZ  LYS    99      21.483  41.859  11.812  1.00  0.00           N  
ATOM    684  N   GLN   100      18.608  45.779  17.627  1.00  0.00           N  
ATOM    685  CA  GLN   100      18.496  45.788  19.085  1.00  0.00           C  
ATOM    686  C   GLN   100      18.484  44.414  19.712  1.00  0.00           C  
ATOM    687  O   GLN   100      17.782  43.493  19.249  1.00  0.00           O  
ATOM    688  CB  GLN   100      17.218  46.580  19.357  1.00  0.00           C  
ATOM    689  CG  GLN   100      17.346  48.071  19.041  1.00  0.00           C  
ATOM    690  CD  GLN   100      16.008  48.732  19.340  1.00  0.00           C  
ATOM    691  OE1 GLN   100      15.064  48.079  19.784  1.00  0.00           O  
ATOM    692  NE2 GLN   100      15.853  50.064  19.114  1.00  0.00           N  
ATOM    693  N   GLN   101      19.256  44.280  20.777  1.00  0.00           N  
ATOM    694  CA  GLN   101      19.362  43.018  21.487  1.00  0.00           C  
ATOM    695  C   GLN   101      18.038  42.582  22.085  1.00  0.00           C  
ATOM    696  O   GLN   101      17.725  41.394  22.072  1.00  0.00           O  
ATOM    697  CB  GLN   101      20.396  43.117  22.562  1.00  0.00           C  
ATOM    698  CG  GLN   101      21.827  43.200  22.026  1.00  0.00           C  
ATOM    699  CD  GLN   101      22.760  43.414  23.210  1.00  0.00           C  
ATOM    700  OE1 GLN   101      22.316  43.580  24.345  1.00  0.00           O  
ATOM    701  NE2 GLN   101      24.105  43.421  23.009  1.00  0.00           N  
ATOM    702  N   ASP   102      17.243  43.521  22.594  1.00  0.00           N  
ATOM    703  CA  ASP   102      15.982  43.115  23.196  1.00  0.00           C  
ATOM    704  C   ASP   102      14.971  42.691  22.160  1.00  0.00           C  
ATOM    705  O   ASP   102      14.153  41.836  22.440  1.00  0.00           O  
ATOM    706  CB  ASP   102      15.421  44.222  24.108  1.00  0.00           C  
ATOM    707  CG  ASP   102      15.106  45.510  23.361  1.00  0.00           C  
ATOM    708  OD1 ASP   102      15.748  45.819  22.336  1.00  0.00           O  
ATOM    709  OD2 ASP   102      14.208  46.234  23.826  1.00  0.00           O  
ATOM    710  N   LEU   103      15.022  43.265  20.954  1.00  0.00           N  
ATOM    711  CA  LEU   103      14.093  42.831  19.914  1.00  0.00           C  
ATOM    712  C   LEU   103      14.403  41.363  19.554  1.00  0.00           C  
ATOM    713  O   LEU   103      13.494  40.544  19.417  1.00  0.00           O  
ATOM    714  CB  LEU   103      14.246  43.698  18.674  1.00  0.00           C  
ATOM    715  CG  LEU   103      13.450  43.234  17.462  1.00  0.00           C  
ATOM    716  CD1 LEU   103      11.974  43.252  17.758  1.00  0.00           C  
ATOM    717  CD2 LEU   103      13.796  44.179  16.316  1.00  0.00           C  
ATOM    718  N   PHE   104      15.685  41.040  19.415  1.00  0.00           N  
ATOM    719  CA  PHE   104      16.066  39.672  19.094  1.00  0.00           C  
ATOM    720  C   PHE   104      15.640  38.704  20.201  1.00  0.00           C  
ATOM    721  O   PHE   104      15.204  37.586  19.917  1.00  0.00           O  
ATOM    722  CB  PHE   104      17.568  39.584  18.830  1.00  0.00           C  
ATOM    723  CG  PHE   104      17.885  38.162  18.517  1.00  0.00           C  
ATOM    724  CD1 PHE   104      17.634  37.601  17.245  1.00  0.00           C  
ATOM    725  CD2 PHE   104      18.454  37.337  19.505  1.00  0.00           C  
ATOM    726  CE1 PHE   104      17.945  36.242  16.953  1.00  0.00           C  
ATOM    727  CE2 PHE   104      18.775  35.971  19.239  1.00  0.00           C  
ATOM    728  CZ  PHE   104      18.516  35.422  17.957  1.00  0.00           C  
ATOM    729  N   ASN   105      15.740  39.121  21.461  1.00  0.00           N  
ATOM    730  CA  ASN   105      15.314  38.229  22.540  1.00  0.00           C  
ATOM    731  C   ASN   105      13.810  38.033  22.472  1.00  0.00           C  
ATOM    732  O   ASN   105      13.309  36.958  22.797  1.00  0.00           O  
ATOM    733  CB  ASN   105      15.649  38.797  23.937  1.00  0.00           C  
ATOM    734  CG  ASN   105      17.153  38.686  24.141  1.00  0.00           C  
ATOM    735  OD1 ASN   105      17.825  37.893  23.484  1.00  0.00           O  
ATOM    736  ND2 ASN   105      17.763  39.477  25.065  1.00  0.00           N  
ATOM    737  N   LYS   106      13.065  39.081  22.109  1.00  0.00           N  
ATOM    738  CA  LYS   106      11.616  38.951  22.011  1.00  0.00           C  
ATOM    739  C   LYS   106      11.237  37.991  20.879  1.00  0.00           C  
ATOM    740  O   LYS   106      10.305  37.194  21.016  1.00  0.00           O  
ATOM    741  CB  LYS   106      10.952  40.312  21.768  1.00  0.00           C  
ATOM    742  CG  LYS   106      11.010  41.244  22.980  1.00  0.00           C  
ATOM    743  CD  LYS   106      10.344  42.601  22.741  1.00  0.00           C  
ATOM    744  CE  LYS   106      10.432  43.546  23.942  1.00  0.00           C  
ATOM    745  NZ  LYS   106       9.787  44.837  23.617  1.00  0.00           N  
ATOM    746  N   ALA   107      11.941  38.092  19.757  1.00  0.00           N  
ATOM    747  CA  ALA   107      11.649  37.210  18.632  1.00  0.00           C  
ATOM    748  C   ALA   107      11.886  35.751  19.052  1.00  0.00           C  
ATOM    749  O   ALA   107      11.041  34.875  18.805  1.00  0.00           O  
ATOM    750  CB  ALA   107      12.558  37.531  17.414  1.00  0.00           C  
ATOM    751  N   PHE   108      13.014  35.488  19.707  1.00  0.00           N  
ATOM    752  CA  PHE   108      13.333  34.131  20.119  1.00  0.00           C  
ATOM    753  C   PHE   108      12.354  33.604  21.151  1.00  0.00           C  
ATOM    754  O   PHE   108      11.945  32.436  21.098  1.00  0.00           O  
ATOM    755  CB  PHE   108      14.776  34.035  20.643  1.00  0.00           C  
ATOM    756  CG  PHE   108      15.021  32.616  21.024  1.00  0.00           C  
ATOM    757  CD1 PHE   108      15.281  31.615  20.061  1.00  0.00           C  
ATOM    758  CD2 PHE   108      14.998  32.240  22.380  1.00  0.00           C  
ATOM    759  CE1 PHE   108      15.517  30.261  20.435  1.00  0.00           C  
ATOM    760  CE2 PHE   108      15.232  30.890  22.782  1.00  0.00           C  
ATOM    761  CZ  PHE   108      15.491  29.896  21.803  1.00  0.00           C  
ATOM    762  N   ALA   109      11.977  34.447  22.109  1.00  0.00           N  
ATOM    763  CA  ALA   109      11.025  34.013  23.116  1.00  0.00           C  
ATOM    764  C   ALA   109       9.711  33.629  22.426  1.00  0.00           C  
ATOM    765  O   ALA   109       9.089  32.612  22.754  1.00  0.00           O  
ATOM    766  CB  ALA   109      10.785  35.156  24.107  1.00  0.00           C  
ATOM    767  N   ALA   110       9.292  34.428  21.435  1.00  0.00           N  
ATOM    768  CA  ALA   110       8.034  34.142  20.774  1.00  0.00           C  
ATOM    769  C   ALA   110       8.093  32.836  20.007  1.00  0.00           C  
ATOM    770  O   ALA   110       7.104  32.117  19.961  1.00  0.00           O  
ATOM    771  CB  ALA   110       7.637  35.261  19.850  1.00  0.00           C  
ATOM    772  N   SER   111       9.247  32.537  19.425  1.00  0.00           N  
ATOM    773  CA  SER   111       9.393  31.300  18.659  1.00  0.00           C  
ATOM    774  C   SER   111       9.394  30.092  19.585  1.00  0.00           C  
ATOM    775  O   SER   111       8.784  29.051  19.284  1.00  0.00           O  
ATOM    776  CB  SER   111      10.683  31.328  17.835  1.00  0.00           C  
ATOM    777  OG  SER   111      10.604  32.336  16.838  1.00  0.00           O  
ATOM    778  N   LYS   112      10.068  30.241  20.725  1.00  0.00           N  
ATOM    779  CA  LYS   112      10.125  29.195  21.733  1.00  0.00           C  
ATOM    780  C   LYS   112       8.709  28.895  22.230  1.00  0.00           C  
ATOM    781  O   LYS   112       8.331  27.735  22.417  1.00  0.00           O  
ATOM    782  CB  LYS   112      11.020  29.629  22.889  1.00  0.00           C  
ATOM    783  CG  LYS   112      11.172  28.563  23.976  1.00  0.00           C  
ATOM    784  CD  LYS   112      12.131  28.966  25.099  1.00  0.00           C  
ATOM    785  CE  LYS   112      12.260  27.912  26.201  1.00  0.00           C  
ATOM    786  NZ  LYS   112      13.191  28.388  27.248  1.00  0.00           N  
ATOM    787  N   ARG   113       7.924  29.946  22.453  1.00  0.00           N  
ATOM    788  CA  ARG   113       6.543  29.762  22.900  1.00  0.00           C  
ATOM    789  C   ARG   113       5.677  29.079  21.867  1.00  0.00           C  
ATOM    790  O   ARG   113       4.850  28.231  22.203  1.00  0.00           O  
ATOM    791  CB  ARG   113       5.927  31.103  23.251  1.00  0.00           C  
ATOM    792  CG  ARG   113       6.493  31.718  24.533  1.00  0.00           C  
ATOM    793  CD  ARG   113       5.930  33.105  24.847  1.00  0.00           C  
ATOM    794  NE  ARG   113       6.571  33.573  26.108  1.00  0.00           N  
ATOM    795  CZ  ARG   113       6.312  34.828  26.581  1.00  0.00           C  
ATOM    796  NH1 ARG   113       5.444  35.428  25.714  1.00  0.00           N  
ATOM    797  NH2 ARG   113       7.021  34.992  27.735  1.00  0.00           N  
ATOM    798  N   PHE   114       5.839  29.438  20.600  1.00  0.00           N  
ATOM    799  CA  PHE   114       5.035  28.773  19.589  1.00  0.00           C  
ATOM    800  C   PHE   114       5.413  27.289  19.558  1.00  0.00           C  
ATOM    801  O   PHE   114       4.535  26.413  19.546  1.00  0.00           O  
ATOM    802  CB  PHE   114       5.263  29.360  18.198  1.00  0.00           C  
ATOM    803  CG  PHE   114       4.598  28.552  17.101  1.00  0.00           C  
ATOM    804  CD1 PHE   114       3.248  28.692  16.835  1.00  0.00           C  
ATOM    805  CD2 PHE   114       5.332  27.584  16.386  1.00  0.00           C  
ATOM    806  CE1 PHE   114       2.618  27.892  15.877  1.00  0.00           C  
ATOM    807  CE2 PHE   114       4.721  26.780  15.437  1.00  0.00           C  
ATOM    808  CZ  PHE   114       3.371  26.926  15.174  1.00  0.00           C  
ATOM    809  N   PHE   115       6.708  26.992  19.557  1.00  0.00           N  
ATOM    810  CA  PHE   115       7.099  25.589  19.493  1.00  0.00           C  
ATOM    811  C   PHE   115       6.782  24.790  20.737  1.00  0.00           C  
ATOM    812  O   PHE   115       6.784  23.553  20.695  1.00  0.00           O  
ATOM    813  CB  PHE   115       8.575  25.417  19.076  1.00  0.00           C  
ATOM    814  CG  PHE   115       8.726  25.278  17.571  1.00  0.00           C  
ATOM    815  CD1 PHE   115       8.968  26.385  16.758  1.00  0.00           C  
ATOM    816  CD2 PHE   115       8.484  24.043  16.972  1.00  0.00           C  
ATOM    817  CE1 PHE   115       8.968  26.266  15.348  1.00  0.00           C  
ATOM    818  CE2 PHE   115       8.474  23.900  15.576  1.00  0.00           C  
ATOM    819  CZ  PHE   115       8.721  25.011  14.753  1.00  0.00           C  
ATOM    820  N   ALA   116       6.494  25.478  21.839  1.00  0.00           N  
ATOM    821  CA  ALA   116       6.122  24.776  23.065  1.00  0.00           C  
ATOM    822  C   ALA   116       4.674  24.313  23.054  1.00  0.00           C  
ATOM    823  O   ALA   116       4.248  23.553  23.946  1.00  0.00           O  
ATOM    824  CB  ALA   116       6.375  25.638  24.294  1.00  0.00           C  
ATOM    825  N   LEU   117       3.905  24.774  22.078  1.00  0.00           N  
ATOM    826  CA  LEU   117       2.516  24.341  21.950  1.00  0.00           C  
ATOM    827  C   LEU   117       2.577  22.855  21.565  1.00  0.00           C  
ATOM    828  O   LEU   117       3.595  22.370  21.073  1.00  0.00           O  
ATOM    829  CB  LEU   117       1.792  25.120  20.851  1.00  0.00           C  
ATOM    830  CG  LEU   117       1.764  26.648  21.005  1.00  0.00           C  
ATOM    831  CD1 LEU   117       0.973  27.245  19.864  1.00  0.00           C  
ATOM    832  CD2 LEU   117       1.168  27.034  22.362  1.00  0.00           C  
ATOM    833  N   PRO   118       1.504  22.122  21.802  1.00  0.00           N  
ATOM    834  CA  PRO   118       1.491  20.697  21.433  1.00  0.00           C  
ATOM    835  C   PRO   118       1.554  20.584  19.917  1.00  0.00           C  
ATOM    836  O   PRO   118       1.176  21.510  19.198  1.00  0.00           O  
ATOM    837  CB  PRO   118       0.185  20.040  21.881  1.00  0.00           C  
ATOM    838  CG  PRO   118      -0.548  20.821  22.973  1.00  0.00           C  
ATOM    839  CD  PRO   118      -0.355  22.336  22.877  1.00  0.00           C  
ATOM    840  N   PRO   119       2.030  19.441  19.439  1.00  0.00           N  
ATOM    841  CA  PRO   119       2.073  19.188  18.008  1.00  0.00           C  
ATOM    842  C   PRO   119       0.670  19.394  17.460  1.00  0.00           C  
ATOM    843  O   PRO   119       0.475  19.951  16.373  1.00  0.00           O  
ATOM    844  CB  PRO   119       2.557  17.729  17.721  1.00  0.00           C  
ATOM    845  CG  PRO   119       3.496  17.175  18.795  1.00  0.00           C  
ATOM    846  CD  PRO   119       3.103  17.576  20.218  1.00  0.00           C  
ATOM    847  N   ASN   120      -0.340  18.953  18.209  1.00  0.00           N  
ATOM    848  CA  ASN   120      -1.706  19.122  17.735  1.00  0.00           C  
ATOM    849  C   ASN   120      -2.091  20.575  17.482  1.00  0.00           C  
ATOM    850  O   ASN   120      -2.751  20.872  16.497  1.00  0.00           O  
ATOM    851  CB  ASN   120      -2.689  18.479  18.704  1.00  0.00           C  
ATOM    852  CG  ASN   120      -2.575  16.968  18.556  1.00  0.00           C  
ATOM    853  OD1 ASN   120      -2.084  16.466  17.547  1.00  0.00           O  
ATOM    854  ND2 ASN   120      -3.022  16.162  19.556  1.00  0.00           N  
ATOM    855  N   VAL   121      -1.673  21.483  18.365  1.00  0.00           N  
ATOM    856  CA  VAL   121      -1.971  22.904  18.171  1.00  0.00           C  
ATOM    857  C   VAL   121      -1.199  23.419  16.959  1.00  0.00           C  
ATOM    858  O   VAL   121      -1.711  24.187  16.166  1.00  0.00           O  
ATOM    859  CB  VAL   121      -1.557  23.725  19.401  1.00  0.00           C  
ATOM    860  CG1 VAL   121      -1.668  25.236  19.191  1.00  0.00           C  
ATOM    861  CG2 VAL   121      -2.400  23.430  20.643  1.00  0.00           C  
ATOM    862  N   LYS   122       0.049  22.987  16.814  1.00  0.00           N  
ATOM    863  CA  LYS   122       0.858  23.453  15.682  1.00  0.00           C  
ATOM    864  C   LYS   122       0.336  22.943  14.323  1.00  0.00           C  
ATOM    865  O   LYS   122       0.523  23.596  13.294  1.00  0.00           O  
ATOM    866  CB  LYS   122       2.322  23.040  15.913  1.00  0.00           C  
ATOM    867  CG  LYS   122       2.935  23.717  17.161  1.00  0.00           C  
ATOM    868  CD  LYS   122       4.473  23.672  17.104  1.00  0.00           C  
ATOM    869  CE  LYS   122       5.002  22.278  17.375  1.00  0.00           C  
ATOM    870  NZ  LYS   122       5.217  22.012  18.821  1.00  0.00           N  
ATOM    871  N   ALA   123      -0.310  21.780  14.315  1.00  0.00           N  
ATOM    872  CA  ALA   123      -0.851  21.243  13.062  1.00  0.00           C  
ATOM    873  C   ALA   123      -1.920  22.146  12.446  1.00  0.00           C  
ATOM    874  O   ALA   123      -2.285  22.002  11.275  1.00  0.00           O  
ATOM    875  CB  ALA   123      -1.459  19.844  13.274  1.00  0.00           C  
ATOM    876  N   ASN   124      -2.462  23.060  13.242  1.00  0.00           N  
ATOM    877  CA  ASN   124      -3.448  23.963  12.705  1.00  0.00           C  
ATOM    878  C   ASN   124      -2.781  24.911  11.709  1.00  0.00           C  
ATOM    879  O   ASN   124      -3.463  25.552  10.908  1.00  0.00           O  
ATOM    880  CB  ASN   124      -4.113  24.744  13.840  1.00  0.00           C  
ATOM    881  CG  ASN   124      -5.026  23.789  14.596  1.00  0.00           C  
ATOM    882  OD1 ASN   124      -5.426  22.749  14.075  1.00  0.00           O  
ATOM    883  ND2 ASN   124      -5.405  24.090  15.867  1.00  0.00           N  
ATOM    884  N   CYS   125      -1.443  24.961  11.758  1.00  0.00           N  
ATOM    885  CA  CYS   125      -0.631  25.789  10.883  1.00  0.00           C  
ATOM    886  C   CYS   125       0.100  24.971   9.828  1.00  0.00           C  
ATOM    887  O   CYS   125       0.933  25.525   9.087  1.00  0.00           O  
ATOM    888  CB  CYS   125       0.436  26.544  11.678  1.00  0.00           C  
ATOM    889  SG  CYS   125      -0.125  27.443  12.624  1.00  0.00           S  
ATOM    890  N   VAL   126      -0.203  23.677   9.756  1.00  0.00           N  
ATOM    891  CA  VAL   126       0.467  22.801   8.788  1.00  0.00           C  
ATOM    892  C   VAL   126       0.512  23.300   7.351  1.00  0.00           C  
ATOM    893  O   VAL   126      -0.481  23.845   6.801  1.00  0.00           O  
ATOM    894  CB  VAL   126      -0.166  21.394   8.820  1.00  0.00           C  
ATOM    895  CG1 VAL   126       0.372  20.458   7.736  1.00  0.00           C  
ATOM    896  CG2 VAL   126       0.063  20.652  10.138  1.00  0.00           C  
ATOM    897  N   ASP   127       1.612  23.294   6.623  1.00  0.00           N  
ATOM    898  CA  ASP   127       1.716  23.741   5.246  1.00  0.00           C  
ATOM    899  C   ASP   127       2.983  23.099   4.686  1.00  0.00           C  
ATOM    900  O   ASP   127       3.948  22.863   5.418  1.00  0.00           O  
ATOM    901  CB  ASP   127       1.872  25.241   4.987  1.00  0.00           C  
ATOM    902  CG  ASP   127       1.592  25.495   3.513  1.00  0.00           C  
ATOM    903  OD1 ASP   127       2.420  25.058   2.670  1.00  0.00           O  
ATOM    904  OD2 ASP   127       0.547  26.130   3.210  1.00  0.00           O  
ATOM    905  N   THR   128       3.021  22.800   3.391  1.00  0.00           N  
ATOM    906  CA  THR   128       4.310  22.463   2.785  1.00  0.00           C  
ATOM    907  C   THR   128       5.345  23.548   3.077  1.00  0.00           C  
ATOM    908  O   THR   128       5.033  24.742   3.074  1.00  0.00           O  
ATOM    909  CB  THR   128       5.319  22.283   1.634  1.00  0.00           C  
ATOM    910  OG1 THR   128       4.810  21.365   0.678  1.00  0.00           O  
ATOM    911  CG2 THR   128       6.645  21.747   2.199  1.00  0.00           C  
ATOM    912  N   GLN   129       6.599  23.166   3.334  1.00  0.00           N  
ATOM    913  CA  GLN   129       7.638  24.146   3.651  1.00  0.00           C  
ATOM    914  C   GLN   129       7.837  25.186   2.555  1.00  0.00           C  
ATOM    915  O   GLN   129       8.075  26.371   2.804  1.00  0.00           O  
ATOM    916  CB  GLN   129       9.107  23.752   3.836  1.00  0.00           C  
ATOM    917  CG  GLN   129      10.010  24.926   4.219  1.00  0.00           C  
ATOM    918  CD  GLN   129      11.420  24.389   4.419  1.00  0.00           C  
ATOM    919  OE1 GLN   129      11.685  23.208   4.202  1.00  0.00           O  
ATOM    920  NE2 GLN   129      12.402  25.229   4.843  1.00  0.00           N  
ATOM    921  N   SER   130       7.738  24.727   1.314  1.00  0.00           N  
ATOM    922  CA  SER   130       7.905  25.592   0.162  1.00  0.00           C  
ATOM    923  C   SER   130       6.776  26.608   0.031  1.00  0.00           C  
ATOM    924  O   SER   130       6.920  27.641  -0.630  1.00  0.00           O  
ATOM    925  CB  SER   130       7.863  25.172  -1.310  1.00  0.00           C  
ATOM    926  OG  SER   130       6.557  24.734  -1.655  1.00  0.00           O  
ATOM    927  N   TYR   131       5.634  26.344   0.652  1.00  0.00           N  
ATOM    928  CA  TYR   131       4.470  27.232   0.636  1.00  0.00           C  
ATOM    929  C   TYR   131       4.612  28.145   1.898  1.00  0.00           C  
ATOM    930  O   TYR   131       5.097  29.278   1.830  1.00  0.00           O  
ATOM    931  CB  TYR   131       3.006  26.813   0.832  1.00  0.00           C  
ATOM    932  CG  TYR   131       2.163  28.025   0.632  1.00  0.00           C  
ATOM    933  CD1 TYR   131       1.918  28.498  -0.663  1.00  0.00           C  
ATOM    934  CD2 TYR   131       1.591  28.716   1.724  1.00  0.00           C  
ATOM    935  CE1 TYR   131       1.123  29.639  -0.893  1.00  0.00           C  
ATOM    936  CE2 TYR   131       0.781  29.878   1.508  1.00  0.00           C  
ATOM    937  CZ  TYR   131       0.559  30.323   0.189  1.00  0.00           C  
ATOM    938  OH  TYR   131      -0.210  31.438  -0.066  1.00  0.00           O  
ATOM    939  N   ALA   132       4.165  27.674   3.030  1.00  0.00           N  
ATOM    940  CA  ALA   132       4.316  28.372   4.295  1.00  0.00           C  
ATOM    941  C   ALA   132       3.592  27.623   5.385  1.00  0.00           C  
ATOM    942  O   ALA   132       2.558  27.001   5.135  1.00  0.00           O  
ATOM    943  CB  ALA   132       3.731  29.785   4.190  1.00  0.00           C  
ATOM    944  N   GLY   133       4.142  27.715   6.587  1.00  0.00           N  
ATOM    945  CA  GLY   133       3.547  27.108   7.755  1.00  0.00           C  
ATOM    946  C   GLY   133       4.453  26.104   8.458  1.00  0.00           C  
ATOM    947  O   GLY   133       5.664  26.043   8.226  1.00  0.00           O  
ATOM    948  N   TYR   134       3.823  25.293   9.308  1.00  0.00           N  
ATOM    949  CA  TYR   134       4.472  24.253  10.101  1.00  0.00           C  
ATOM    950  C   TYR   134       4.711  23.010   9.218  1.00  0.00           C  
ATOM    951  O   TYR   134       3.809  22.551   8.512  1.00  0.00           O  
ATOM    952  CB  TYR   134       3.535  23.893  11.269  1.00  0.00           C  
ATOM    953  CG  TYR   134       4.002  22.805  12.191  1.00  0.00           C  
ATOM    954  CD1 TYR   134       5.223  22.891  12.877  1.00  0.00           C  
ATOM    955  CD2 TYR   134       3.201  21.691  12.416  1.00  0.00           C  
ATOM    956  CE1 TYR   134       5.621  21.897  13.761  1.00  0.00           C  
ATOM    957  CE2 TYR   134       3.595  20.681  13.310  1.00  0.00           C  
ATOM    958  CZ  TYR   134       4.783  20.786  13.966  1.00  0.00           C  
ATOM    959  OH  TYR   134       5.156  19.781  14.821  1.00  0.00           O  
ATOM    960  N   ILE   135       5.920  22.464   9.295  1.00  0.00           N  
ATOM    961  CA  ILE   135       6.232  21.308   8.487  1.00  0.00           C  
ATOM    962  C   ILE   135       7.462  20.541   8.938  1.00  0.00           C  
ATOM    963  O   ILE   135       8.085  20.836   9.961  1.00  0.00           O  
ATOM    964  CB  ILE   135       6.412  21.732   7.012  1.00  0.00           C  
ATOM    965  CG1 ILE   135       6.451  20.546   6.033  1.00  0.00           C  
ATOM    966  CG2 ILE   135       7.712  22.511   6.752  1.00  0.00           C  
ATOM    967  CD1 ILE   135       5.123  19.799   5.928  1.00  0.00           C  
ATOM    968  N   ALA   136       7.752  19.490   8.189  1.00  0.00           N  
ATOM    969  CA  ALA   136       8.939  18.657   8.410  1.00  0.00           C  
ATOM    970  C   ALA   136       9.258  18.214   6.986  1.00  0.00           C  
ATOM    971  O   ALA   136       8.356  18.040   6.175  1.00  0.00           O  
ATOM    972  CB  ALA   136       8.645  17.465   9.329  1.00  0.00           C  
ATOM    973  N   SER   137      10.531  18.074   6.664  1.00  0.00           N  
ATOM    974  CA  SER   137      10.923  17.747   5.294  1.00  0.00           C  
ATOM    975  C   SER   137      10.491  16.343   4.901  1.00  0.00           C  
ATOM    976  O   SER   137      10.831  15.375   5.578  1.00  0.00           O  
ATOM    977  CB  SER   137      12.451  17.866   5.122  1.00  0.00           C  
ATOM    978  OG  SER   137      12.825  17.486   3.806  1.00  0.00           O  
ATOM    979  N   GLY   138       9.751  16.247   3.800  1.00  0.00           N  
ATOM    980  CA  GLY   138       9.295  14.961   3.282  1.00  0.00           C  
ATOM    981  C   GLY   138      10.440  14.390   2.455  1.00  0.00           C  
ATOM    982  O   GLY   138      11.178  15.149   1.810  1.00  0.00           O  
ATOM    983  N   GLU   139      10.605  13.064   2.472  1.00  0.00           N  
ATOM    984  CA  GLU   139      11.654  12.430   1.674  1.00  0.00           C  
ATOM    985  C   GLU   139      11.394  12.786   0.209  1.00  0.00           C  
ATOM    986  O   GLU   139      10.264  12.706  -0.262  1.00  0.00           O  
ATOM    987  CB  GLU   139      11.617  10.916   1.871  1.00  0.00           C  
ATOM    988  CG  GLU   139      12.039  10.473   3.273  1.00  0.00           C  
ATOM    989  CD  GLU   139      10.815  10.541   4.176  1.00  0.00           C  
ATOM    990  OE1 GLU   139       9.746  10.995   3.689  1.00  0.00           O  
ATOM    991  OE2 GLU   139      10.934  10.139   5.365  1.00  0.00           O  
ATOM    992  N   GLU   140      12.425  13.179  -0.528  1.00  0.00           N  
ATOM    993  CA  GLU   140      12.192  13.572  -1.916  1.00  0.00           C  
ATOM    994  C   GLU   140      13.150  12.974  -2.936  1.00  0.00           C  
ATOM    995  O   GLU   140      13.420  13.577  -3.971  1.00  0.00           O  
ATOM    996  CB  GLU   140      12.227  15.091  -2.032  1.00  0.00           C  
ATOM    997  CG  GLU   140      11.123  15.789  -1.236  1.00  0.00           C  
ATOM    998  CD  GLU   140       9.794  15.496  -1.918  1.00  0.00           C  
ATOM    999  OE1 GLU   140       9.817  14.891  -3.023  1.00  0.00           O  
ATOM   1000  OE2 GLU   140       8.738  15.874  -1.343  1.00  0.00           O  
ATOM   1001  N   ILE   141      13.673  11.801  -2.641  1.00  0.00           N  
ATOM   1002  CA  ILE   141      14.547  11.129  -3.577  1.00  0.00           C  
ATOM   1003  C   ILE   141      14.585   9.687  -3.126  1.00  0.00           C  
ATOM   1004  O   ILE   141      14.056   9.342  -2.058  1.00  0.00           O  
ATOM   1005  CB  ILE   141      15.944  11.779  -3.618  1.00  0.00           C  
ATOM   1006  CG1 ILE   141      16.799  11.321  -4.812  1.00  0.00           C  
ATOM   1007  CG2 ILE   141      16.797  11.479  -2.374  1.00  0.00           C  
ATOM   1008  CD1 ILE   141      17.997  12.229  -5.087  1.00  0.00           C  
ATOM   1009  N   THR   142      15.182   8.844  -3.948  1.00  0.00           N  
ATOM   1010  CA  THR   142      15.246   7.421  -3.695  1.00  0.00           C  
ATOM   1011  C   THR   142      15.833   7.001  -2.348  1.00  0.00           C  
ATOM   1012  O   THR   142      15.476   5.934  -1.829  1.00  0.00           O  
ATOM   1013  CB  THR   142      16.006   6.734  -4.837  1.00  0.00           C  
ATOM   1014  OG1 THR   142      15.317   6.922  -6.064  1.00  0.00           O  
ATOM   1015  CG2 THR   142      16.117   5.229  -4.541  1.00  0.00           C  
ATOM   1016  N   ASP   143      16.709   7.818  -1.774  1.00  0.00           N  
ATOM   1017  CA  ASP   143      17.312   7.461  -0.496  1.00  0.00           C  
ATOM   1018  C   ASP   143      16.301   7.340   0.640  1.00  0.00           C  
ATOM   1019  O   ASP   143      16.460   6.488   1.527  1.00  0.00           O  
ATOM   1020  CB  ASP   143      18.406   8.463  -0.089  1.00  0.00           C  
ATOM   1021  CG  ASP   143      19.616   8.226  -0.981  1.00  0.00           C  
ATOM   1022  OD1 ASP   143      19.639   7.178  -1.681  1.00  0.00           O  
ATOM   1023  OD2 ASP   143      20.534   9.090  -0.975  1.00  0.00           O  
ATOM   1024  N   GLY   144      15.264   8.182   0.614  1.00  0.00           N  
ATOM   1025  CA  GLY   144      14.268   8.163   1.679  1.00  0.00           C  
ATOM   1026  C   GLY   144      14.816   8.838   2.939  1.00  0.00           C  
ATOM   1027  O   GLY   144      14.197   8.783   3.998  1.00  0.00           O  
ATOM   1028  N   ILE   145      15.970   9.493   2.823  1.00  0.00           N  
ATOM   1029  CA  ILE   145      16.612  10.148   3.980  1.00  0.00           C  
ATOM   1030  C   ILE   145      15.782  11.272   4.606  1.00  0.00           C  
ATOM   1031  O   ILE   145      15.254  12.090   3.872  1.00  0.00           O  
ATOM   1032  CB  ILE   145      17.952  10.756   3.553  1.00  0.00           C  
ATOM   1033  CG1 ILE   145      18.990   9.708   3.119  1.00  0.00           C  
ATOM   1034  CG2 ILE   145      18.640  11.567   4.664  1.00  0.00           C  
ATOM   1035  CD1 ILE   145      20.244  10.316   2.492  1.00  0.00           C  
ATOM   1036  N   ALA   146      15.678  11.307   5.944  1.00  0.00           N  
ATOM   1037  CA  ALA   146      14.960  12.379   6.652  1.00  0.00           C  
ATOM   1038  C   ALA   146      15.950  13.012   7.651  1.00  0.00           C  
ATOM   1039  O   ALA   146      16.946  12.383   8.049  1.00  0.00           O  
ATOM   1040  CB  ALA   146      13.752  11.827   7.420  1.00  0.00           C  
ATOM   1041  N   ASP   147      15.679  14.259   8.033  1.00  0.00           N  
ATOM   1042  CA  ASP   147      16.535  14.985   8.956  1.00  0.00           C  
ATOM   1043  C   ASP   147      15.757  15.216  10.249  1.00  0.00           C  
ATOM   1044  O   ASP   147      14.517  15.307  10.238  1.00  0.00           O  
ATOM   1045  CB  ASP   147      16.974  16.334   8.347  1.00  0.00           C  
ATOM   1046  CG  ASP   147      17.888  16.041   7.165  1.00  0.00           C  
ATOM   1047  OD1 ASP   147      18.339  14.872   7.042  1.00  0.00           O  
ATOM   1048  OD2 ASP   147      18.146  16.984   6.370  1.00  0.00           O  
ATOM   1049  N   TYR   148      16.493  15.332  11.346  1.00  0.00           N  
ATOM   1050  CA  TYR   148      15.927  15.488  12.683  1.00  0.00           C  
ATOM   1051  C   TYR   148      15.492  16.908  13.028  1.00  0.00           C  
ATOM   1052  O   TYR   148      16.087  17.555  13.876  1.00  0.00           O  
ATOM   1053  CB  TYR   148      16.930  14.961  13.737  1.00  0.00           C  
ATOM   1054  CG  TYR   148      17.030  13.485  13.561  1.00  0.00           C  
ATOM   1055  CD1 TYR   148      18.013  12.948  12.719  1.00  0.00           C  
ATOM   1056  CD2 TYR   148      16.157  12.600  14.231  1.00  0.00           C  
ATOM   1057  CE1 TYR   148      18.141  11.558  12.530  1.00  0.00           C  
ATOM   1058  CE2 TYR   148      16.273  11.183  14.050  1.00  0.00           C  
ATOM   1059  CZ  TYR   148      17.274  10.682  13.193  1.00  0.00           C  
ATOM   1060  OH  TYR   148      17.421   9.328  12.985  1.00  0.00           O  
ATOM   1061  N   SER   149      14.480  17.410  12.320  1.00  0.00           N  
ATOM   1062  CA  SER   149      13.986  18.734  12.649  1.00  0.00           C  
ATOM   1063  C   SER   149      12.577  18.945  12.096  1.00  0.00           C  
ATOM   1064  O   SER   149      12.173  18.274  11.125  1.00  0.00           O  
ATOM   1065  CB  SER   149      14.877  19.829  12.064  1.00  0.00           C  
ATOM   1066  OG  SER   149      14.779  19.833  10.647  1.00  0.00           O  
ATOM   1067  N   GLU   150      11.825  19.835  12.763  1.00  0.00           N  
ATOM   1068  CA  GLU   150      10.523  20.273  12.264  1.00  0.00           C  
ATOM   1069  C   GLU   150      10.802  21.771  12.102  1.00  0.00           C  
ATOM   1070  O   GLU   150      11.806  22.255  12.617  1.00  0.00           O  
ATOM   1071  CB  GLU   150       9.379  20.089  13.278  1.00  0.00           C  
ATOM   1072  CG  GLU   150       9.527  20.958  14.529  1.00  0.00           C  
ATOM   1073  CD  GLU   150       8.472  20.518  15.534  1.00  0.00           C  
ATOM   1074  OE1 GLU   150       7.670  19.609  15.191  1.00  0.00           O  
ATOM   1075  OE2 GLU   150       8.454  21.086  16.659  1.00  0.00           O  
ATOM   1076  N   ILE   151       9.946  22.507  11.404  1.00  0.00           N  
ATOM   1077  CA  ILE   151      10.226  23.935  11.210  1.00  0.00           C  
ATOM   1078  C   ILE   151       8.943  24.681  10.929  1.00  0.00           C  
ATOM   1079  O   ILE   151       7.882  24.072  10.804  1.00  0.00           O  
ATOM   1080  CB  ILE   151      11.198  24.126  10.023  1.00  0.00           C  
ATOM   1081  CG1 ILE   151      10.653  23.584   8.691  1.00  0.00           C  
ATOM   1082  CG2 ILE   151      12.552  23.423  10.220  1.00  0.00           C  
ATOM   1083  CD1 ILE   151      11.505  23.969   7.482  1.00  0.00           C  
ATOM   1084  N   PHE   152       9.049  26.007  10.863  1.00  0.00           N  
ATOM   1085  CA  PHE   152       7.936  26.878  10.507  1.00  0.00           C  
ATOM   1086  C   PHE   152       8.532  27.848   9.493  1.00  0.00           C  
ATOM   1087  O   PHE   152       9.493  28.534   9.798  1.00  0.00           O  
ATOM   1088  CB  PHE   152       7.428  27.674  11.707  1.00  0.00           C  
ATOM   1089  CG  PHE   152       6.052  28.259  11.469  1.00  0.00           C  
ATOM   1090  CD1 PHE   152       4.908  27.618  11.960  1.00  0.00           C  
ATOM   1091  CD2 PHE   152       5.894  29.379  10.677  1.00  0.00           C  
ATOM   1092  CE1 PHE   152       3.633  28.104  11.660  1.00  0.00           C  
ATOM   1093  CE2 PHE   152       4.620  29.864  10.363  1.00  0.00           C  
ATOM   1094  CZ  PHE   152       3.493  29.225  10.863  1.00  0.00           C  
ATOM   1095  N   THR   153       7.948  27.918   8.307  1.00  0.00           N  
ATOM   1096  CA  THR   153       8.476  28.759   7.266  1.00  0.00           C  
ATOM   1097  C   THR   153       7.427  29.759   6.769  1.00  0.00           C  
ATOM   1098  O   THR   153       6.285  29.377   6.530  1.00  0.00           O  
ATOM   1099  CB  THR   153       8.899  27.842   6.108  1.00  0.00           C  
ATOM   1100  OG1 THR   153       7.777  27.119   5.623  1.00  0.00           O  
ATOM   1101  CG2 THR   153       9.966  26.853   6.606  1.00  0.00           C  
ATOM   1102  N   VAL   154       7.798  31.030   6.661  1.00  0.00           N  
ATOM   1103  CA  VAL   154       6.884  32.031   6.120  1.00  0.00           C  
ATOM   1104  C   VAL   154       7.600  33.238   5.584  1.00  0.00           C  
ATOM   1105  O   VAL   154       8.697  33.588   6.032  1.00  0.00           O  
ATOM   1106  CB  VAL   154       5.824  32.466   7.158  1.00  0.00           C  
ATOM   1107  CG1 VAL   154       6.419  33.172   8.378  1.00  0.00           C  
ATOM   1108  CG2 VAL   154       4.786  33.441   6.598  1.00  0.00           C  
ATOM   1109  N   THR   155       6.984  33.880   4.593  1.00  0.00           N  
ATOM   1110  CA  THR   155       7.574  35.097   4.044  1.00  0.00           C  
ATOM   1111  C   THR   155       7.408  36.159   5.126  1.00  0.00           C  
ATOM   1112  O   THR   155       6.319  36.297   5.713  1.00  0.00           O  
ATOM   1113  CB  THR   155       6.846  35.518   2.764  1.00  0.00           C  
ATOM   1114  OG1 THR   155       5.467  35.724   3.032  1.00  0.00           O  
ATOM   1115  CG2 THR   155       6.999  34.414   1.705  1.00  0.00           C  
ATOM   1116  N   LYS   156       7.190  35.732   6.364  1.00  0.00           N  
ATOM   1117  CA  LYS   156       6.943  36.659   7.469  1.00  0.00           C  
ATOM   1118  C   LYS   156       7.913  37.793   7.719  1.00  0.00           C  
ATOM   1119  O   LYS   156       7.503  38.927   7.982  1.00  0.00           O  
ATOM   1120  CB  LYS   156       6.900  36.123   8.903  1.00  0.00           C  
ATOM   1121  CG  LYS   156       8.242  35.573   9.389  1.00  0.00           C  
ATOM   1122  CD  LYS   156       8.182  34.962  10.791  1.00  0.00           C  
ATOM   1123  CE  LYS   156       9.527  34.420  11.281  1.00  0.00           C  
ATOM   1124  NZ  LYS   156       9.378  33.850  12.638  1.00  0.00           N  
ATOM   1125  N   ASP   157       9.216  37.542   7.651  1.00  0.00           N  
ATOM   1126  CA  ASP   157      10.210  38.603   7.899  1.00  0.00           C  
ATOM   1127  C   ASP   157      10.554  39.399   6.612  1.00  0.00           C  
ATOM   1128  O   ASP   157      11.479  40.215   6.587  1.00  0.00           O  
ATOM   1129  CB  ASP   157      11.577  38.151   8.420  1.00  0.00           C  
ATOM   1130  CG  ASP   157      12.217  37.269   7.358  1.00  0.00           C  
ATOM   1131  OD1 ASP   157      11.513  36.360   6.841  1.00  0.00           O  
ATOM   1132  OD2 ASP   157      13.418  37.491   7.049  1.00  0.00           O  
ATOM   1133  N   LEU   158       9.804  39.161   5.533  1.00  0.00           N  
ATOM   1134  CA  LEU   158      10.044  39.852   4.275  1.00  0.00           C  
ATOM   1135  C   LEU   158       9.733  41.332   4.534  1.00  0.00           C  
ATOM   1136  O   LEU   158       8.637  41.685   4.978  1.00  0.00           O  
ATOM   1137  CB  LEU   158       9.204  39.590   3.021  1.00  0.00           C  
ATOM   1138  CG  LEU   158       9.675  40.377   1.796  1.00  0.00           C  
ATOM   1139  CD1 LEU   158      11.063  40.000   1.281  1.00  0.00           C  
ATOM   1140  CD2 LEU   158       8.788  40.238   0.559  1.00  0.00           C  
ATOM   1141  N   PRO   159      10.704  42.241   4.260  1.00  0.00           N  
ATOM   1142  CA  PRO   159      10.438  43.671   4.506  1.00  0.00           C  
ATOM   1143  C   PRO   159       9.304  44.326   3.703  1.00  0.00           C  
ATOM   1144  O   PRO   159       8.820  45.398   4.076  1.00  0.00           O  
ATOM   1145  CB  PRO   159      10.846  45.128   4.271  1.00  0.00           C  
ATOM   1146  CG  PRO   159      11.664  45.334   2.995  1.00  0.00           C  
ATOM   1147  CD  PRO   159      12.599  44.167   2.671  1.00  0.00           C  
ATOM   1148  N   LEU   160       8.845  43.729   2.600  1.00  0.00           N  
ATOM   1149  CA  LEU   160       7.800  44.372   1.833  1.00  0.00           C  
ATOM   1150  C   LEU   160       6.411  44.337   2.488  1.00  0.00           C  
ATOM   1151  O   LEU   160       5.429  44.840   1.937  1.00  0.00           O  
ATOM   1152  CB  LEU   160       7.410  43.842   0.449  1.00  0.00           C  
ATOM   1153  CG  LEU   160       8.529  43.961  -0.588  1.00  0.00           C  
ATOM   1154  CD1 LEU   160       8.217  43.341  -1.949  1.00  0.00           C  
ATOM   1155  CD2 LEU   160       8.938  45.392  -0.935  1.00  0.00           C  
ATOM   1156  N   GLU   161       6.340  43.771   3.619  1.00  0.00           N  
ATOM   1157  CA  GLU   161       5.064  43.650   4.298  1.00  0.00           C  
ATOM   1158  C   GLU   161       3.843  43.392   3.426  1.00  0.00           C  
ATOM   1159  O   GLU   161       2.979  42.618   3.812  1.00  0.00           O  
ATOM   1160  CB  GLU   161       4.812  44.875   5.190  1.00  0.00           C  
ATOM   1161  CG  GLU   161       5.917  45.094   6.198  1.00  0.00           C  
ATOM   1162  CD  GLU   161       5.515  46.039   7.322  1.00  0.00           C  
ATOM   1163  OE1 GLU   161       4.754  46.994   7.045  1.00  0.00           O  
ATOM   1164  OE2 GLU   161       5.966  45.825   8.477  1.00  0.00           O  
ATOM   1165  N   GLU   162       3.767  44.000   2.248  1.00  0.00           N  
ATOM   1166  CA  GLU   162       2.588  43.779   1.417  1.00  0.00           C  
ATOM   1167  C   GLU   162       2.487  42.365   0.869  1.00  0.00           C  
ATOM   1168  O   GLU   162       1.395  41.933   0.488  1.00  0.00           O  
ATOM   1169  CB  GLU   162       2.544  44.798   0.254  1.00  0.00           C  
ATOM   1170  CG  GLU   162       2.254  46.230   0.708  1.00  0.00           C  
ATOM   1171  CD  GLU   162       2.314  47.133  -0.516  1.00  0.00           C  
ATOM   1172  OE1 GLU   162       2.612  46.610  -1.623  1.00  0.00           O  
ATOM   1173  OE2 GLU   162       2.061  48.357  -0.360  1.00  0.00           O  
ATOM   1174  N   PRO   163       3.604  41.635   0.836  1.00  0.00           N  
ATOM   1175  CA  PRO   163       3.591  40.268   0.306  1.00  0.00           C  
ATOM   1176  C   PRO   163       3.327  39.173   1.362  1.00  0.00           C  
ATOM   1177  O   PRO   163       3.158  38.008   1.039  1.00  0.00           O  
ATOM   1178  CB  PRO   163       4.912  39.994  -0.410  1.00  0.00           C  
ATOM   1179  CG  PRO   163       6.107  40.716   0.216  1.00  0.00           C  
ATOM   1180  CD  PRO   163       5.771  42.113   0.742  1.00  0.00           C  
ATOM   1181  N   ARG   164       3.265  39.554   2.626  1.00  0.00           N  
ATOM   1182  CA  ARG   164       3.009  38.606   3.707  1.00  0.00           C  
ATOM   1183  C   ARG   164       1.595  38.047   3.729  1.00  0.00           C  
ATOM   1184  O   ARG   164       0.653  38.715   3.298  1.00  0.00           O  
ATOM   1185  CB  ARG   164       3.210  39.294   5.063  1.00  0.00           C  
ATOM   1186  CG  ARG   164       4.557  39.933   5.270  1.00  0.00           C  
ATOM   1187  CD  ARG   164       4.569  40.644   6.610  1.00  0.00           C  
ATOM   1188  NE  ARG   164       3.540  41.679   6.657  1.00  0.00           N  
ATOM   1189  CZ  ARG   164       3.342  42.488   7.691  1.00  0.00           C  
ATOM   1190  NH1 ARG   164       4.103  42.373   8.772  1.00  0.00           N  
ATOM   1191  NH2 ARG   164       2.404  43.431   7.631  1.00  0.00           N  
ATOM   1192  N   VAL   165       1.442  36.820   4.214  1.00  0.00           N  
ATOM   1193  CA  VAL   165       0.108  36.278   4.409  1.00  0.00           C  
ATOM   1194  C   VAL   165       0.009  36.138   5.919  1.00  0.00           C  
ATOM   1195  O   VAL   165       0.341  35.095   6.481  1.00  0.00           O  
ATOM   1196  CB  VAL   165      -0.087  34.907   3.763  1.00  0.00           C  
ATOM   1197  CG1 VAL   165      -1.496  34.340   3.949  1.00  0.00           C  
ATOM   1198  CG2 VAL   165       0.149  34.906   2.251  1.00  0.00           C  
ATOM   1199  N   ALA   166      -0.439  37.192   6.593  1.00  0.00           N  
ATOM   1200  CA  ALA   166      -0.511  37.148   8.042  1.00  0.00           C  
ATOM   1201  C   ALA   166      -1.375  36.042   8.642  1.00  0.00           C  
ATOM   1202  O   ALA   166      -1.140  35.622   9.782  1.00  0.00           O  
ATOM   1203  CB  ALA   166      -0.935  38.513   8.585  1.00  0.00           C  
ATOM   1204  N   ALA   167      -2.325  35.525   7.872  1.00  0.00           N  
ATOM   1205  CA  ALA   167      -3.220  34.488   8.380  1.00  0.00           C  
ATOM   1206  C   ALA   167      -2.513  33.206   8.758  1.00  0.00           C  
ATOM   1207  O   ALA   167      -3.012  32.455   9.588  1.00  0.00           O  
ATOM   1208  CB  ALA   167      -4.312  34.166   7.353  1.00  0.00           C  
ATOM   1209  N   LYS   168      -1.360  32.948   8.145  1.00  0.00           N  
ATOM   1210  CA  LYS   168      -0.604  31.725   8.440  1.00  0.00           C  
ATOM   1211  C   LYS   168       0.400  31.904   9.582  1.00  0.00           C  
ATOM   1212  O   LYS   168       0.945  30.924  10.067  1.00  0.00           O  
ATOM   1213  CB  LYS   168       0.144  31.189   7.178  1.00  0.00           C  
ATOM   1214  CG  LYS   168      -0.796  30.718   6.066  1.00  0.00           C  
ATOM   1215  CD  LYS   168      -0.066  30.231   4.813  1.00  0.00           C  
ATOM   1216  CE  LYS   168      -1.005  29.750   3.705  1.00  0.00           C  
ATOM   1217  NZ  LYS   168      -0.218  29.272   2.546  1.00  0.00           N  
ATOM   1218  N   TRP   169       0.623  33.144  10.035  1.00  0.00           N  
ATOM   1219  CA  TRP   169       1.577  33.395  11.115  1.00  0.00           C  
ATOM   1220  C   TRP   169       1.032  32.970  12.474  1.00  0.00           C  
ATOM   1221  O   TRP   169      -0.171  33.071  12.731  1.00  0.00           O  
ATOM   1222  CB  TRP   169       1.953  34.881  11.165  1.00  0.00           C  
ATOM   1223  CG  TRP   169       2.748  35.381  10.000  1.00  0.00           C  
ATOM   1224  CD1 TRP   169       2.629  35.012   8.675  1.00  0.00           C  
ATOM   1225  CD2 TRP   169       3.702  36.435  10.038  1.00  0.00           C  
ATOM   1226  NE1 TRP   169       3.451  35.794   7.894  1.00  0.00           N  
ATOM   1227  CE2 TRP   169       4.118  36.678   8.711  1.00  0.00           C  
ATOM   1228  CE3 TRP   169       4.257  37.201  11.075  1.00  0.00           C  
ATOM   1229  CZ2 TRP   169       5.055  37.671   8.392  1.00  0.00           C  
ATOM   1230  CZ3 TRP   169       5.210  38.199  10.753  1.00  0.00           C  
ATOM   1231  CH2 TRP   169       5.583  38.420   9.422  1.00  0.00           C  
ATOM   1232  N   PRO   170       1.909  32.454  13.349  1.00  0.00           N  
ATOM   1233  CA  PRO   170       1.504  32.018  14.690  1.00  0.00           C  
ATOM   1234  C   PRO   170       0.639  33.071  15.412  1.00  0.00           C  
ATOM   1235  O   PRO   170       0.995  34.252  15.447  1.00  0.00           O  
ATOM   1236  CB  PRO   170       2.842  31.804  15.396  1.00  0.00           C  
ATOM   1237  CG  PRO   170       3.695  31.248  14.291  1.00  0.00           C  
ATOM   1238  CD  PRO   170       3.324  32.116  13.086  1.00  0.00           C  
ATOM   1239  N   CYS   171       0.624  34.298  14.894  1.00  0.00           N  
ATOM   1240  CA  CYS   171      -0.163  35.360  15.520  1.00  0.00           C  
ATOM   1241  C   CYS   171      -1.658  35.154  15.297  1.00  0.00           C  
ATOM   1242  O   CYS   171      -2.501  35.872  15.841  1.00  0.00           O  
ATOM   1243  CB  CYS   171      -0.164  36.838  15.124  1.00  0.00           C  
ATOM   1244  SG  CYS   171      -0.660  37.048  13.810  1.00  0.00           S  
ATOM   1245  N   HIS   172      -2.005  34.159  14.485  1.00  0.00           N  
ATOM   1246  CA  HIS   172      -3.404  33.857  14.205  1.00  0.00           C  
ATOM   1247  C   HIS   172      -3.898  32.659  15.006  1.00  0.00           C  
ATOM   1248  O   HIS   172      -5.060  32.588  15.417  1.00  0.00           O  
ATOM   1249  CB  HIS   172      -3.844  33.433  12.799  1.00  0.00           C  
ATOM   1250  CG  HIS   172      -5.326  33.229  12.685  1.00  0.00           C  
ATOM   1251  ND1 HIS   172      -6.253  34.249  12.760  1.00  0.00           N  
ATOM   1252  CD2 HIS   172      -6.054  32.104  12.496  1.00  0.00           C  
ATOM   1253  CE1 HIS   172      -7.457  33.783  12.625  1.00  0.00           C  
ATOM   1254  NE2 HIS   172      -7.376  32.476  12.463  1.00  0.00           N  
ATOM   1255  N   GLY   173      -3.014  31.693  15.242  1.00  0.00           N  
ATOM   1256  CA  GLY   173      -3.407  30.460  15.917  1.00  0.00           C  
ATOM   1257  C   GLY   173      -2.852  30.147  17.302  1.00  0.00           C  
ATOM   1258  O   GLY   173      -3.358  29.267  18.004  1.00  0.00           O  
ATOM   1259  N   PRO   174      -1.811  30.846  17.733  1.00  0.00           N  
ATOM   1260  CA  PRO   174      -1.254  30.581  19.057  1.00  0.00           C  
ATOM   1261  C   PRO   174      -2.197  31.123  20.128  1.00  0.00           C  
ATOM   1262  O   PRO   174      -3.250  31.693  19.830  1.00  0.00           O  
ATOM   1263  CB  PRO   174      -0.310  30.999  20.187  1.00  0.00           C  
ATOM   1264  CG  PRO   174       0.772  31.986  19.744  1.00  0.00           C  
ATOM   1265  CD  PRO   174       0.315  32.941  18.640  1.00  0.00           C  
ATOM   1266  N   CYS   175      -1.834  30.954  21.397  1.00  0.00           N  
ATOM   1267  CA  CYS   175      -2.675  31.492  22.462  1.00  0.00           C  
ATOM   1268  C   CYS   175      -2.852  32.979  22.154  1.00  0.00           C  
ATOM   1269  O   CYS   175      -1.906  33.679  21.783  1.00  0.00           O  
ATOM   1270  CB  CYS   175      -2.312  31.648  23.941  1.00  0.00           C  
ATOM   1271  SG  CYS   175      -3.368  32.213  24.703  1.00  0.00           S  
ATOM   1272  N   PRO   176      -4.071  33.481  22.305  1.00  0.00           N  
ATOM   1273  CA  PRO   176      -4.340  34.880  21.993  1.00  0.00           C  
ATOM   1274  C   PRO   176      -3.427  35.878  22.690  1.00  0.00           C  
ATOM   1275  O   PRO   176      -3.041  36.901  22.120  1.00  0.00           O  
ATOM   1276  CB  PRO   176      -5.194  36.128  22.233  1.00  0.00           C  
ATOM   1277  CG  PRO   176      -6.635  35.812  22.640  1.00  0.00           C  
ATOM   1278  CD  PRO   176      -6.756  34.619  23.590  1.00  0.00           C  
ATOM   1279  N   TRP   177      -3.063  35.603  23.937  1.00  0.00           N  
ATOM   1280  CA  TRP   177      -2.203  36.515  24.681  1.00  0.00           C  
ATOM   1281  C   TRP   177      -0.822  36.694  24.047  1.00  0.00           C  
ATOM   1282  O   TRP   177      -0.141  37.700  24.264  1.00  0.00           O  
ATOM   1283  CB  TRP   177      -1.762  36.201  26.117  1.00  0.00           C  
ATOM   1284  CG  TRP   177      -2.881  36.256  27.129  1.00  0.00           C  
ATOM   1285  CD1 TRP   177      -3.511  35.235  27.780  1.00  0.00           C  
ATOM   1286  CD2 TRP   177      -3.535  37.431  27.630  1.00  0.00           C  
ATOM   1287  NE1 TRP   177      -4.457  35.630  28.609  1.00  0.00           N  
ATOM   1288  CE2 TRP   177      -4.519  36.999  28.558  1.00  0.00           C  
ATOM   1289  CE3 TRP   177      -3.387  38.813  27.388  1.00  0.00           C  
ATOM   1290  CZ2 TRP   177      -5.362  37.907  29.253  1.00  0.00           C  
ATOM   1291  CZ3 TRP   177      -4.231  39.731  28.082  1.00  0.00           C  
ATOM   1292  CH2 TRP   177      -5.203  39.264  29.002  1.00  0.00           C  
ATOM   1293  N   PRO   178      -0.385  35.719  23.252  1.00  0.00           N  
ATOM   1294  CA  PRO   178       0.927  35.803  22.613  1.00  0.00           C  
ATOM   1295  C   PRO   178       0.865  35.925  21.099  1.00  0.00           C  
ATOM   1296  O   PRO   178       1.894  35.936  20.419  1.00  0.00           O  
ATOM   1297  CB  PRO   178       2.175  35.082  22.098  1.00  0.00           C  
ATOM   1298  CG  PRO   178       1.874  33.729  21.451  1.00  0.00           C  
ATOM   1299  CD  PRO   178       0.740  32.962  22.134  1.00  0.00           C  
ATOM   1300  N   ASP   179      -0.332  36.018  20.531  1.00  0.00           N  
ATOM   1301  CA  ASP   179      -0.429  36.095  19.080  1.00  0.00           C  
ATOM   1302  C   ASP   179      -0.025  37.435  18.485  1.00  0.00           C  
ATOM   1303  O   ASP   179       0.579  37.505  17.411  1.00  0.00           O  
ATOM   1304  CB  ASP   179      -1.823  35.867  18.490  1.00  0.00           C  
ATOM   1305  CG  ASP   179      -2.149  34.386  18.613  1.00  0.00           C  
ATOM   1306  OD1 ASP   179      -1.212  33.596  18.904  1.00  0.00           O  
ATOM   1307  OD2 ASP   179      -3.341  34.024  18.418  1.00  0.00           O  
ATOM   1308  N   ILE   180      -0.348  38.529  19.168  1.00  0.00           N  
ATOM   1309  CA  ILE   180       0.048  39.842  18.677  1.00  0.00           C  
ATOM   1310  C   ILE   180       1.568  39.944  18.805  1.00  0.00           C  
ATOM   1311  O   ILE   180       2.243  40.610  18.015  1.00  0.00           O  
ATOM   1312  CB  ILE   180      -0.187  41.265  19.230  1.00  0.00           C  
ATOM   1313  CG1 ILE   180      -1.659  41.708  19.178  1.00  0.00           C  
ATOM   1314  CG2 ILE   180       0.588  42.354  18.470  1.00  0.00           C  
ATOM   1315  CD1 ILE   180      -1.937  42.993  19.956  1.00  0.00           C  
ATOM   1316  N   ASP   181       2.126  39.277  19.814  1.00  0.00           N  
ATOM   1317  CA  ASP   181       3.573  39.275  20.019  1.00  0.00           C  
ATOM   1318  C   ASP   181       4.297  38.689  18.807  1.00  0.00           C  
ATOM   1319  O   ASP   181       5.187  39.314  18.224  1.00  0.00           O  
ATOM   1320  CB  ASP   181       4.103  38.455  21.198  1.00  0.00           C  
ATOM   1321  CG  ASP   181       3.742  39.189  22.481  1.00  0.00           C  
ATOM   1322  OD1 ASP   181       3.333  40.377  22.388  1.00  0.00           O  
ATOM   1323  OD2 ASP   181       3.871  38.572  23.572  1.00  0.00           O  
ATOM   1324  N   THR   182       3.836  37.436  18.382  1.00  0.00           N  
ATOM   1325  CA  THR   182       4.672  36.863  17.306  1.00  0.00           C  
ATOM   1326  C   THR   182       4.765  37.792  16.070  1.00  0.00           C  
ATOM   1327  O   THR   182       5.860  38.093  15.563  1.00  0.00           O  
ATOM   1328  CB  THR   182       4.123  35.494  16.862  1.00  0.00           C  
ATOM   1329  OG1 THR   182       4.154  34.580  17.949  1.00  0.00           O  
ATOM   1330  CG2 THR   182       4.987  34.948  15.713  1.00  0.00           C  
ATOM   1331  N   LYS   183       3.615  38.239  15.582  1.00  0.00           N  
ATOM   1332  CA  LYS   183       3.572  39.091  14.401  1.00  0.00           C  
ATOM   1333  C   LYS   183       4.279  40.424  14.619  1.00  0.00           C  
ATOM   1334  O   LYS   183       5.071  40.868  13.781  1.00  0.00           O  
ATOM   1335  CB  LYS   183       2.098  39.267  13.937  1.00  0.00           C  
ATOM   1336  CG  LYS   183       1.954  40.117  12.673  1.00  0.00           C  
ATOM   1337  CD  LYS   183       0.512  40.233  12.174  1.00  0.00           C  
ATOM   1338  CE  LYS   183       0.361  41.122  10.938  1.00  0.00           C  
ATOM   1339  NZ  LYS   183      -1.062  41.198  10.540  1.00  0.00           N  
ATOM   1340  N   ALA   184       4.022  41.055  15.759  1.00  0.00           N  
ATOM   1341  CA  ALA   184       4.660  42.343  16.066  1.00  0.00           C  
ATOM   1342  C   ALA   184       6.188  42.200  16.123  1.00  0.00           C  
ATOM   1343  O   ALA   184       6.927  42.943  15.471  1.00  0.00           O  
ATOM   1344  CB  ALA   184       4.131  42.862  17.414  1.00  0.00           C  
ATOM   1345  N   PRO   185       6.654  41.222  16.886  1.00  0.00           N  
ATOM   1346  CA  PRO   185       8.092  41.014  17.050  1.00  0.00           C  
ATOM   1347  C   PRO   185       8.796  40.647  15.766  1.00  0.00           C  
ATOM   1348  O   PRO   185       9.819  41.230  15.408  1.00  0.00           O  
ATOM   1349  CB  PRO   185       8.348  39.937  18.103  1.00  0.00           C  
ATOM   1350  CG  PRO   185       7.254  39.855  19.170  1.00  0.00           C  
ATOM   1351  CD  PRO   185       5.841  40.042  18.614  1.00  0.00           C  
ATOM   1352  N   ILE   186       8.235  39.668  15.070  1.00  0.00           N  
ATOM   1353  CA  ILE   186       8.809  39.161  13.835  1.00  0.00           C  
ATOM   1354  C   ILE   186       8.804  40.209  12.744  1.00  0.00           C  
ATOM   1355  O   ILE   186       9.741  40.283  11.978  1.00  0.00           O  
ATOM   1356  CB  ILE   186       8.049  37.911  13.406  1.00  0.00           C  
ATOM   1357  CG1 ILE   186       8.161  36.751  14.409  1.00  0.00           C  
ATOM   1358  CG2 ILE   186       8.530  37.331  12.065  1.00  0.00           C  
ATOM   1359  CD1 ILE   186       9.596  36.278  14.636  1.00  0.00           C  
ATOM   1360  N   GLN   187       7.754  41.028  12.697  1.00  0.00           N  
ATOM   1361  CA  GLN   187       7.671  42.102  11.716  1.00  0.00           C  
ATOM   1362  C   GLN   187       8.728  43.173  11.939  1.00  0.00           C  
ATOM   1363  O   GLN   187       9.334  43.656  10.990  1.00  0.00           O  
ATOM   1364  CB  GLN   187       6.298  42.752  11.774  1.00  0.00           C  
ATOM   1365  CG  GLN   187       6.100  43.853  10.731  1.00  0.00           C  
ATOM   1366  CD  GLN   187       4.673  44.369  10.856  1.00  0.00           C  
ATOM   1367  OE1 GLN   187       3.918  43.936  11.725  1.00  0.00           O  
ATOM   1368  NE2 GLN   187       4.228  45.322   9.995  1.00  0.00           N  
ATOM   1369  N   GLU   188       8.962  43.531  13.196  1.00  0.00           N  
ATOM   1370  CA  GLU   188       9.948  44.568  13.466  1.00  0.00           C  
ATOM   1371  C   GLU   188      11.347  44.065  13.143  1.00  0.00           C  
ATOM   1372  O   GLU   188      12.182  44.794  12.586  1.00  0.00           O  
ATOM   1373  CB  GLU   188       9.876  45.028  14.928  1.00  0.00           C  
ATOM   1374  CG  GLU   188      10.866  46.139  15.247  1.00  0.00           C  
ATOM   1375  CD  GLU   188      10.671  47.397  14.384  1.00  0.00           C  
ATOM   1376  OE1 GLU   188      11.647  48.171  14.222  1.00  0.00           O  
ATOM   1377  OE2 GLU   188       9.551  47.630  13.876  1.00  0.00           O  
ATOM   1378  N   TYR   189      11.596  42.813  13.508  1.00  0.00           N  
ATOM   1379  CA  TYR   189      12.871  42.182  13.281  1.00  0.00           C  
ATOM   1380  C   TYR   189      13.183  42.110  11.785  1.00  0.00           C  
ATOM   1381  O   TYR   189      14.327  42.381  11.365  1.00  0.00           O  
ATOM   1382  CB  TYR   189      12.873  40.787  13.916  1.00  0.00           C  
ATOM   1383  CG  TYR   189      14.156  40.025  13.685  1.00  0.00           C  
ATOM   1384  CD1 TYR   189      15.387  40.551  14.086  1.00  0.00           C  
ATOM   1385  CD2 TYR   189      14.140  38.779  13.055  1.00  0.00           C  
ATOM   1386  CE1 TYR   189      16.586  39.857  13.863  1.00  0.00           C  
ATOM   1387  CE2 TYR   189      15.327  38.074  12.818  1.00  0.00           C  
ATOM   1388  CZ  TYR   189      16.543  38.613  13.217  1.00  0.00           C  
ATOM   1389  OH  TYR   189      17.714  37.949  12.969  1.00  0.00           O  
ATOM   1390  N   MET   190      12.187  41.733  10.991  1.00  0.00           N  
ATOM   1391  CA  MET   190      12.391  41.648   9.544  1.00  0.00           C  
ATOM   1392  C   MET   190      12.720  43.036   8.985  1.00  0.00           C  
ATOM   1393  O   MET   190      13.594  43.189   8.140  1.00  0.00           O  
ATOM   1394  CB  MET   190      11.140  41.094   8.856  1.00  0.00           C  
ATOM   1395  CG  MET   190      10.859  39.628   9.190  1.00  0.00           C  
ATOM   1396  SD  MET   190      12.166  38.473   8.675  1.00  0.00           S  
ATOM   1397  CE  MET   190      12.951  38.384  10.310  1.00  0.00           C  
ATOM   1398  N   ASP   191      12.003  44.061   9.442  1.00  0.00           N  
ATOM   1399  CA  ASP   191      12.299  45.407   8.957  1.00  0.00           C  
ATOM   1400  C   ASP   191      13.742  45.816   9.324  1.00  0.00           C  
ATOM   1401  O   ASP   191      14.465  46.406   8.506  1.00  0.00           O  
ATOM   1402  CB  ASP   191      11.279  46.387   9.548  1.00  0.00           C  
ATOM   1403  CG  ASP   191       9.945  46.154   8.852  1.00  0.00           C  
ATOM   1404  OD1 ASP   191       9.937  45.442   7.813  1.00  0.00           O  
ATOM   1405  OD2 ASP   191       8.917  46.685   9.351  1.00  0.00           O  
ATOM   1406  N   SER   192      14.190  45.484  10.534  1.00  0.00           N  
ATOM   1407  CA  SER   192      15.563  45.813  10.936  1.00  0.00           C  
ATOM   1408  C   SER   192      16.595  45.058  10.093  1.00  0.00           C  
ATOM   1409  O   SER   192      17.636  45.623   9.697  1.00  0.00           O  
ATOM   1410  CB  SER   192      15.793  45.474  12.405  1.00  0.00           C  
ATOM   1411  OG  SER   192      14.993  46.308  13.229  1.00  0.00           O  
ATOM   1412  N   LEU   193      16.327  43.770   9.845  1.00  0.00           N  
ATOM   1413  CA  LEU   193      17.231  42.973   9.023  1.00  0.00           C  
ATOM   1414  C   LEU   193      17.278  43.510   7.589  1.00  0.00           C  
ATOM   1415  O   LEU   193      18.320  43.457   6.943  1.00  0.00           O  
ATOM   1416  CB  LEU   193      16.817  41.492   8.974  1.00  0.00           C  
ATOM   1417  CG  LEU   193      17.125  40.590  10.187  1.00  0.00           C  
ATOM   1418  CD1 LEU   193      16.740  39.130   9.862  1.00  0.00           C  
ATOM   1419  CD2 LEU   193      18.607  40.650  10.527  1.00  0.00           C  
ATOM   1420  N   GLY   194      16.160  44.011   7.083  1.00  0.00           N  
ATOM   1421  CA  GLY   194      16.151  44.521   5.709  1.00  0.00           C  
ATOM   1422  C   GLY   194      17.123  45.700   5.569  1.00  0.00           C  
ATOM   1423  O   GLY   194      17.784  45.839   4.538  1.00  0.00           O  
ATOM   1424  N   SER   195      17.226  46.521   6.617  1.00  0.00           N  
ATOM   1425  CA  SER   195      18.135  47.674   6.636  1.00  0.00           C  
ATOM   1426  C   SER   195      19.569  47.200   6.756  1.00  0.00           C  
ATOM   1427  O   SER   195      20.482  47.760   6.144  1.00  0.00           O  
ATOM   1428  CB  SER   195      17.799  48.608   7.816  1.00  0.00           C  
ATOM   1429  OG  SER   195      16.517  49.190   7.628  1.00  0.00           O  
ATOM   1430  N   SER   196      19.780  46.143   7.536  1.00  0.00           N  
ATOM   1431  CA  SER   196      21.115  45.588   7.680  1.00  0.00           C  
ATOM   1432  C   SER   196      21.546  44.923   6.355  1.00  0.00           C  
ATOM   1433  O   SER   196      22.719  44.998   5.973  1.00  0.00           O  
ATOM   1434  CB  SER   196      21.159  44.562   8.831  1.00  0.00           C  
ATOM   1435  OG  SER   196      20.929  45.211  10.073  1.00  0.00           O  
ATOM   1436  N   GLY   197      20.619  44.271   5.653  1.00  0.00           N  
ATOM   1437  CA  GLY   197      21.000  43.631   4.384  1.00  0.00           C  
ATOM   1438  C   GLY   197      21.498  44.706   3.414  1.00  0.00           C  
ATOM   1439  O   GLY   197      22.458  44.489   2.691  1.00  0.00           O  
ATOM   1440  N   GLU   198      20.832  45.857   3.390  1.00  0.00           N  
ATOM   1441  CA  GLU   198      21.267  46.954   2.506  1.00  0.00           C  
ATOM   1442  C   GLU   198      22.696  47.399   2.811  1.00  0.00           C  
ATOM   1443  O   GLU   198      23.501  47.614   1.898  1.00  0.00           O  
ATOM   1444  CB  GLU   198      20.333  48.155   2.639  1.00  0.00           C  
ATOM   1445  CG  GLU   198      18.947  47.920   2.034  1.00  0.00           C  
ATOM   1446  CD  GLU   198      18.086  49.136   2.346  1.00  0.00           C  
ATOM   1447  OE1 GLU   198      18.581  50.042   3.067  1.00  0.00           O  
ATOM   1448  OE2 GLU   198      16.921  49.173   1.868  1.00  0.00           O  
ATOM   1449  N   THR   199      23.008  47.541   4.096  1.00  0.00           N  
ATOM   1450  CA  THR   199      24.338  47.920   4.532  1.00  0.00           C  
ATOM   1451  C   THR   199      25.367  46.911   4.063  1.00  0.00           C  
ATOM   1452  O   THR   199      26.415  47.271   3.526  1.00  0.00           O  
ATOM   1453  CB  THR   199      24.391  48.006   6.060  1.00  0.00           C  
ATOM   1454  OG1 THR   199      23.493  49.003   6.524  1.00  0.00           O  
ATOM   1455  CG2 THR   199      25.820  48.364   6.501  1.00  0.00           C  
ATOM   1456  N   LEU   200      25.056  45.629   4.256  1.00  0.00           N  
ATOM   1457  CA  LEU   200      25.969  44.572   3.856  1.00  0.00           C  
ATOM   1458  C   LEU   200      26.182  44.507   2.339  1.00  0.00           C  
ATOM   1459  O   LEU   200      27.330  44.389   1.866  1.00  0.00           O  
ATOM   1460  CB  LEU   200      25.447  43.217   4.374  1.00  0.00           C  
ATOM   1461  CG  LEU   200      25.546  43.066   5.893  1.00  0.00           C  
ATOM   1462  CD1 LEU   200      24.870  41.819   6.463  1.00  0.00           C  
ATOM   1463  CD2 LEU   200      26.969  42.980   6.443  1.00  0.00           C  
ATOM   1464  N   LEU   201      25.087  44.558   1.585  1.00  0.00           N  
ATOM   1465  CA  LEU   201      25.146  44.496   0.124  1.00  0.00           C  
ATOM   1466  C   LEU   201      26.034  45.621  -0.379  1.00  0.00           C  
ATOM   1467  O   LEU   201      26.821  45.440  -1.303  1.00  0.00           O  
ATOM   1468  CB  LEU   201      23.757  44.681  -0.482  1.00  0.00           C  
ATOM   1469  CG  LEU   201      22.817  43.502  -0.224  1.00  0.00           C  
ATOM   1470  CD1 LEU   201      21.369  43.723  -0.659  1.00  0.00           C  
ATOM   1471  CD2 LEU   201      23.204  42.202  -0.927  1.00  0.00           C  
ATOM   1472  N   GLN   202      25.878  46.792   0.222  1.00  0.00           N  
ATOM   1473  CA  GLN   202      26.697  47.938  -0.182  1.00  0.00           C  
ATOM   1474  C   GLN   202      28.179  47.680   0.092  1.00  0.00           C  
ATOM   1475  O   GLN   202      29.034  47.853  -0.787  1.00  0.00           O  
ATOM   1476  CB  GLN   202      26.202  49.196   0.536  1.00  0.00           C  
ATOM   1477  CG  GLN   202      24.843  49.689   0.036  1.00  0.00           C  
ATOM   1478  CD  GLN   202      24.410  50.851   0.919  1.00  0.00           C  
ATOM   1479  OE1 GLN   202      25.078  51.188   1.894  1.00  0.00           O  
ATOM   1480  NE2 GLN   202      23.266  51.526   0.624  1.00  0.00           N  
ATOM   1481  N   LEU   203      28.500  47.239   1.299  1.00  0.00           N  
ATOM   1482  CA  LEU   203      29.893  46.970   1.613  1.00  0.00           C  
ATOM   1483  C   LEU   203      30.444  45.852   0.725  1.00  0.00           C  
ATOM   1484  O   LEU   203      31.600  45.896   0.284  1.00  0.00           O  
ATOM   1485  CB  LEU   203      30.040  46.602   3.088  1.00  0.00           C  
ATOM   1486  CG  LEU   203      29.789  47.775   4.037  1.00  0.00           C  
ATOM   1487  CD1 LEU   203      29.752  47.409   5.521  1.00  0.00           C  
ATOM   1488  CD2 LEU   203      30.831  48.892   3.973  1.00  0.00           C  
ATOM   1489  N   ILE   204      29.629  44.847   0.421  1.00  0.00           N  
ATOM   1490  CA  ILE   204      30.154  43.769  -0.434  1.00  0.00           C  
ATOM   1491  C   ILE   204      30.337  44.211  -1.884  1.00  0.00           C  
ATOM   1492  O   ILE   204      31.213  43.694  -2.599  1.00  0.00           O  
ATOM   1493  CB  ILE   204      29.238  42.541  -0.372  1.00  0.00           C  
ATOM   1494  CG1 ILE   204      29.243  41.841   0.997  1.00  0.00           C  
ATOM   1495  CG2 ILE   204      29.611  41.446  -1.385  1.00  0.00           C  
ATOM   1496  CD1 ILE   204      28.146  40.788   1.147  1.00  0.00           C  
ATOM   1497  N   GLU   205      29.518  45.165  -2.313  1.00  0.00           N  
ATOM   1498  CA  GLU   205      29.598  45.685  -3.664  1.00  0.00           C  
ATOM   1499  C   GLU   205      30.909  46.447  -3.787  1.00  0.00           C  
ATOM   1500  O   GLU   205      31.638  46.278  -4.745  1.00  0.00           O  
ATOM   1501  CB  GLU   205      28.447  46.651  -3.933  1.00  0.00           C  
ATOM   1502  CG  GLU   205      28.460  47.237  -5.346  1.00  0.00           C  
ATOM   1503  CD  GLU   205      28.188  46.106  -6.327  1.00  0.00           C  
ATOM   1504  OE1 GLU   205      27.804  45.000  -5.863  1.00  0.00           O  
ATOM   1505  OE2 GLU   205      28.360  46.333  -7.555  1.00  0.00           O  
ATOM   1506  N   HIS   206      31.178  47.299  -2.799  1.00  0.00           N  
ATOM   1507  CA  HIS   206      32.402  48.098  -2.759  1.00  0.00           C  
ATOM   1508  C   HIS   206      33.619  47.171  -2.734  1.00  0.00           C  
ATOM   1509  O   HIS   206      34.642  47.442  -3.370  1.00  0.00           O  
ATOM   1510  CB  HIS   206      32.363  49.020  -1.525  1.00  0.00           C  
ATOM   1511  CG  HIS   206      33.583  49.884  -1.400  1.00  0.00           C  
ATOM   1512  ND1 HIS   206      33.854  50.959  -2.223  1.00  0.00           N  
ATOM   1513  CD2 HIS   206      34.621  49.834  -0.533  1.00  0.00           C  
ATOM   1514  CE1 HIS   206      34.972  51.525  -1.883  1.00  0.00           C  
ATOM   1515  NE2 HIS   206      35.470  50.864  -0.855  1.00  0.00           N  
ATOM   1516  N   GLY   207      33.492  46.055  -2.019  1.00  0.00           N  
ATOM   1517  CA  GLY   207      34.572  45.087  -1.944  1.00  0.00           C  
ATOM   1518  C   GLY   207      34.934  44.488  -3.293  1.00  0.00           C  
ATOM   1519  O   GLY   207      36.085  44.135  -3.517  1.00  0.00           O  
ATOM   1520  N   LEU   208      33.961  44.354  -4.193  1.00  0.00           N  
ATOM   1521  CA  LEU   208      34.244  43.812  -5.518  1.00  0.00           C  
ATOM   1522  C   LEU   208      34.585  44.911  -6.512  1.00  0.00           C  
ATOM   1523  O   LEU   208      34.760  44.624  -7.699  1.00  0.00           O  
ATOM   1524  CB  LEU   208      33.043  43.042  -6.078  1.00  0.00           C  
ATOM   1525  CG  LEU   208      32.610  41.777  -5.321  1.00  0.00           C  
ATOM   1526  CD1 LEU   208      31.350  41.242  -5.995  1.00  0.00           C  
ATOM   1527  CD2 LEU   208      33.705  40.756  -5.299  1.00  0.00           C  
ATOM   1528  N   SER   209      34.642  46.155  -6.036  1.00  0.00           N  
ATOM   1529  CA  SER   209      34.943  47.285  -6.907  1.00  0.00           C  
ATOM   1530  C   SER   209      33.730  47.745  -7.703  1.00  0.00           C  
ATOM   1531  O   SER   209      33.853  48.459  -8.705  1.00  0.00           O  
ATOM   1532  CB  SER   209      36.076  46.919  -7.869  1.00  0.00           C  
ATOM   1533  OG  SER   209      37.247  46.585  -7.139  1.00  0.00           O  
ATOM   1534  N   LEU   210      32.544  47.344  -7.262  1.00  0.00           N  
ATOM   1535  CA  LEU   210      31.317  47.723  -7.960  1.00  0.00           C  
ATOM   1536  C   LEU   210      30.719  48.958  -7.295  1.00  0.00           C  
ATOM   1537  O   LEU   210      31.119  49.321  -6.198  1.00  0.00           O  
ATOM   1538  CB  LEU   210      30.302  46.564  -7.904  1.00  0.00           C  
ATOM   1539  CG  LEU   210      30.736  45.202  -8.459  1.00  0.00           C  
ATOM   1540  CD1 LEU   210      29.745  44.131  -8.015  1.00  0.00           C  
ATOM   1541  CD2 LEU   210      30.827  45.260  -9.987  1.00  0.00           C  
ATOM   1542  N   GLU   211      29.783  49.625  -7.959  1.00  0.00           N  
ATOM   1543  CA  GLU   211      29.155  50.778  -7.335  1.00  0.00           C  
ATOM   1544  C   GLU   211      28.429  50.258  -6.092  1.00  0.00           C  
ATOM   1545  O   GLU   211      27.909  49.139  -6.095  1.00  0.00           O  
ATOM   1546  CB  GLU   211      28.208  51.451  -8.319  1.00  0.00           C  
ATOM   1547  CG  GLU   211      28.994  52.089  -9.473  1.00  0.00           C  
ATOM   1548  CD  GLU   211      30.183  52.947  -8.973  1.00  0.00           C  
ATOM   1549  OE1 GLU   211      29.961  53.866  -8.149  1.00  0.00           O  
ATOM   1550  OE2 GLU   211      31.341  52.704  -9.399  1.00  0.00           O  
ATOM   1551  N   PRO   212      28.401  51.048  -5.008  1.00  0.00           N  
ATOM   1552  CA  PRO   212      27.740  50.610  -3.770  1.00  0.00           C  
ATOM   1553  C   PRO   212      26.348  49.971  -3.871  1.00  0.00           C  
ATOM   1554  O   PRO   212      26.049  49.024  -3.131  1.00  0.00           O  
ATOM   1555  CB  PRO   212      27.742  51.880  -2.903  1.00  0.00           C  
ATOM   1556  CG  PRO   212      27.772  52.996  -3.934  1.00  0.00           C  
ATOM   1557  CD  PRO   212      28.784  52.467  -4.915  1.00  0.00           C  
ATOM   1558  N   LYS   213      25.501  50.464  -4.771  1.00  0.00           N  
ATOM   1559  CA  LYS   213      24.158  49.912  -4.862  1.00  0.00           C  
ATOM   1560  C   LYS   213      24.005  48.739  -5.823  1.00  0.00           C  
ATOM   1561  O   LYS   213      22.912  48.215  -5.977  1.00  0.00           O  
ATOM   1562  CB  LYS   213      23.158  51.017  -5.240  1.00  0.00           C  
ATOM   1563  CG  LYS   213      23.020  52.105  -4.174  1.00  0.00           C  
ATOM   1564  CD  LYS   213      22.029  53.209  -4.550  1.00  0.00           C  
ATOM   1565  CE  LYS   213      21.930  54.324  -3.507  1.00  0.00           C  
ATOM   1566  NZ  LYS   213      20.934  55.332  -3.937  1.00  0.00           N  
ATOM   1567  N   THR   214      25.104  48.308  -6.429  1.00  0.00           N  
ATOM   1568  CA  THR   214      25.048  47.257  -7.433  1.00  0.00           C  
ATOM   1569  C   THR   214      24.525  45.894  -7.012  1.00  0.00           C  
ATOM   1570  O   THR   214      23.606  45.371  -7.635  1.00  0.00           O  
ATOM   1571  CB  THR   214      26.416  47.075  -8.077  1.00  0.00           C  
ATOM   1572  OG1 THR   214      26.809  48.271  -8.734  1.00  0.00           O  
ATOM   1573  CG2 THR   214      26.348  45.930  -9.102  1.00  0.00           C  
ATOM   1574  N   LEU   215      25.087  45.304  -5.973  1.00  0.00           N  
ATOM   1575  CA  LEU   215      24.601  43.975  -5.621  1.00  0.00           C  
ATOM   1576  C   LEU   215      23.125  43.927  -5.203  1.00  0.00           C  
ATOM   1577  O   LEU   215      22.390  43.037  -5.662  1.00  0.00           O  
ATOM   1578  CB  LEU   215      25.516  43.319  -4.572  1.00  0.00           C  
ATOM   1579  CG  LEU   215      26.920  42.902  -5.044  1.00  0.00           C  
ATOM   1580  CD1 LEU   215      27.685  42.374  -3.860  1.00  0.00           C  
ATOM   1581  CD2 LEU   215      26.858  41.817  -6.140  1.00  0.00           C  
ATOM   1582  N   THR   216      22.662  44.865  -4.374  1.00  0.00           N  
ATOM   1583  CA  THR   216      21.258  44.815  -3.976  1.00  0.00           C  
ATOM   1584  C   THR   216      20.314  45.002  -5.175  1.00  0.00           C  
ATOM   1585  O   THR   216      19.257  44.378  -5.237  1.00  0.00           O  
ATOM   1586  CB  THR   216      20.946  45.855  -2.893  1.00  0.00           C  
ATOM   1587  OG1 THR   216      21.238  47.160  -3.371  1.00  0.00           O  
ATOM   1588  CG2 THR   216      21.801  45.566  -1.648  1.00  0.00           C  
ATOM   1589  N   SER   217      20.709  45.837  -6.133  1.00  0.00           N  
ATOM   1590  CA  SER   217      19.894  46.058  -7.336  1.00  0.00           C  
ATOM   1591  C   SER   217      19.794  44.742  -8.093  1.00  0.00           C  
ATOM   1592  O   SER   217      18.719  44.361  -8.576  1.00  0.00           O  
ATOM   1593  CB  SER   217      20.538  47.115  -8.264  1.00  0.00           C  
ATOM   1594  OG  SER   217      20.564  48.380  -7.619  1.00  0.00           O  
ATOM   1595  N   LEU   218      20.802  43.908  -7.873  1.00  0.00           N  
ATOM   1596  CA  LEU   218      20.774  42.556  -8.393  1.00  0.00           C  
ATOM   1597  C   LEU   218      20.131  41.746  -7.254  1.00  0.00           C  
ATOM   1598  O   LEU   218      19.941  40.529  -7.335  1.00  0.00           O  
ATOM   1599  CB  LEU   218      22.043  41.746  -8.679  1.00  0.00           C  
ATOM   1600  CG  LEU   218      22.937  42.371  -9.752  1.00  0.00           C  
ATOM   1601  CD1 LEU   218      24.259  41.644  -9.995  1.00  0.00           C  
ATOM   1602  CD2 LEU   218      22.314  42.450 -11.145  1.00  0.00           C  
ATOM   1603  N   THR   219      19.793  42.448  -6.177  1.00  0.00           N  
ATOM   1604  CA  THR   219      19.131  41.841  -5.037  1.00  0.00           C  
ATOM   1605  C   THR   219      18.029  42.715  -4.456  1.00  0.00           C  
ATOM   1606  O   THR   219      17.099  42.247  -3.794  1.00  0.00           O  
ATOM   1607  CB  THR   219      19.012  41.354  -3.580  1.00  0.00           C  
ATOM   1608  OG1 THR   219      17.903  40.478  -3.447  1.00  0.00           O  
ATOM   1609  CG2 THR   219      18.818  42.565  -2.653  1.00  0.00           C  
ATOM   1610  N   LYS   220      18.136  44.022  -4.709  1.00  0.00           N  
ATOM   1611  CA  LYS   220      17.227  45.087  -4.264  1.00  0.00           C  
ATOM   1612  C   LYS   220      15.765  44.663  -4.084  1.00  0.00           C  
ATOM   1613  O   LYS   220      15.237  44.592  -2.971  1.00  0.00           O  
ATOM   1614  CB  LYS   220      17.000  46.327  -5.134  1.00  0.00           C  
ATOM   1615  CG  LYS   220      16.114  47.383  -4.471  1.00  0.00           C  
ATOM   1616  CD  LYS   220      15.995  48.678  -5.278  1.00  0.00           C  
ATOM   1617  CE  LYS   220      14.993  49.675  -4.693  1.00  0.00           C  
ATOM   1618  NZ  LYS   220      15.031  50.940  -5.461  1.00  0.00           N  
ATOM   1619  N   ASP   221      15.098  44.376  -5.199  1.00  0.00           N  
ATOM   1620  CA  ASP   221      13.708  43.971  -5.154  1.00  0.00           C  
ATOM   1621  C   ASP   221      13.432  42.505  -4.904  1.00  0.00           C  
ATOM   1622  O   ASP   221      13.071  41.759  -5.818  1.00  0.00           O  
ATOM   1623  CB  ASP   221      12.904  44.239  -6.430  1.00  0.00           C  
ATOM   1624  CG  ASP   221      11.445  43.914  -6.143  1.00  0.00           C  
ATOM   1625  OD1 ASP   221      11.132  43.587  -4.968  1.00  0.00           O  
ATOM   1626  OD2 ASP   221      10.624  43.988  -7.097  1.00  0.00           O  
ATOM   1627  N   GLY   222      13.591  42.047  -3.664  1.00  0.00           N  
ATOM   1628  CA  GLY   222      13.448  40.625  -3.348  1.00  0.00           C  
ATOM   1629  C   GLY   222      12.639  40.238  -2.112  1.00  0.00           C  
ATOM   1630  O   GLY   222      11.607  40.846  -1.817  1.00  0.00           O  
ATOM   1631  N   TRP   223      13.066  39.278  -1.294  1.00  0.00           N  
ATOM   1632  CA  TRP   223      12.162  38.714  -0.285  1.00  0.00           C  
ATOM   1633  C   TRP   223      12.940  38.253   0.948  1.00  0.00           C  
ATOM   1634  O   TRP   223      14.076  37.789   0.814  1.00  0.00           O  
ATOM   1635  CB  TRP   223      11.436  37.481  -0.860  1.00  0.00           C  
ATOM   1636  CG  TRP   223      10.499  37.797  -2.001  1.00  0.00           C  
ATOM   1637  CD1 TRP   223      10.735  37.783  -3.345  1.00  0.00           C  
ATOM   1638  CD2 TRP   223       9.122  38.191  -1.904  1.00  0.00           C  
ATOM   1639  NE1 TRP   223       9.688  38.113  -4.077  1.00  0.00           N  
ATOM   1640  CE2 TRP   223       8.646  38.379  -3.228  1.00  0.00           C  
ATOM   1641  CE3 TRP   223       8.238  38.402  -0.825  1.00  0.00           C  
ATOM   1642  CZ2 TRP   223       7.310  38.776  -3.508  1.00  0.00           C  
ATOM   1643  CZ3 TRP   223       6.895  38.800  -1.098  1.00  0.00           C  
ATOM   1644  CH2 TRP   223       6.454  38.980  -2.434  1.00  0.00           C  
ATOM   1645  N   HIS   224      12.365  38.426   2.144  1.00  0.00           N  
ATOM   1646  CA  HIS   224      13.009  37.880   3.349  1.00  0.00           C  
ATOM   1647  C   HIS   224      12.060  36.753   3.808  1.00  0.00           C  
ATOM   1648  O   HIS   224      10.888  36.995   4.079  1.00  0.00           O  
ATOM   1649  CB  HIS   224      13.124  38.894   4.490  1.00  0.00           C  
ATOM   1650  CG  HIS   224      14.028  40.045   4.162  1.00  0.00           C  
ATOM   1651  ND1 HIS   224      14.295  41.087   5.027  1.00  0.00           N  
ATOM   1652  CD2 HIS   224      14.740  40.323   3.045  1.00  0.00           C  
ATOM   1653  CE1 HIS   224      15.111  41.937   4.481  1.00  0.00           C  
ATOM   1654  NE2 HIS   224      15.404  41.504   3.270  1.00  0.00           N  
ATOM   1655  N   HIS   225      12.574  35.530   3.884  1.00  0.00           N  
ATOM   1656  CA  HIS   225      11.804  34.367   4.302  1.00  0.00           C  
ATOM   1657  C   HIS   225      12.311  33.959   5.676  1.00  0.00           C  
ATOM   1658  O   HIS   225      13.502  33.863   5.876  1.00  0.00           O  
ATOM   1659  CB  HIS   225      12.085  33.194   3.350  1.00  0.00           C  
ATOM   1660  CG  HIS   225      11.351  31.942   3.730  1.00  0.00           C  
ATOM   1661  ND1 HIS   225       9.989  31.772   3.587  1.00  0.00           N  
ATOM   1662  CD2 HIS   225      11.798  30.777   4.255  1.00  0.00           C  
ATOM   1663  CE1 HIS   225       9.630  30.592   3.992  1.00  0.00           C  
ATOM   1664  NE2 HIS   225      10.708  29.956   4.408  1.00  0.00           N  
ATOM   1665  N   LEU   226      11.408  33.717   6.615  1.00  0.00           N  
ATOM   1666  CA  LEU   226      11.791  33.292   7.944  1.00  0.00           C  
ATOM   1667  C   LEU   226      11.577  31.789   8.046  1.00  0.00           C  
ATOM   1668  O   LEU   226      10.513  31.286   7.689  1.00  0.00           O  
ATOM   1669  CB  LEU   226      10.912  33.998   8.991  1.00  0.00           C  
ATOM   1670  CG  LEU   226      11.221  33.579  10.430  1.00  0.00           C  
ATOM   1671  CD1 LEU   226      12.598  33.998  10.943  1.00  0.00           C  
ATOM   1672  CD2 LEU   226      10.265  34.135  11.484  1.00  0.00           C  
ATOM   1673  N   ARG   227      12.579  31.094   8.566  1.00  0.00           N  
ATOM   1674  CA  ARG   227      12.469  29.664   8.821  1.00  0.00           C  
ATOM   1675  C   ARG   227      12.907  29.399  10.256  1.00  0.00           C  
ATOM   1676  O   ARG   227      14.065  29.623  10.611  1.00  0.00           O  
ATOM   1677  CB  ARG   227      13.337  28.870   7.846  1.00  0.00           C  
ATOM   1678  CG  ARG   227      13.224  27.355   8.024  1.00  0.00           C  
ATOM   1679  CD  ARG   227      14.078  26.557   7.036  1.00  0.00           C  
ATOM   1680  NE  ARG   227      15.503  26.733   7.431  1.00  0.00           N  
ATOM   1681  CZ  ARG   227      16.500  26.396   6.561  1.00  0.00           C  
ATOM   1682  NH1 ARG   227      15.915  25.931   5.419  1.00  0.00           N  
ATOM   1683  NH2 ARG   227      17.692  26.656   7.172  1.00  0.00           N  
ATOM   1684  N   THR   228      11.971  28.975  11.118  1.00  0.00           N  
ATOM   1685  CA  THR   228      12.333  28.659  12.501  1.00  0.00           C  
ATOM   1686  C   THR   228      12.613  27.164  12.481  1.00  0.00           C  
ATOM   1687  O   THR   228      11.723  26.373  12.123  1.00  0.00           O  
ATOM   1688  CB  THR   228      11.171  28.902  13.470  1.00  0.00           C  
ATOM   1689  OG1 THR   228      10.787  30.269  13.439  1.00  0.00           O  
ATOM   1690  CG2 THR   228      11.611  28.529  14.896  1.00  0.00           C  
ATOM   1691  N   LEU   229      13.830  26.784  12.869  1.00  0.00           N  
ATOM   1692  CA  LEU   229      14.248  25.384  12.866  1.00  0.00           C  
ATOM   1693  C   LEU   229      14.158  24.852  14.291  1.00  0.00           C  
ATOM   1694  O   LEU   229      14.783  25.390  15.177  1.00  0.00           O  
ATOM   1695  CB  LEU   229      15.705  25.282  12.371  1.00  0.00           C  
ATOM   1696  CG  LEU   229      15.905  25.811  10.950  1.00  0.00           C  
ATOM   1697  CD1 LEU   229      17.348  25.784  10.447  1.00  0.00           C  
ATOM   1698  CD2 LEU   229      15.138  25.056   9.865  1.00  0.00           C  
ATOM   1699  N   ARG   230      13.411  23.773  14.482  1.00  0.00           N  
ATOM   1700  CA  ARG   230      13.214  23.191  15.795  1.00  0.00           C  
ATOM   1701  C   ARG   230      13.828  21.781  15.786  1.00  0.00           C  
ATOM   1702  O   ARG   230      13.398  20.934  15.030  1.00  0.00           O  
ATOM   1703  CB  ARG   230      11.714  23.149  16.075  1.00  0.00           C  
ATOM   1704  CG  ARG   230      11.370  22.661  17.484  1.00  0.00           C  
ATOM   1705  CD  ARG   230      11.655  23.694  18.576  1.00  0.00           C  
ATOM   1706  NE  ARG   230      11.205  23.111  19.872  1.00  0.00           N  
ATOM   1707  CZ  ARG   230      11.596  23.681  21.049  1.00  0.00           C  
ATOM   1708  NH1 ARG   230      12.382  24.756  20.750  1.00  0.00           N  
ATOM   1709  NH2 ARG   230      11.047  22.954  22.066  1.00  0.00           N  
ATOM   1710  N   PHE   231      14.816  21.541  16.656  1.00  0.00           N  
ATOM   1711  CA  PHE   231      15.534  20.257  16.675  1.00  0.00           C  
ATOM   1712  C   PHE   231      15.250  19.591  17.992  1.00  0.00           C  
ATOM   1713  O   PHE   231      15.850  19.951  18.988  1.00  0.00           O  
ATOM   1714  CB  PHE   231      17.046  20.488  16.574  1.00  0.00           C  
ATOM   1715  CG  PHE   231      17.311  21.154  15.268  1.00  0.00           C  
ATOM   1716  CD1 PHE   231      17.336  22.561  15.136  1.00  0.00           C  
ATOM   1717  CD2 PHE   231      17.547  20.377  14.119  1.00  0.00           C  
ATOM   1718  CE1 PHE   231      17.595  23.189  13.883  1.00  0.00           C  
ATOM   1719  CE2 PHE   231      17.809  20.980  12.852  1.00  0.00           C  
ATOM   1720  CZ  PHE   231      17.830  22.394  12.735  1.00  0.00           C  
ATOM   1721  N   PRO   232      14.316  18.636  18.012  1.00  0.00           N  
ATOM   1722  CA  PRO   232      14.018  17.970  19.289  1.00  0.00           C  
ATOM   1723  C   PRO   232      15.236  17.203  19.773  1.00  0.00           C  
ATOM   1724  O   PRO   232      16.172  16.954  18.999  1.00  0.00           O  
ATOM   1725  CB  PRO   232      12.881  17.011  18.932  1.00  0.00           C  
ATOM   1726  CG  PRO   232      12.305  17.555  17.616  1.00  0.00           C  
ATOM   1727  CD  PRO   232      13.540  18.066  16.901  1.00  0.00           C  
ATOM   1728  N   GLN   233      15.255  16.824  21.048  1.00  0.00           N  
ATOM   1729  CA  GLN   233      16.367  15.987  21.526  1.00  0.00           C  
ATOM   1730  C   GLN   233      16.286  14.725  20.671  1.00  0.00           C  
ATOM   1731  O   GLN   233      15.181  14.320  20.247  1.00  0.00           O  
ATOM   1732  CB  GLN   233      16.152  15.601  22.992  1.00  0.00           C  
ATOM   1733  CG  GLN   233      14.967  14.657  23.207  1.00  0.00           C  
ATOM   1734  CD  GLN   233      14.725  14.540  24.705  1.00  0.00           C  
ATOM   1735  OE1 GLN   233      15.402  15.179  25.508  1.00  0.00           O  
ATOM   1736  NE2 GLN   233      13.745  13.715  25.162  1.00  0.00           N  
ATOM   1737  N   ASN   234      17.364  13.964  20.729  1.00  0.00           N  
ATOM   1738  CA  ASN   234      17.449  12.685  20.040  1.00  0.00           C  
ATOM   1739  C   ASN   234      18.544  11.910  20.732  1.00  0.00           C  
ATOM   1740  O   ASN   234      19.737  12.196  20.597  1.00  0.00           O  
ATOM   1741  CB  ASN   234      17.786  12.766  18.548  1.00  0.00           C  
ATOM   1742  CG  ASN   234      17.734  11.356  17.977  1.00  0.00           C  
ATOM   1743  OD1 ASN   234      17.193  10.441  18.596  1.00  0.00           O  
ATOM   1744  ND2 ASN   234      18.294  11.104  16.764  1.00  0.00           N  
ATOM   1745  N   ASN   235      18.143  10.901  21.493  1.00  0.00           N  
ATOM   1746  CA  ASN   235      19.089  10.099  22.228  1.00  0.00           C  
ATOM   1747  C   ASN   235      18.800   8.635  21.909  1.00  0.00           C  
ATOM   1748  O   ASN   235      17.646   8.222  21.764  1.00  0.00           O  
ATOM   1749  CB  ASN   235      19.035  10.269  23.750  1.00  0.00           C  
ATOM   1750  CG  ASN   235      20.207   9.506  24.350  1.00  0.00           C  
ATOM   1751  OD1 ASN   235      21.366   9.787  24.049  1.00  0.00           O  
ATOM   1752  ND2 ASN   235      19.970   8.499  25.233  1.00  0.00           N  
ATOM   1753  N   LYS   236      19.845   7.828  21.796  1.00  0.00           N  
ATOM   1754  CA  LYS   236      19.651   6.399  21.526  1.00  0.00           C  
ATOM   1755  C   LYS   236      20.521   5.548  22.410  1.00  0.00           C  
ATOM   1756  O   LYS   236      21.729   5.755  22.554  1.00  0.00           O  
ATOM   1757  CB  LYS   236      19.998   5.795  20.162  1.00  0.00           C  
ATOM   1758  CG  LYS   236      19.150   6.350  19.016  1.00  0.00           C  
ATOM   1759  CD  LYS   236      19.477   5.729  17.656  1.00  0.00           C  
ATOM   1760  CE  LYS   236      20.894   6.035  17.167  1.00  0.00           C  
ATOM   1761  NZ  LYS   236      21.085   5.499  15.801  1.00  0.00           N  
ATOM   1762  N   THR   237      19.884   4.554  23.026  1.00  0.00           N  
ATOM   1763  CA  THR   237      20.573   3.624  23.903  1.00  0.00           C  
ATOM   1764  C   THR   237      20.607   2.228  23.281  1.00  0.00           C  
ATOM   1765  O   THR   237      20.566   1.206  23.971  1.00  0.00           O  
ATOM   1766  CB  THR   237      20.742   2.714  25.135  1.00  0.00           C  
ATOM   1767  OG1 THR   237      19.688   1.763  25.188  1.00  0.00           O  
ATOM   1768  CG2 THR   237      20.717   3.574  26.410  1.00  0.00           C  
ATOM   1769  N   ASN   238      20.683   2.176  21.954  1.00  0.00           N  
ATOM   1770  CA  ASN   238      20.707   0.896  21.225  1.00  0.00           C  
ATOM   1771  C   ASN   238      22.107   0.368  20.937  1.00  0.00           C  
ATOM   1772  O   ASN   238      22.290  -0.676  20.304  1.00  0.00           O  
ATOM   1773  CB  ASN   238      19.993   0.958  19.872  1.00  0.00           C  
ATOM   1774  CG  ASN   238      20.755   1.929  18.982  1.00  0.00           C  
ATOM   1775  OD1 ASN   238      21.756   2.514  19.394  1.00  0.00           O  
ATOM   1776  ND2 ASN   238      20.323   2.154  17.712  1.00  0.00           N  
ATOM   1777  N   GLY   239      23.120   1.090  21.403  1.00  0.00           N  
ATOM   1778  CA  GLY   239      24.514   0.775  21.159  1.00  0.00           C  
ATOM   1779  C   GLY   239      24.855   0.815  19.669  1.00  0.00           C  
ATOM   1780  O   GLY   239      25.623   0.008  19.139  1.00  0.00           O  
ATOM   1781  N   ARG   240      24.260   1.785  18.993  1.00  0.00           N  
ATOM   1782  CA  ARG   240      24.478   1.974  17.567  1.00  0.00           C  
ATOM   1783  C   ARG   240      25.657   2.879  17.265  1.00  0.00           C  
ATOM   1784  O   ARG   240      25.962   3.814  18.011  1.00  0.00           O  
ATOM   1785  CB  ARG   240      23.432   2.653  16.679  1.00  0.00           C  
ATOM   1786  CG  ARG   240      22.121   1.871  16.574  1.00  0.00           C  
ATOM   1787  CD  ARG   240      22.223   0.619  15.701  1.00  0.00           C  
ATOM   1788  NE  ARG   240      20.884  -0.034  15.697  1.00  0.00           N  
ATOM   1789  CZ  ARG   240      20.677  -1.162  14.957  1.00  0.00           C  
ATOM   1790  NH1 ARG   240      21.849  -1.468  14.328  1.00  0.00           N  
ATOM   1791  NH2 ARG   240      19.378  -1.544  15.134  1.00  0.00           N  
ATOM   1792  N   GLY   241      26.341   2.618  16.166  1.00  0.00           N  
ATOM   1793  CA  GLY   241      27.462   3.464  15.778  1.00  0.00           C  
ATOM   1794  C   GLY   241      27.066   4.728  15.027  1.00  0.00           C  
ATOM   1795  O   GLY   241      27.759   5.748  15.083  1.00  0.00           O  
ATOM   1796  N   LYS   242      25.949   4.696  14.309  1.00  0.00           N  
ATOM   1797  CA  LYS   242      25.544   5.831  13.465  1.00  0.00           C  
ATOM   1798  C   LYS   242      24.464   6.691  14.059  1.00  0.00           C  
ATOM   1799  O   LYS   242      23.602   6.247  14.823  1.00  0.00           O  
ATOM   1800  CB  LYS   242      24.923   5.594  12.085  1.00  0.00           C  
ATOM   1801  CG  LYS   242      23.560   4.902  12.140  1.00  0.00           C  
ATOM   1802  CD  LYS   242      22.974   4.592  10.761  1.00  0.00           C  
ATOM   1803  CE  LYS   242      21.637   3.850  10.816  1.00  0.00           C  
ATOM   1804  NZ  LYS   242      21.182   3.524   9.446  1.00  0.00           N  
ATOM   1805  N   GLU   243      24.513   7.972  13.694  1.00  0.00           N  
ATOM   1806  CA  GLU   243      23.554   8.951  14.192  1.00  0.00           C  
ATOM   1807  C   GLU   243      22.930   9.745  13.042  1.00  0.00           C  
ATOM   1808  O   GLU   243      23.024   9.386  11.865  1.00  0.00           O  
ATOM   1809  CB  GLU   243      24.051  10.065  15.120  1.00  0.00           C  
ATOM   1810  CG  GLU   243      25.055  11.009  14.456  1.00  0.00           C  
ATOM   1811  CD  GLU   243      25.516  12.016  15.501  1.00  0.00           C  
ATOM   1812  OE1 GLU   243      25.054  11.910  16.668  1.00  0.00           O  
ATOM   1813  OE2 GLU   243      26.335  12.904  15.145  1.00  0.00           O  
ATOM   1814  N   GLY   244      22.315  10.789  13.314  1.00  0.00           N  
ATOM   1815  CA  GLY   244      21.462  11.666  12.509  1.00  0.00           C  
ATOM   1816  C   GLY   244      22.016  13.057  12.296  1.00  0.00           C  
ATOM   1817  O   GLY   244      23.038  13.441  12.880  1.00  0.00           O  
ATOM   1818  N   ARG   245      21.334  13.816  11.448  1.00  0.00           N  
ATOM   1819  CA  ARG   245      21.686  15.221  11.253  1.00  0.00           C  
ATOM   1820  C   ARG   245      20.387  16.021  11.407  1.00  0.00           C  
ATOM   1821  O   ARG   245      19.330  15.562  10.957  1.00  0.00           O  
ATOM   1822  CB  ARG   245      22.255  15.505   9.851  1.00  0.00           C  
ATOM   1823  CG  ARG   245      23.605  14.832   9.593  1.00  0.00           C  
ATOM   1824  CD  ARG   245      24.175  15.117   8.201  1.00  0.00           C  
ATOM   1825  NE  ARG   245      25.453  14.361   8.078  1.00  0.00           N  
ATOM   1826  CZ  ARG   245      26.136  14.364   6.896  1.00  0.00           C  
ATOM   1827  NH1 ARG   245      25.431  15.128   6.010  1.00  0.00           N  
ATOM   1828  NH2 ARG   245      27.256  13.602   7.061  1.00  0.00           N  
ATOM   1829  N   GLY   246      20.481  17.180  12.046  1.00  0.00           N  
ATOM   1830  CA  GLY   246      19.331  18.073  12.174  1.00  0.00           C  
ATOM   1831  C   GLY   246      19.030  18.672  10.798  1.00  0.00           C  
ATOM   1832  O   GLY   246      17.870  18.824  10.400  1.00  0.00           O  
ATOM   1833  N   ILE   247      20.078  19.073  10.076  1.00  0.00           N  
ATOM   1834  CA  ILE   247      19.899  19.540   8.686  1.00  0.00           C  
ATOM   1835  C   ILE   247      21.107  18.970   7.931  1.00  0.00           C  
ATOM   1836  O   ILE   247      22.256  18.970   8.420  1.00  0.00           O  
ATOM   1837  CB  ILE   247      19.813  21.083   8.541  1.00  0.00           C  
ATOM   1838  CG1 ILE   247      18.628  21.705   9.299  1.00  0.00           C  
ATOM   1839  CG2 ILE   247      19.651  21.554   7.086  1.00  0.00           C  
ATOM   1840  CD1 ILE   247      18.646  23.233   9.309  1.00  0.00           C  
ATOM   1841  N   GLY   248      20.828  18.446   6.752  1.00  0.00           N  
ATOM   1842  CA  GLY   248      21.879  17.828   5.942  1.00  0.00           C  
ATOM   1843  C   GLY   248      22.908  18.834   5.430  1.00  0.00           C  
ATOM   1844  O   GLY   248      22.682  20.043   5.479  1.00  0.00           O  
ATOM   1845  N   SER   249      24.047  18.322   4.957  1.00  0.00           N  
ATOM   1846  CA  SER   249      25.081  19.180   4.375  1.00  0.00           C  
ATOM   1847  C   SER   249      24.503  19.869   3.142  1.00  0.00           C  
ATOM   1848  O   SER   249      23.963  19.225   2.236  1.00  0.00           O  
ATOM   1849  CB  SER   249      26.298  18.354   3.974  1.00  0.00           C  
ATOM   1850  OG  SER   249      27.274  19.187   3.365  1.00  0.00           O  
ATOM   1851  N   HIS   250      24.650  21.182   3.084  1.00  0.00           N  
ATOM   1852  CA  HIS   250      24.079  21.945   1.971  1.00  0.00           C  
ATOM   1853  C   HIS   250      24.673  23.330   1.908  1.00  0.00           C  
ATOM   1854  O   HIS   250      25.383  23.751   2.826  1.00  0.00           O  
ATOM   1855  CB  HIS   250      22.562  22.129   2.198  1.00  0.00           C  
ATOM   1856  CG  HIS   250      22.230  23.045   3.350  1.00  0.00           C  
ATOM   1857  ND1 HIS   250      22.302  22.644   4.668  1.00  0.00           N  
ATOM   1858  CD2 HIS   250      21.918  24.365   3.381  1.00  0.00           C  
ATOM   1859  CE1 HIS   250      22.061  23.673   5.463  1.00  0.00           C  
ATOM   1860  NE2 HIS   250      21.823  24.732   4.704  1.00  0.00           N  
ATOM   1861  N   THR   251      24.394  24.040   0.820  1.00  0.00           N  
ATOM   1862  CA  THR   251      24.762  25.464   0.777  1.00  0.00           C  
ATOM   1863  C   THR   251      23.423  26.233   0.650  1.00  0.00           C  
ATOM   1864  O   THR   251      22.458  25.705   0.087  1.00  0.00           O  
ATOM   1865  CB  THR   251      25.698  25.846  -0.386  1.00  0.00           C  
ATOM   1866  OG1 THR   251      25.064  25.601  -1.654  1.00  0.00           O  
ATOM   1867  CG2 THR   251      26.980  25.073  -0.284  1.00  0.00           C  
ATOM   1868  N   ASP   252      23.352  27.439   1.210  1.00  0.00           N  
ATOM   1869  CA  ASP   252      22.131  28.247   1.141  1.00  0.00           C  
ATOM   1870  C   ASP   252      21.968  28.840  -0.263  1.00  0.00           C  
ATOM   1871  O   ASP   252      22.937  29.316  -0.848  1.00  0.00           O  
ATOM   1872  CB  ASP   252      22.202  29.411   2.128  1.00  0.00           C  
ATOM   1873  CG  ASP   252      21.934  28.997   3.560  1.00  0.00           C  
ATOM   1874  OD1 ASP   252      21.764  27.787   3.822  1.00  0.00           O  
ATOM   1875  OD2 ASP   252      21.854  29.909   4.414  1.00  0.00           O  
ATOM   1876  N   TYR   253      20.754  28.813  -0.807  1.00  0.00           N  
ATOM   1877  CA  TYR   253      20.549  29.375  -2.143  1.00  0.00           C  
ATOM   1878  C   TYR   253      20.285  30.867  -2.173  1.00  0.00           C  
ATOM   1879  O   TYR   253      20.253  31.464  -3.249  1.00  0.00           O  
ATOM   1880  CB  TYR   253      19.386  28.647  -2.905  1.00  0.00           C  
ATOM   1881  CG  TYR   253      19.827  27.247  -3.163  1.00  0.00           C  
ATOM   1882  CD1 TYR   253      21.171  26.896  -2.987  1.00  0.00           C  
ATOM   1883  CD2 TYR   253      18.917  26.251  -3.580  1.00  0.00           C  
ATOM   1884  CE1 TYR   253      21.626  25.583  -3.218  1.00  0.00           C  
ATOM   1885  CE2 TYR   253      19.362  24.910  -3.820  1.00  0.00           C  
ATOM   1886  CZ  TYR   253      20.723  24.597  -3.632  1.00  0.00           C  
ATOM   1887  OH  TYR   253      21.198  23.322  -3.855  1.00  0.00           O  
ATOM   1888  N   GLY   254      20.102  31.459  -0.997  1.00  0.00           N  
ATOM   1889  CA  GLY   254      19.810  32.888  -0.870  1.00  0.00           C  
ATOM   1890  C   GLY   254      20.981  33.785  -1.328  1.00  0.00           C  
ATOM   1891  O   GLY   254      22.036  33.301  -1.739  1.00  0.00           O  
ATOM   1892  N   LEU   255      20.767  35.093  -1.217  1.00  0.00           N  
ATOM   1893  CA  LEU   255      21.820  36.088  -1.490  1.00  0.00           C  
ATOM   1894  C   LEU   255      22.604  36.163  -0.153  1.00  0.00           C  
ATOM   1895  O   LEU   255      23.845  36.052  -0.114  1.00  0.00           O  
ATOM   1896  CB  LEU   255      21.168  37.441  -1.834  1.00  0.00           C  
ATOM   1897  CG  LEU   255      22.181  38.549  -2.131  1.00  0.00           C  
ATOM   1898  CD1 LEU   255      23.092  38.286  -3.329  1.00  0.00           C  
ATOM   1899  CD2 LEU   255      21.572  39.915  -2.441  1.00  0.00           C  
ATOM   1900  N   LEU   256      21.854  36.347   0.937  1.00  0.00           N  
ATOM   1901  CA  LEU   256      22.423  36.372   2.290  1.00  0.00           C  
ATOM   1902  C   LEU   256      21.464  35.626   3.203  1.00  0.00           C  
ATOM   1903  O   LEU   256      20.273  35.542   2.916  1.00  0.00           O  
ATOM   1904  CB  LEU   256      22.526  37.817   2.833  1.00  0.00           C  
ATOM   1905  CG  LEU   256      23.478  38.764   2.080  1.00  0.00           C  
ATOM   1906  CD1 LEU   256      23.298  40.211   2.579  1.00  0.00           C  
ATOM   1907  CD2 LEU   256      24.906  38.272   2.311  1.00  0.00           C  
ATOM   1908  N   VAL   257      21.984  35.100   4.307  1.00  0.00           N  
ATOM   1909  CA  VAL   257      21.158  34.471   5.331  1.00  0.00           C  
ATOM   1910  C   VAL   257      21.643  34.991   6.679  1.00  0.00           C  
ATOM   1911  O   VAL   257      22.846  35.054   6.900  1.00  0.00           O  
ATOM   1912  CB  VAL   257      21.297  32.958   5.345  1.00  0.00           C  
ATOM   1913  CG1 VAL   257      20.465  32.279   6.434  1.00  0.00           C  
ATOM   1914  CG2 VAL   257      20.863  32.293   4.037  1.00  0.00           C  
ATOM   1915  N   ILE   258      20.712  35.390   7.546  1.00  0.00           N  
ATOM   1916  CA  ILE   258      21.019  35.899   8.879  1.00  0.00           C  
ATOM   1917  C   ILE   258      20.325  34.953   9.841  1.00  0.00           C  
ATOM   1918  O   ILE   258      19.109  34.757   9.744  1.00  0.00           O  
ATOM   1919  CB  ILE   258      20.456  37.304   9.078  1.00  0.00           C  
ATOM   1920  CG1 ILE   258      21.028  38.339   8.094  1.00  0.00           C  
ATOM   1921  CG2 ILE   258      20.731  37.883  10.476  1.00  0.00           C  
ATOM   1922  CD1 ILE   258      20.305  39.684   8.137  1.00  0.00           C  
ATOM   1923  N   ALA   259      21.083  34.400  10.778  1.00  0.00           N  
ATOM   1924  CA  ALA   259      20.523  33.407  11.698  1.00  0.00           C  
ATOM   1925  C   ALA   259      20.775  33.713  13.156  1.00  0.00           C  
ATOM   1926  O   ALA   259      21.873  34.157  13.518  1.00  0.00           O  
ATOM   1927  CB  ALA   259      21.138  31.995  11.432  1.00  0.00           C  
ATOM   1928  N   GLY   260      19.745  33.493  13.980  1.00  0.00           N  
ATOM   1929  CA  GLY   260      19.818  33.631  15.447  1.00  0.00           C  
ATOM   1930  C   GLY   260      19.744  32.192  15.982  1.00  0.00           C  
ATOM   1931  O   GLY   260      19.127  31.344  15.353  1.00  0.00           O  
ATOM   1932  N   GLN   261      20.357  31.915  17.141  1.00  0.00           N  
ATOM   1933  CA  GLN   261      20.333  30.564  17.733  1.00  0.00           C  
ATOM   1934  C   GLN   261      19.961  30.701  19.216  1.00  0.00           C  
ATOM   1935  O   GLN   261      20.063  31.781  19.772  1.00  0.00           O  
ATOM   1936  CB  GLN   261      21.755  29.882  17.611  1.00  0.00           C  
ATOM   1937  CG  GLN   261      22.212  29.679  16.165  1.00  0.00           C  
ATOM   1938  CD  GLN   261      23.574  28.999  16.193  1.00  0.00           C  
ATOM   1939  OE1 GLN   261      24.199  28.877  17.245  1.00  0.00           O  
ATOM   1940  NE2 GLN   261      24.107  28.520  15.038  1.00  0.00           N  
ATOM   1941  N   ASP   262      19.525  29.615  19.843  1.00  0.00           N  
ATOM   1942  CA  ASP   262      19.195  29.678  21.271  1.00  0.00           C  
ATOM   1943  C   ASP   262      20.372  29.197  22.114  1.00  0.00           C  
ATOM   1944  O   ASP   262      20.191  28.625  23.176  1.00  0.00           O  
ATOM   1945  CB  ASP   262      17.946  28.843  21.605  1.00  0.00           C  
ATOM   1946  CG  ASP   262      18.233  27.396  21.230  1.00  0.00           C  
ATOM   1947  OD1 ASP   262      19.292  27.149  20.592  1.00  0.00           O  
ATOM   1948  OD2 ASP   262      17.398  26.518  21.576  1.00  0.00           O  
ATOM   1949  N   GLU   263      21.582  29.416  21.638  1.00  0.00           N  
ATOM   1950  CA  GLU   263      22.773  29.042  22.411  1.00  0.00           C  
ATOM   1951  C   GLU   263      23.017  27.550  22.646  1.00  0.00           C  
ATOM   1952  O   GLU   263      23.734  27.192  23.566  1.00  0.00           O  
ATOM   1953  CB  GLU   263      22.780  29.751  23.764  1.00  0.00           C  
ATOM   1954  CG  GLU   263      22.798  31.277  23.653  1.00  0.00           C  
ATOM   1955  CD  GLU   263      22.874  31.850  25.061  1.00  0.00           C  
ATOM   1956  OE1 GLU   263      22.931  31.042  26.026  1.00  0.00           O  
ATOM   1957  OE2 GLU   263      22.877  33.103  25.190  1.00  0.00           O  
ATOM   1958  N   VAL   264      22.397  26.681  21.859  1.00  0.00           N  
ATOM   1959  CA  VAL   264      22.662  25.246  21.965  1.00  0.00           C  
ATOM   1960  C   VAL   264      23.496  25.083  20.689  1.00  0.00           C  
ATOM   1961  O   VAL   264      23.072  25.527  19.609  1.00  0.00           O  
ATOM   1962  CB  VAL   264      21.379  24.369  21.846  1.00  0.00           C  
ATOM   1963  CG1 VAL   264      21.776  22.881  21.774  1.00  0.00           C  
ATOM   1964  CG2 VAL   264      20.448  24.582  23.067  1.00  0.00           C  
ATOM   1965  N   GLY   265      24.692  24.482  20.793  1.00  0.00           N  
ATOM   1966  CA  GLY   265      25.511  24.323  19.585  1.00  0.00           C  
ATOM   1967  C   GLY   265      24.911  23.335  18.603  1.00  0.00           C  
ATOM   1968  O   GLY   265      24.116  22.484  18.974  1.00  0.00           O  
ATOM   1969  N   GLY   266      25.295  23.479  17.338  1.00  0.00           N  
ATOM   1970  CA  GLY   266      24.804  22.565  16.330  1.00  0.00           C  
ATOM   1971  C   GLY   266      25.300  22.879  14.944  1.00  0.00           C  
ATOM   1972  O   GLY   266      25.513  21.981  14.152  1.00  0.00           O  
ATOM   1973  N   LEU   267      25.468  24.150  14.632  1.00  0.00           N  
ATOM   1974  CA  LEU   267      25.941  24.538  13.309  1.00  0.00           C  
ATOM   1975  C   LEU   267      27.409  24.122  13.091  1.00  0.00           C  
ATOM   1976  O   LEU   267      28.251  24.357  13.961  1.00  0.00           O  
ATOM   1977  CB  LEU   267      25.830  26.057  13.120  1.00  0.00           C  
ATOM   1978  CG  LEU   267      26.430  26.599  11.809  1.00  0.00           C  
ATOM   1979  CD1 LEU   267      25.624  26.121  10.582  1.00  0.00           C  
ATOM   1980  CD2 LEU   267      26.444  28.127  11.840  1.00  0.00           C  
ATOM   1981  N   PHE   268      27.679  23.468  11.964  1.00  0.00           N  
ATOM   1982  CA  PHE   268      29.043  23.089  11.589  1.00  0.00           C  
ATOM   1983  C   PHE   268      29.252  23.585  10.167  1.00  0.00           C  
ATOM   1984  O   PHE   268      28.306  23.637   9.363  1.00  0.00           O  
ATOM   1985  CB  PHE   268      29.258  21.585  11.661  1.00  0.00           C  
ATOM   1986  CG  PHE   268      29.044  21.169  13.076  1.00  0.00           C  
ATOM   1987  CD1 PHE   268      27.787  20.723  13.543  1.00  0.00           C  
ATOM   1988  CD2 PHE   268      30.113  21.213  13.989  1.00  0.00           C  
ATOM   1989  CE1 PHE   268      27.592  20.324  14.897  1.00  0.00           C  
ATOM   1990  CE2 PHE   268      29.945  20.818  15.351  1.00  0.00           C  
ATOM   1991  CZ  PHE   268      28.677  20.373  15.806  1.00  0.00           C  
ATOM   1992  N   ILE   269      30.502  23.930   9.866  1.00  0.00           N  
ATOM   1993  CA  ILE   269      30.900  24.478   8.563  1.00  0.00           C  
ATOM   1994  C   ILE   269      31.961  23.581   7.933  1.00  0.00           C  
ATOM   1995  O   ILE   269      32.863  23.141   8.619  1.00  0.00           O  
ATOM   1996  CB  ILE   269      31.507  25.870   8.774  1.00  0.00           C  
ATOM   1997  CG1 ILE   269      30.527  26.878   9.397  1.00  0.00           C  
ATOM   1998  CG2 ILE   269      31.992  26.531   7.473  1.00  0.00           C  
ATOM   1999  CD1 ILE   269      31.193  28.180   9.841  1.00  0.00           C  
ATOM   2000  N   ARG   270      31.878  23.339   6.628  1.00  0.00           N  
ATOM   2001  CA  ARG   270      32.865  22.484   5.985  1.00  0.00           C  
ATOM   2002  C   ARG   270      33.904  23.451   5.424  1.00  0.00           C  
ATOM   2003  O   ARG   270      33.717  24.054   4.370  1.00  0.00           O  
ATOM   2004  CB  ARG   270      32.211  21.656   4.877  1.00  0.00           C  
ATOM   2005  CG  ARG   270      33.163  20.652   4.223  1.00  0.00           C  
ATOM   2006  CD  ARG   270      32.496  19.781   3.157  1.00  0.00           C  
ATOM   2007  NE  ARG   270      33.550  18.908   2.568  1.00  0.00           N  
ATOM   2008  CZ  ARG   270      33.915  17.756   3.202  1.00  0.00           C  
ATOM   2009  NH1 ARG   270      33.165  17.651   4.338  1.00  0.00           N  
ATOM   2010  NH2 ARG   270      34.888  17.159   2.453  1.00  0.00           N  
ATOM   2011  N   PRO   271      35.001  23.596   6.165  1.00  0.00           N  
ATOM   2012  CA  PRO   271      36.062  24.513   5.805  1.00  0.00           C  
ATOM   2013  C   PRO   271      37.373  23.745   5.614  1.00  0.00           C  
ATOM   2014  O   PRO   271      37.760  22.966   6.460  1.00  0.00           O  
ATOM   2015  CB  PRO   271      36.207  25.525   6.927  1.00  0.00           C  
ATOM   2016  CG  PRO   271      35.907  24.948   8.312  1.00  0.00           C  
ATOM   2017  CD  PRO   271      34.805  23.886   8.307  1.00  0.00           C  
ATOM   2018  N   ASP   292      38.040  23.998   4.495  1.00  0.00           N  
ATOM   2019  CA  ASP   292      39.275  23.305   4.143  1.00  0.00           C  
ATOM   2020  C   ASP   292      39.174  21.791   4.322  1.00  0.00           C  
ATOM   2021  O   ASP   292      40.073  21.153   4.865  1.00  0.00           O  
ATOM   2022  CB  ASP   292      40.464  23.873   4.939  1.00  0.00           C  
ATOM   2023  CG  ASP   292      40.776  25.259   4.394  1.00  0.00           C  
ATOM   2024  OD1 ASP   292      40.259  25.592   3.294  1.00  0.00           O  
ATOM   2025  OD2 ASP   292      41.534  26.004   5.070  1.00  0.00           O  
ATOM   2026  N   ASP   293      38.065  21.216   3.861  1.00  0.00           N  
ATOM   2027  CA  ASP   293      37.883  19.776   3.941  1.00  0.00           C  
ATOM   2028  C   ASP   293      37.594  19.157   5.289  1.00  0.00           C  
ATOM   2029  O   ASP   293      37.639  17.930   5.417  1.00  0.00           O  
ATOM   2030  CB  ASP   293      39.131  19.101   3.366  1.00  0.00           C  
ATOM   2031  CG  ASP   293      39.283  19.548   1.919  1.00  0.00           C  
ATOM   2032  OD1 ASP   293      38.260  19.531   1.184  1.00  0.00           O  
ATOM   2033  OD2 ASP   293      40.425  19.912   1.529  1.00  0.00           O  
ATOM   2034  N   ARG   294      37.281  19.978   6.292  1.00  0.00           N  
ATOM   2035  CA  ARG   294      36.991  19.470   7.622  1.00  0.00           C  
ATOM   2036  C   ARG   294      35.757  20.163   8.209  1.00  0.00           C  
ATOM   2037  O   ARG   294      35.498  21.323   7.903  1.00  0.00           O  
ATOM   2038  CB  ARG   294      38.191  19.719   8.561  1.00  0.00           C  
ATOM   2039  CG  ARG   294      39.469  19.001   8.122  1.00  0.00           C  
ATOM   2040  CD  ARG   294      39.405  17.481   8.289  1.00  0.00           C  
ATOM   2041  NE  ARG   294      40.746  16.935   7.939  1.00  0.00           N  
ATOM   2042  CZ  ARG   294      41.040  16.624   6.643  1.00  0.00           C  
ATOM   2043  NH1 ARG   294      39.939  16.907   5.887  1.00  0.00           N  
ATOM   2044  NH2 ARG   294      42.320  16.150   6.609  1.00  0.00           N  
ATOM   2045  N   TRP   295      35.011  19.451   9.049  1.00  0.00           N  
ATOM   2046  CA  TRP   295      33.821  20.036   9.682  1.00  0.00           C  
ATOM   2047  C   TRP   295      34.195  20.796  10.935  1.00  0.00           C  
ATOM   2048  O   TRP   295      34.676  20.216  11.917  1.00  0.00           O  
ATOM   2049  CB  TRP   295      32.808  18.962  10.029  1.00  0.00           C  
ATOM   2050  CG  TRP   295      32.065  18.499   8.812  1.00  0.00           C  
ATOM   2051  CD1 TRP   295      32.237  17.335   8.136  1.00  0.00           C  
ATOM   2052  CD2 TRP   295      31.054  19.235   8.101  1.00  0.00           C  
ATOM   2053  NE1 TRP   295      31.403  17.286   7.043  1.00  0.00           N  
ATOM   2054  CE2 TRP   295      30.655  18.436   7.000  1.00  0.00           C  
ATOM   2055  CE3 TRP   295      30.455  20.478   8.292  1.00  0.00           C  
ATOM   2056  CZ2 TRP   295      29.668  18.844   6.084  1.00  0.00           C  
ATOM   2057  CZ3 TRP   295      29.467  20.900   7.375  1.00  0.00           C  
ATOM   2058  CH2 TRP   295      29.089  20.082   6.287  1.00  0.00           C  
ATOM   2059  N   THR   296      33.970  22.102  10.892  1.00  0.00           N  
ATOM   2060  CA  THR   296      34.278  22.997  11.987  1.00  0.00           C  
ATOM   2061  C   THR   296      33.007  23.307  12.747  1.00  0.00           C  
ATOM   2062  O   THR   296      31.962  23.481  12.140  1.00  0.00           O  
ATOM   2063  CB  THR   296      34.879  24.315  11.454  1.00  0.00           C  
ATOM   2064  OG1 THR   296      36.090  24.054  10.760  1.00  0.00           O  
ATOM   2065  CG2 THR   296      35.163  25.259  12.634  1.00  0.00           C  
ATOM   2066  N   TYR   297      33.080  23.391  14.070  1.00  0.00           N  
ATOM   2067  CA  TYR   297      31.865  23.669  14.833  1.00  0.00           C  
ATOM   2068  C   TYR   297      31.813  25.147  15.232  1.00  0.00           C  
ATOM   2069  O   TYR   297      32.795  25.703  15.744  1.00  0.00           O  
ATOM   2070  CB  TYR   297      31.820  22.758  16.081  1.00  0.00           C  
ATOM   2071  CG  TYR   297      31.616  21.360  15.608  1.00  0.00           C  
ATOM   2072  CD1 TYR   297      32.725  20.539  15.361  1.00  0.00           C  
ATOM   2073  CD2 TYR   297      30.324  20.829  15.404  1.00  0.00           C  
ATOM   2074  CE1 TYR   297      32.573  19.211  14.916  1.00  0.00           C  
ATOM   2075  CE2 TYR   297      30.151  19.481  14.952  1.00  0.00           C  
ATOM   2076  CZ  TYR   297      31.291  18.687  14.713  1.00  0.00           C  
ATOM   2077  OH  TYR   297      31.175  17.386  14.273  1.00  0.00           O  
ATOM   2078  N   VAL   298      30.672  25.792  14.985  1.00  0.00           N  
ATOM   2079  CA  VAL   298      30.529  27.191  15.341  1.00  0.00           C  
ATOM   2080  C   VAL   298      30.318  27.337  16.847  1.00  0.00           C  
ATOM   2081  O   VAL   298      29.538  26.592  17.454  1.00  0.00           O  
ATOM   2082  CB  VAL   298      29.340  27.833  14.587  1.00  0.00           C  
ATOM   2083  CG1 VAL   298      29.060  29.277  15.006  1.00  0.00           C  
ATOM   2084  CG2 VAL   298      29.537  27.888  13.071  1.00  0.00           C  
ATOM   2085  N   PRO   299      31.015  28.304  17.440  1.00  0.00           N  
ATOM   2086  CA  PRO   299      30.896  28.580  18.870  1.00  0.00           C  
ATOM   2087  C   PRO   299      29.800  29.608  19.054  1.00  0.00           C  
ATOM   2088  O   PRO   299      29.540  30.377  18.150  1.00  0.00           O  
ATOM   2089  CB  PRO   299      32.214  29.111  19.410  1.00  0.00           C  
ATOM   2090  CG  PRO   299      33.001  29.939  18.392  1.00  0.00           C  
ATOM   2091  CD  PRO   299      32.877  29.425  16.957  1.00  0.00           C  
ATOM   2092  N   PRO   300      29.173  29.640  20.231  1.00  0.00           N  
ATOM   2093  CA  PRO   300      28.055  30.561  20.498  1.00  0.00           C  
ATOM   2094  C   PRO   300      28.468  31.948  21.013  1.00  0.00           C  
ATOM   2095  O   PRO   300      28.564  32.148  22.229  1.00  0.00           O  
ATOM   2096  CB  PRO   300      27.066  29.891  21.492  1.00  0.00           C  
ATOM   2097  CG  PRO   300      27.727  28.860  22.409  1.00  0.00           C  
ATOM   2098  CD  PRO   300      28.916  28.142  21.766  1.00  0.00           C  
ATOM   2099  N   VAL   301      28.671  32.895  20.088  1.00  0.00           N  
ATOM   2100  CA  VAL   301      29.093  34.289  20.358  1.00  0.00           C  
ATOM   2101  C   VAL   301      27.921  35.222  20.733  1.00  0.00           C  
ATOM   2102  O   VAL   301      27.166  35.677  19.876  1.00  0.00           O  
ATOM   2103  CB  VAL   301      29.817  34.874  19.107  1.00  0.00           C  
ATOM   2104  CG1 VAL   301      30.222  36.314  19.333  1.00  0.00           C  
ATOM   2105  CG2 VAL   301      31.026  34.018  18.767  1.00  0.00           C  
ATOM   2106  N   PRO   302      27.783  35.554  22.027  1.00  0.00           N  
ATOM   2107  CA  PRO   302      26.709  36.418  22.529  1.00  0.00           C  
ATOM   2108  C   PRO   302      26.349  37.693  21.772  1.00  0.00           C  
ATOM   2109  O   PRO   302      27.209  38.470  21.397  1.00  0.00           O  
ATOM   2110  CB  PRO   302      27.141  36.691  23.970  1.00  0.00           C  
ATOM   2111  CG  PRO   302      27.793  35.387  24.347  1.00  0.00           C  
ATOM   2112  CD  PRO   302      28.669  35.137  23.128  1.00  0.00           C  
ATOM   2113  N   GLY   303      25.047  37.867  21.552  1.00  0.00           N  
ATOM   2114  CA  GLY   303      24.470  39.026  20.871  1.00  0.00           C  
ATOM   2115  C   GLY   303      24.756  39.080  19.364  1.00  0.00           C  
ATOM   2116  O   GLY   303      24.326  40.019  18.696  1.00  0.00           O  
ATOM   2117  N   VAL   304      25.468  38.085  18.837  1.00  0.00           N  
ATOM   2118  CA  VAL   304      25.821  38.082  17.411  1.00  0.00           C  
ATOM   2119  C   VAL   304      24.724  37.533  16.517  1.00  0.00           C  
ATOM   2120  O   VAL   304      23.690  37.025  16.979  1.00  0.00           O  
ATOM   2121  CB  VAL   304      27.085  37.252  17.178  1.00  0.00           C  
ATOM   2122  CG1 VAL   304      28.305  37.770  17.942  1.00  0.00           C  
ATOM   2123  CG2 VAL   304      26.940  35.789  17.601  1.00  0.00           C  
ATOM   2124  N   PHE   305      24.954  37.659  15.217  1.00  0.00           N  
ATOM   2125  CA  PHE   305      24.033  37.149  14.219  1.00  0.00           C  
ATOM   2126  C   PHE   305      24.930  36.448  13.224  1.00  0.00           C  
ATOM   2127  O   PHE   305      25.902  37.032  12.723  1.00  0.00           O  
ATOM   2128  CB  PHE   305      23.252  38.278  13.484  1.00  0.00           C  
ATOM   2129  CG  PHE   305      22.456  39.012  14.508  1.00  0.00           C  
ATOM   2130  CD1 PHE   305      22.951  40.166  15.155  1.00  0.00           C  
ATOM   2131  CD2 PHE   305      21.170  38.558  14.853  1.00  0.00           C  
ATOM   2132  CE1 PHE   305      22.181  40.864  16.130  1.00  0.00           C  
ATOM   2133  CE2 PHE   305      20.377  39.238  15.827  1.00  0.00           C  
ATOM   2134  CZ  PHE   305      20.888  40.396  16.469  1.00  0.00           C  
ATOM   2135  N   THR   306      24.653  35.186  12.959  1.00  0.00           N  
ATOM   2136  CA  THR   306      25.468  34.489  11.981  1.00  0.00           C  
ATOM   2137  C   THR   306      25.017  34.959  10.621  1.00  0.00           C  
ATOM   2138  O   THR   306      23.819  35.079  10.360  1.00  0.00           O  
ATOM   2139  CB  THR   306      25.280  32.967  12.040  1.00  0.00           C  
ATOM   2140  OG1 THR   306      25.663  32.477  13.316  1.00  0.00           O  
ATOM   2141  CG2 THR   306      26.149  32.304  10.958  1.00  0.00           C  
ATOM   2142  N   VAL   307      25.971  35.235   9.733  1.00  0.00           N  
ATOM   2143  CA  VAL   307      25.586  35.622   8.391  1.00  0.00           C  
ATOM   2144  C   VAL   307      26.309  34.733   7.402  1.00  0.00           C  
ATOM   2145  O   VAL   307      27.509  34.452   7.537  1.00  0.00           O  
ATOM   2146  CB  VAL   307      25.915  37.101   8.097  1.00  0.00           C  
ATOM   2147  CG1 VAL   307      25.553  37.536   6.676  1.00  0.00           C  
ATOM   2148  CG2 VAL   307      25.183  38.083   9.014  1.00  0.00           C  
ATOM   2149  N   PHE   308      25.549  34.236   6.439  1.00  0.00           N  
ATOM   2150  CA  PHE   308      26.077  33.417   5.362  1.00  0.00           C  
ATOM   2151  C   PHE   308      25.954  34.182   4.067  1.00  0.00           C  
ATOM   2152  O   PHE   308      24.931  34.841   3.821  1.00  0.00           O  
ATOM   2153  CB  PHE   308      25.221  32.164   5.102  1.00  0.00           C  
ATOM   2154  CG  PHE   308      25.337  31.285   6.300  1.00  0.00           C  
ATOM   2155  CD1 PHE   308      24.422  31.358   7.373  1.00  0.00           C  
ATOM   2156  CD2 PHE   308      26.383  30.348   6.383  1.00  0.00           C  
ATOM   2157  CE1 PHE   308      24.539  30.510   8.513  1.00  0.00           C  
ATOM   2158  CE2 PHE   308      26.524  29.487   7.513  1.00  0.00           C  
ATOM   2159  CZ  PHE   308      25.597  29.572   8.584  1.00  0.00           C  
ATOM   2160  N   PRO   309      26.983  34.052   3.239  1.00  0.00           N  
ATOM   2161  CA  PRO   309      26.947  34.532   1.862  1.00  0.00           C  
ATOM   2162  C   PRO   309      26.229  33.302   1.250  1.00  0.00           C  
ATOM   2163  O   PRO   309      26.594  32.165   1.572  1.00  0.00           O  
ATOM   2164  CB  PRO   309      28.327  34.550   1.226  1.00  0.00           C  
ATOM   2165  CG  PRO   309      29.468  34.461   2.242  1.00  0.00           C  
ATOM   2166  CD  PRO   309      29.118  33.644   3.486  1.00  0.00           C  
ATOM   2167  N   GLY   310      25.233  33.513   0.398  1.00  0.00           N  
ATOM   2168  CA  GLY   310      24.509  32.402  -0.210  1.00  0.00           C  
ATOM   2169  C   GLY   310      24.880  32.195  -1.668  1.00  0.00           C  
ATOM   2170  O   GLY   310      25.650  32.985  -2.247  1.00  0.00           O  
ATOM   2171  N   ASP   311      24.309  31.150  -2.283  1.00  0.00           N  
ATOM   2172  CA  ASP   311      24.631  30.815  -3.680  1.00  0.00           C  
ATOM   2173  C   ASP   311      24.400  31.976  -4.620  1.00  0.00           C  
ATOM   2174  O   ASP   311      25.126  32.110  -5.602  1.00  0.00           O  
ATOM   2175  CB  ASP   311      23.760  29.656  -4.243  1.00  0.00           C  
ATOM   2176  CG  ASP   311      23.998  28.325  -3.582  1.00  0.00           C  
ATOM   2177  OD1 ASP   311      24.953  28.187  -2.800  1.00  0.00           O  
ATOM   2178  OD2 ASP   311      23.196  27.390  -3.871  1.00  0.00           O  
ATOM   2179  N   MET   312      23.374  32.787  -4.350  1.00  0.00           N  
ATOM   2180  CA  MET   312      23.027  33.887  -5.251  1.00  0.00           C  
ATOM   2181  C   MET   312      24.170  34.893  -5.348  1.00  0.00           C  
ATOM   2182  O   MET   312      24.478  35.374  -6.448  1.00  0.00           O  
ATOM   2183  CB  MET   312      21.712  34.573  -4.828  1.00  0.00           C  
ATOM   2184  CG  MET   312      20.478  33.684  -4.998  1.00  0.00           C  
ATOM   2185  SD  MET   312      20.150  33.169  -6.710  1.00  0.00           S  
ATOM   2186  CE  MET   312      20.931  31.539  -6.538  1.00  0.00           C  
ATOM   2187  N   MET   313      24.819  35.193  -4.226  1.00  0.00           N  
ATOM   2188  CA  MET   313      25.956  36.118  -4.289  1.00  0.00           C  
ATOM   2189  C   MET   313      27.188  35.430  -4.803  1.00  0.00           C  
ATOM   2190  O   MET   313      28.031  36.062  -5.452  1.00  0.00           O  
ATOM   2191  CB  MET   313      26.270  36.757  -2.929  1.00  0.00           C  
ATOM   2192  CG  MET   313      25.170  37.694  -2.427  1.00  0.00           C  
ATOM   2193  SD  MET   313      24.765  39.057  -3.560  1.00  0.00           S  
ATOM   2194  CE  MET   313      26.357  39.909  -3.357  1.00  0.00           C  
ATOM   2195  N   GLN   314      27.339  34.142  -4.510  1.00  0.00           N  
ATOM   2196  CA  GLN   314      28.489  33.437  -5.024  1.00  0.00           C  
ATOM   2197  C   GLN   314      28.431  33.426  -6.556  1.00  0.00           C  
ATOM   2198  O   GLN   314      29.463  33.597  -7.227  1.00  0.00           O  
ATOM   2199  CB  GLN   314      28.489  32.013  -4.512  1.00  0.00           C  
ATOM   2200  CG  GLN   314      29.707  31.203  -4.960  1.00  0.00           C  
ATOM   2201  CD  GLN   314      29.606  29.818  -4.339  1.00  0.00           C  
ATOM   2202  OE1 GLN   314      28.625  29.493  -3.672  1.00  0.00           O  
ATOM   2203  NE2 GLN   314      30.616  28.926  -4.523  1.00  0.00           N  
ATOM   2204  N   PHE   315      27.239  33.187  -7.100  1.00  0.00           N  
ATOM   2205  CA  PHE   315      27.069  33.146  -8.552  1.00  0.00           C  
ATOM   2206  C   PHE   315      27.340  34.534  -9.146  1.00  0.00           C  
ATOM   2207  O   PHE   315      28.142  34.662 -10.081  1.00  0.00           O  
ATOM   2208  CB  PHE   315      25.641  32.695  -8.940  1.00  0.00           C  
ATOM   2209  CG  PHE   315      25.495  31.269  -8.533  1.00  0.00           C  
ATOM   2210  CD1 PHE   315      26.611  30.465  -8.210  1.00  0.00           C  
ATOM   2211  CD2 PHE   315      24.216  30.688  -8.461  1.00  0.00           C  
ATOM   2212  CE1 PHE   315      26.462  29.103  -7.818  1.00  0.00           C  
ATOM   2213  CE2 PHE   315      24.038  29.326  -8.070  1.00  0.00           C  
ATOM   2214  CZ  PHE   315      25.168  28.530  -7.750  1.00  0.00           C  
ATOM   2215  N   MET   316      26.722  35.577  -8.585  1.00  0.00           N  
ATOM   2216  CA  MET   316      26.919  36.929  -9.112  1.00  0.00           C  
ATOM   2217  C   MET   316      28.370  37.377  -9.061  1.00  0.00           C  
ATOM   2218  O   MET   316      28.837  38.096  -9.952  1.00  0.00           O  
ATOM   2219  CB  MET   316      26.051  37.949  -8.342  1.00  0.00           C  
ATOM   2220  CG  MET   316      24.553  37.811  -8.623  1.00  0.00           C  
ATOM   2221  SD  MET   316      23.501  38.961  -7.687  1.00  0.00           S  
ATOM   2222  CE  MET   316      21.937  38.318  -8.348  1.00  0.00           C  
ATOM   2223  N   THR   317      29.094  36.963  -8.020  1.00  0.00           N  
ATOM   2224  CA  THR   317      30.493  37.359  -7.896  1.00  0.00           C  
ATOM   2225  C   THR   317      31.446  36.374  -8.580  1.00  0.00           C  
ATOM   2226  O   THR   317      32.646  36.436  -8.350  1.00  0.00           O  
ATOM   2227  CB  THR   317      30.886  37.471  -6.411  1.00  0.00           C  
ATOM   2228  OG1 THR   317      30.695  36.223  -5.760  1.00  0.00           O  
ATOM   2229  CG2 THR   317      30.011  38.538  -5.732  1.00  0.00           C  
ATOM   2230  N   ASN   318      30.909  35.475  -9.400  1.00  0.00           N  
ATOM   2231  CA  ASN   318      31.696  34.465 -10.121  1.00  0.00           C  
ATOM   2232  C   ASN   318      32.630  33.652  -9.221  1.00  0.00           C  
ATOM   2233  O   ASN   318      33.803  33.378  -9.559  1.00  0.00           O  
ATOM   2234  CB  ASN   318      32.506  35.098 -11.276  1.00  0.00           C  
ATOM   2235  CG  ASN   318      32.892  34.077 -12.324  1.00  0.00           C  
ATOM   2236  OD1 ASN   318      32.262  33.030 -12.418  1.00  0.00           O  
ATOM   2237  ND2 ASN   318      33.925  34.377 -13.134  1.00  0.00           N  
ATOM   2238  N   SER   319      32.101  33.246  -8.074  1.00  0.00           N  
ATOM   2239  CA  SER   319      32.888  32.443  -7.159  1.00  0.00           C  
ATOM   2240  C   SER   319      33.734  33.192  -6.148  1.00  0.00           C  
ATOM   2241  O   SER   319      34.310  32.547  -5.264  1.00  0.00           O  
ATOM   2242  CB  SER   319      33.807  31.525  -7.970  1.00  0.00           C  
ATOM   2243  OG  SER   319      34.846  32.283  -8.572  1.00  0.00           O  
ATOM   2244  N   TYR   320      33.809  34.519  -6.238  1.00  0.00           N  
ATOM   2245  CA  TYR   320      34.641  35.266  -5.286  1.00  0.00           C  
ATOM   2246  C   TYR   320      34.151  35.156  -3.844  1.00  0.00           C  
ATOM   2247  O   TYR   320      34.912  34.725  -2.974  1.00  0.00           O  
ATOM   2248  CB  TYR   320      34.749  36.722  -5.716  1.00  0.00           C  
ATOM   2249  CG  TYR   320      35.571  37.431  -4.695  1.00  0.00           C  
ATOM   2250  CD1 TYR   320      36.969  37.359  -4.753  1.00  0.00           C  
ATOM   2251  CD2 TYR   320      34.975  38.187  -3.662  1.00  0.00           C  
ATOM   2252  CE1 TYR   320      37.779  38.017  -3.807  1.00  0.00           C  
ATOM   2253  CE2 TYR   320      35.785  38.863  -2.692  1.00  0.00           C  
ATOM   2254  CZ  TYR   320      37.188  38.765  -2.783  1.00  0.00           C  
ATOM   2255  OH  TYR   320      38.007  39.395  -1.871  1.00  0.00           O  
ATOM   2256  N   LEU   321      32.914  35.582  -3.591  1.00  0.00           N  
ATOM   2257  CA  LEU   321      32.303  35.441  -2.263  1.00  0.00           C  
ATOM   2258  C   LEU   321      31.803  33.989  -2.210  1.00  0.00           C  
ATOM   2259  O   LEU   321      31.162  33.493  -3.154  1.00  0.00           O  
ATOM   2260  CB  LEU   321      31.151  36.419  -2.085  1.00  0.00           C  
ATOM   2261  CG  LEU   321      31.584  37.886  -2.125  1.00  0.00           C  
ATOM   2262  CD1 LEU   321      30.441  38.899  -2.069  1.00  0.00           C  
ATOM   2263  CD2 LEU   321      32.499  38.320  -0.980  1.00  0.00           C  
ATOM   2264  N   PRO   322      32.069  33.327  -1.096  1.00  0.00           N  
ATOM   2265  CA  PRO   322      31.772  31.915  -0.951  1.00  0.00           C  
ATOM   2266  C   PRO   322      30.504  31.488  -0.262  1.00  0.00           C  
ATOM   2267  O   PRO   322      30.200  32.005   0.800  1.00  0.00           O  
ATOM   2268  CB  PRO   322      32.912  31.243  -0.178  1.00  0.00           C  
ATOM   2269  CG  PRO   322      33.603  32.173   0.821  1.00  0.00           C  
ATOM   2270  CD  PRO   322      33.551  33.649   0.421  1.00  0.00           C  
ATOM   2271  N   SER   323      29.789  30.535  -0.863  1.00  0.00           N  
ATOM   2272  CA  SER   323      28.579  29.962  -0.211  1.00  0.00           C  
ATOM   2273  C   SER   323      29.093  28.632   0.362  1.00  0.00           C  
ATOM   2274  O   SER   323      29.270  27.640  -0.345  1.00  0.00           O  
ATOM   2275  CB  SER   323      27.443  29.730  -1.209  1.00  0.00           C  
ATOM   2276  OG  SER   323      26.263  29.287  -0.514  1.00  0.00           O  
ATOM   2277  N   THR   324      29.295  28.623   1.674  1.00  0.00           N  
ATOM   2278  CA  THR   324      29.909  27.488   2.332  1.00  0.00           C  
ATOM   2279  C   THR   324      28.936  26.368   2.605  1.00  0.00           C  
ATOM   2280  O   THR   324      27.761  26.617   2.817  1.00  0.00           O  
ATOM   2281  CB  THR   324      30.572  27.957   3.659  1.00  0.00           C  
ATOM   2282  OG1 THR   324      31.584  28.916   3.387  1.00  0.00           O  
ATOM   2283  CG2 THR   324      31.197  26.746   4.372  1.00  0.00           C  
ATOM   2284  N   PRO   325      29.439  25.133   2.499  1.00  0.00           N  
ATOM   2285  CA  PRO   325      28.657  23.935   2.821  1.00  0.00           C  
ATOM   2286  C   PRO   325      28.575  23.912   4.372  1.00  0.00           C  
ATOM   2287  O   PRO   325      29.553  24.213   5.081  1.00  0.00           O  
ATOM   2288  CB  PRO   325      29.411  22.684   2.340  1.00  0.00           C  
ATOM   2289  CG  PRO   325      30.432  22.973   1.238  1.00  0.00           C  
ATOM   2290  CD  PRO   325      31.126  24.329   1.386  1.00  0.00           C  
ATOM   2291  N   HIS   326      27.408  23.587   4.905  1.00  0.00           N  
ATOM   2292  CA  HIS   326      27.245  23.562   6.335  1.00  0.00           C  
ATOM   2293  C   HIS   326      26.147  22.566   6.667  1.00  0.00           C  
ATOM   2294  O   HIS   326      25.447  22.094   5.779  1.00  0.00           O  
ATOM   2295  CB  HIS   326      26.930  24.975   6.881  1.00  0.00           C  
ATOM   2296  CG  HIS   326      25.744  25.650   6.242  1.00  0.00           C  
ATOM   2297  ND1 HIS   326      25.793  26.209   4.985  1.00  0.00           N  
ATOM   2298  CD2 HIS   326      24.514  25.920   6.727  1.00  0.00           C  
ATOM   2299  CE1 HIS   326      24.639  26.802   4.725  1.00  0.00           C  
ATOM   2300  NE2 HIS   326      23.845  26.640   5.767  1.00  0.00           N  
ATOM   2301  N   LYS   327      26.032  22.223   7.945  1.00  0.00           N  
ATOM   2302  CA  LYS   327      25.036  21.257   8.369  1.00  0.00           C  
ATOM   2303  C   LYS   327      24.733  21.553   9.836  1.00  0.00           C  
ATOM   2304  O   LYS   327      25.324  22.459  10.412  1.00  0.00           O  
ATOM   2305  CB  LYS   327      25.590  19.831   8.207  1.00  0.00           C  
ATOM   2306  CG  LYS   327      26.794  19.539   9.105  1.00  0.00           C  
ATOM   2307  CD  LYS   327      27.344  18.119   8.949  1.00  0.00           C  
ATOM   2308  CE  LYS   327      28.580  17.844   9.807  1.00  0.00           C  
ATOM   2309  NZ  LYS   327      29.000  16.433   9.652  1.00  0.00           N  
ATOM   2310  N   VAL   328      23.810  20.793  10.415  1.00  0.00           N  
ATOM   2311  CA  VAL   328      23.472  20.994  11.812  1.00  0.00           C  
ATOM   2312  C   VAL   328      23.334  19.672  12.534  1.00  0.00           C  
ATOM   2313  O   VAL   328      22.683  18.750  12.040  1.00  0.00           O  
ATOM   2314  CB  VAL   328      22.168  21.809  11.953  1.00  0.00           C  
ATOM   2315  CG1 VAL   328      21.751  22.047  13.406  1.00  0.00           C  
ATOM   2316  CG2 VAL   328      22.249  23.202  11.326  1.00  0.00           C  
ATOM   2317  N   GLY   329      23.986  19.592  13.689  1.00  0.00           N  
ATOM   2318  CA  GLY   329      23.958  18.427  14.558  1.00  0.00           C  
ATOM   2319  C   GLY   329      22.844  18.530  15.598  1.00  0.00           C  
ATOM   2320  O   GLY   329      22.413  19.634  15.952  1.00  0.00           O  
ATOM   2321  N   LEU   330      22.061  17.465  15.794  1.00  0.00           N  
ATOM   2322  CA  LEU   330      21.042  17.630  16.868  1.00  0.00           C  
ATOM   2323  C   LEU   330      21.534  16.918  18.116  1.00  0.00           C  
ATOM   2324  O   LEU   330      21.710  15.697  18.135  1.00  0.00           O  
ATOM   2325  CB  LEU   330      19.636  17.034  16.748  1.00  0.00           C  
ATOM   2326  CG  LEU   330      18.764  17.276  17.981  1.00  0.00           C  
ATOM   2327  CD1 LEU   330      18.426  18.740  18.257  1.00  0.00           C  
ATOM   2328  CD2 LEU   330      17.395  16.596  17.948  1.00  0.00           C  
ATOM   2329  N   ASN   331      21.766  17.669  19.186  1.00  0.00           N  
ATOM   2330  CA  ASN   331      22.113  17.107  20.484  1.00  0.00           C  
ATOM   2331  C   ASN   331      20.912  17.260  21.434  1.00  0.00           C  
ATOM   2332  O   ASN   331      19.861  17.776  21.044  1.00  0.00           O  
ATOM   2333  CB  ASN   331      23.321  17.764  21.160  1.00  0.00           C  
ATOM   2334  CG  ASN   331      22.951  19.203  21.489  1.00  0.00           C  
ATOM   2335  OD1 ASN   331      21.790  19.598  21.387  1.00  0.00           O  
ATOM   2336  ND2 ASN   331      23.918  20.066  21.901  1.00  0.00           N  
ATOM   2337  N   THR   332      21.031  16.825  22.684  1.00  0.00           N  
ATOM   2338  CA  THR   332      19.960  16.965  23.674  1.00  0.00           C  
ATOM   2339  C   THR   332      19.740  18.369  24.192  1.00  0.00           C  
ATOM   2340  O   THR   332      18.672  18.705  24.711  1.00  0.00           O  
ATOM   2341  CB  THR   332      19.295  16.773  25.050  1.00  0.00           C  
ATOM   2342  OG1 THR   332      20.082  17.384  26.062  1.00  0.00           O  
ATOM   2343  CG2 THR   332      19.162  15.270  25.346  1.00  0.00           C  
ATOM   2344  N   ARG   333      20.747  19.225  24.064  1.00  0.00           N  
ATOM   2345  CA  ARG   333      20.707  20.635  24.421  1.00  0.00           C  
ATOM   2346  C   ARG   333      19.492  21.310  23.779  1.00  0.00           C  
ATOM   2347  O   ARG   333      19.158  21.016  22.628  1.00  0.00           O  
ATOM   2348  CB  ARG   333      21.800  21.616  23.989  1.00  0.00           C  
ATOM   2349  CG  ARG   333      23.129  21.407  24.717  1.00  0.00           C  
ATOM   2350  CD  ARG   333      24.200  22.435  24.344  1.00  0.00           C  
ATOM   2351  NE  ARG   333      25.417  22.125  25.146  1.00  0.00           N  
ATOM   2352  CZ  ARG   333      26.577  22.808  24.917  1.00  0.00           C  
ATOM   2353  NH1 ARG   333      26.342  23.704  23.914  1.00  0.00           N  
ATOM   2354  NH2 ARG   333      27.519  22.329  25.781  1.00  0.00           N  
ATOM   2355  N   GLU   334      18.793  22.221  24.468  1.00  0.00           N  
ATOM   2356  CA  GLU   334      17.711  22.980  23.839  1.00  0.00           C  
ATOM   2357  C   GLU   334      18.183  23.610  22.537  1.00  0.00           C  
ATOM   2358  O   GLU   334      19.147  24.381  22.514  1.00  0.00           O  
ATOM   2359  CB  GLU   334      17.119  24.180  24.586  1.00  0.00           C  
ATOM   2360  CG  GLU   334      15.919  24.809  23.876  1.00  0.00           C  
ATOM   2361  CD  GLU   334      15.386  25.930  24.756  1.00  0.00           C  
ATOM   2362  OE1 GLU   334      15.892  26.075  25.901  1.00  0.00           O  
ATOM   2363  OE2 GLU   334      14.466  26.658  24.296  1.00  0.00           O  
ATOM   2364  N   ARG   335      17.534  23.308  21.444  1.00  0.00           N  
ATOM   2365  CA  ARG   335      17.910  23.632  20.081  1.00  0.00           C  
ATOM   2366  C   ARG   335      16.770  24.314  19.359  1.00  0.00           C  
ATOM   2367  O   ARG   335      15.634  23.834  19.323  1.00  0.00           O  
ATOM   2368  CB  ARG   335      18.246  22.550  19.052  1.00  0.00           C  
ATOM   2369  CG  ARG   335      18.824  23.106  17.749  1.00  0.00           C  
ATOM   2370  CD  ARG   335      20.285  23.546  17.866  1.00  0.00           C  
ATOM   2371  NE  ARG   335      20.707  24.055  16.531  1.00  0.00           N  
ATOM   2372  CZ  ARG   335      21.864  24.770  16.407  1.00  0.00           C  
ATOM   2373  NH1 ARG   335      22.426  24.869  17.647  1.00  0.00           N  
ATOM   2374  NH2 ARG   335      22.006  25.108  15.093  1.00  0.00           N  
ATOM   2375  N   TYR   336      17.130  25.397  18.735  1.00  0.00           N  
ATOM   2376  CA  TYR   336      16.220  26.187  17.874  1.00  0.00           C  
ATOM   2377  C   TYR   336      17.031  27.292  17.217  1.00  0.00           C  
ATOM   2378  O   TYR   336      17.906  27.887  17.848  1.00  0.00           O  
ATOM   2379  CB  TYR   336      15.064  26.893  18.675  1.00  0.00           C  
ATOM   2380  CG  TYR   336      14.209  27.611  17.688  1.00  0.00           C  
ATOM   2381  CD1 TYR   336      13.321  26.889  16.880  1.00  0.00           C  
ATOM   2382  CD2 TYR   336      14.264  29.015  17.546  1.00  0.00           C  
ATOM   2383  CE1 TYR   336      12.494  27.532  15.938  1.00  0.00           C  
ATOM   2384  CE2 TYR   336      13.430  29.685  16.592  1.00  0.00           C  
ATOM   2385  CZ  TYR   336      12.550  28.923  15.797  1.00  0.00           C  
ATOM   2386  OH  TYR   336      11.733  29.524  14.864  1.00  0.00           O  
ATOM   2387  N   ALA   337      16.776  27.528  15.932  1.00  0.00           N  
ATOM   2388  CA  ALA   337      17.446  28.594  15.202  1.00  0.00           C  
ATOM   2389  C   ALA   337      16.390  29.328  14.370  1.00  0.00           C  
ATOM   2390  O   ALA   337      15.312  28.792  14.074  1.00  0.00           O  
ATOM   2391  CB  ALA   337      18.574  28.044  14.296  1.00  0.00           C  
ATOM   2392  N   PHE   338      16.718  30.565  13.999  1.00  0.00           N  
ATOM   2393  CA  PHE   338      15.799  31.424  13.246  1.00  0.00           C  
ATOM   2394  C   PHE   338      16.584  31.924  12.089  1.00  0.00           C  
ATOM   2395  O   PHE   338      17.434  32.806  12.262  1.00  0.00           O  
ATOM   2396  CB  PHE   338      15.385  32.646  14.075  1.00  0.00           C  
ATOM   2397  CG  PHE   338      14.706  32.145  15.303  1.00  0.00           C  
ATOM   2398  CD1 PHE   338      15.411  31.907  16.504  1.00  0.00           C  
ATOM   2399  CD2 PHE   338      13.321  31.897  15.287  1.00  0.00           C  
ATOM   2400  CE1 PHE   338      14.752  31.432  17.675  1.00  0.00           C  
ATOM   2401  CE2 PHE   338      12.637  31.420  16.446  1.00  0.00           C  
ATOM   2402  CZ  PHE   338      13.358  31.185  17.645  1.00  0.00           C  
ATOM   2403  N   ALA   339      16.306  31.389  10.911  1.00  0.00           N  
ATOM   2404  CA  ALA   339      17.056  31.793   9.740  1.00  0.00           C  
ATOM   2405  C   ALA   339      16.228  32.687   8.835  1.00  0.00           C  
ATOM   2406  O   ALA   339      15.107  32.322   8.456  1.00  0.00           O  
ATOM   2407  CB  ALA   339      17.520  30.551   8.966  1.00  0.00           C  
ATOM   2408  N   TYR   340      16.774  33.857   8.492  1.00  0.00           N  
ATOM   2409  CA  TYR   340      16.082  34.736   7.555  1.00  0.00           C  
ATOM   2410  C   TYR   340      16.865  34.750   6.237  1.00  0.00           C  
ATOM   2411  O   TYR   340      18.017  35.187   6.188  1.00  0.00           O  
ATOM   2412  CB  TYR   340      15.907  36.161   8.142  1.00  0.00           C  
ATOM   2413  CG  TYR   340      15.017  36.049   9.332  1.00  0.00           C  
ATOM   2414  CD1 TYR   340      15.573  35.864  10.604  1.00  0.00           C  
ATOM   2415  CD2 TYR   340      13.612  36.132   9.214  1.00  0.00           C  
ATOM   2416  CE1 TYR   340      14.765  35.756  11.752  1.00  0.00           C  
ATOM   2417  CE2 TYR   340      12.775  36.025  10.372  1.00  0.00           C  
ATOM   2418  CZ  TYR   340      13.373  35.837  11.634  1.00  0.00           C  
ATOM   2419  OH  TYR   340      12.608  35.724  12.775  1.00  0.00           O  
ATOM   2420  N   PHE   341      16.228  34.223   5.190  1.00  0.00           N  
ATOM   2421  CA  PHE   341      16.862  34.139   3.872  1.00  0.00           C  
ATOM   2422  C   PHE   341      16.454  35.305   3.007  1.00  0.00           C  
ATOM   2423  O   PHE   341      15.263  35.563   2.838  1.00  0.00           O  
ATOM   2424  CB  PHE   341      16.440  32.841   3.189  1.00  0.00           C  
ATOM   2425  CG  PHE   341      16.641  31.610   4.040  1.00  0.00           C  
ATOM   2426  CD1 PHE   341      15.553  30.962   4.609  1.00  0.00           C  
ATOM   2427  CD2 PHE   341      17.920  31.092   4.230  1.00  0.00           C  
ATOM   2428  CE1 PHE   341      15.716  29.797   5.371  1.00  0.00           C  
ATOM   2429  CE2 PHE   341      18.114  29.930   4.977  1.00  0.00           C  
ATOM   2430  CZ  PHE   341      17.000  29.274   5.557  1.00  0.00           C  
ATOM   2431  N   HIS   342      17.435  36.026   2.473  1.00  0.00           N  
ATOM   2432  CA  HIS   342      17.162  37.181   1.602  1.00  0.00           C  
ATOM   2433  C   HIS   342      17.267  36.636   0.200  1.00  0.00           C  
ATOM   2434  O   HIS   342      18.361  36.299  -0.236  1.00  0.00           O  
ATOM   2435  CB  HIS   342      18.221  38.254   1.834  1.00  0.00           C  
ATOM   2436  CG  HIS   342      18.254  38.749   3.250  1.00  0.00           C  
ATOM   2437  ND1 HIS   342      17.324  39.616   3.786  1.00  0.00           N  
ATOM   2438  CD2 HIS   342      19.118  38.491   4.259  1.00  0.00           C  
ATOM   2439  CE1 HIS   342      17.598  39.869   5.030  1.00  0.00           C  
ATOM   2440  NE2 HIS   342      18.687  39.200   5.354  1.00  0.00           N  
ATOM   2441  N   GLU   343      16.130  36.533  -0.481  1.00  0.00           N  
ATOM   2442  CA  GLU   343      16.062  35.941  -1.799  1.00  0.00           C  
ATOM   2443  C   GLU   343      15.706  36.850  -2.936  1.00  0.00           C  
ATOM   2444  O   GLU   343      14.920  37.773  -2.793  1.00  0.00           O  
ATOM   2445  CB  GLU   343      14.978  34.870  -1.871  1.00  0.00           C  
ATOM   2446  CG  GLU   343      14.762  33.987  -0.701  1.00  0.00           C  
ATOM   2447  CD  GLU   343      13.665  32.946  -0.972  1.00  0.00           C  
ATOM   2448  OE1 GLU   343      12.610  33.251  -1.583  1.00  0.00           O  
ATOM   2449  OE2 GLU   343      13.850  31.802  -0.555  1.00  0.00           O  
ATOM   2450  N   PRO   344      16.271  36.568  -4.107  1.00  0.00           N  
ATOM   2451  CA  PRO   344      15.937  37.378  -5.274  1.00  0.00           C  
ATOM   2452  C   PRO   344      14.549  36.840  -5.715  1.00  0.00           C  
ATOM   2453  O   PRO   344      14.105  35.774  -5.263  1.00  0.00           O  
ATOM   2454  CB  PRO   344      17.044  37.006  -6.261  1.00  0.00           C  
ATOM   2455  CG  PRO   344      17.340  35.563  -5.917  1.00  0.00           C  
ATOM   2456  CD  PRO   344      17.307  35.558  -4.405  1.00  0.00           C  
ATOM   2457  N   SER   345      13.841  37.573  -6.594  1.00  0.00           N  
ATOM   2458  CA  SER   345      12.528  37.134  -7.088  1.00  0.00           C  
ATOM   2459  C   SER   345      12.790  35.784  -7.783  1.00  0.00           C  
ATOM   2460  O   SER   345      13.736  35.649  -8.566  1.00  0.00           O  
ATOM   2461  CB  SER   345      12.125  38.266  -8.051  1.00  0.00           C  
ATOM   2462  OG  SER   345      12.007  39.491  -7.342  1.00  0.00           O  
ATOM   2463  N   PHE   346      11.803  34.893  -7.753  1.00  0.00           N  
ATOM   2464  CA  PHE   346      11.961  33.577  -8.363  1.00  0.00           C  
ATOM   2465  C   PHE   346      12.057  33.642  -9.880  1.00  0.00           C  
ATOM   2466  O   PHE   346      12.532  32.711 -10.535  1.00  0.00           O  
ATOM   2467  CB  PHE   346      10.875  32.499  -8.248  1.00  0.00           C  
ATOM   2468  CG  PHE   346       9.699  32.962  -9.037  1.00  0.00           C  
ATOM   2469  CD1 PHE   346       9.594  32.737 -10.428  1.00  0.00           C  
ATOM   2470  CD2 PHE   346       8.649  33.645  -8.395  1.00  0.00           C  
ATOM   2471  CE1 PHE   346       8.463  33.180 -11.173  1.00  0.00           C  
ATOM   2472  CE2 PHE   346       7.505  34.100  -9.118  1.00  0.00           C  
ATOM   2473  CZ  PHE   346       7.414  33.867 -10.515  1.00  0.00           C  
ATOM   2474  N   GLN   347      11.608  34.746 -10.469  1.00  0.00           N  
ATOM   2475  CA  GLN   347      11.662  34.883 -11.919  1.00  0.00           C  
ATOM   2476  C   GLN   347      12.986  35.489 -12.378  1.00  0.00           C  
ATOM   2477  O   GLN   347      13.273  35.607 -13.573  1.00  0.00           O  
ATOM   2478  CB  GLN   347      10.715  35.799 -12.700  1.00  0.00           C  
ATOM   2479  CG  GLN   347      11.053  37.285 -12.563  1.00  0.00           C  
ATOM   2480  CD  GLN   347      10.084  38.070 -13.436  1.00  0.00           C  
ATOM   2481  OE1 GLN   347       9.270  37.493 -14.156  1.00  0.00           O  
ATOM   2482  NE2 GLN   347      10.118  39.429 -13.419  1.00  0.00           N  
ATOM   2483  N   ALA   348      13.809  35.882 -11.414  1.00  0.00           N  
ATOM   2484  CA  ALA   348      15.099  36.491 -11.705  1.00  0.00           C  
ATOM   2485  C   ALA   348      16.206  35.468 -11.964  1.00  0.00           C  
ATOM   2486  O   ALA   348      16.368  34.482 -11.240  1.00  0.00           O  
ATOM   2487  CB  ALA   348      15.563  37.394 -10.567  1.00  0.00           C  
ATOM   2488  N   GLU   349      16.984  35.704 -13.015  1.00  0.00           N  
ATOM   2489  CA  GLU   349      18.110  34.836 -13.336  1.00  0.00           C  
ATOM   2490  C   GLU   349      19.382  35.663 -13.200  1.00  0.00           C  
ATOM   2491  O   GLU   349      19.493  36.773 -13.727  1.00  0.00           O  
ATOM   2492  CB  GLU   349      18.228  34.242 -14.743  1.00  0.00           C  
ATOM   2493  CG  GLU   349      17.089  33.284 -15.098  1.00  0.00           C  
ATOM   2494  CD  GLU   349      17.321  32.783 -16.517  1.00  0.00           C  
ATOM   2495  OE1 GLU   349      17.454  33.639 -17.432  1.00  0.00           O  
ATOM   2496  OE2 GLU   349      17.368  31.538 -16.704  1.00  0.00           O  
ATOM   2497  N   ILE   350      20.365  35.128 -12.485  1.00  0.00           N  
ATOM   2498  CA  ILE   350      21.628  35.828 -12.300  1.00  0.00           C  
ATOM   2499  C   ILE   350      22.795  34.961 -12.751  1.00  0.00           C  
ATOM   2500  O   ILE   350      23.001  33.841 -12.276  1.00  0.00           O  
ATOM   2501  CB  ILE   350      22.372  36.271 -11.020  1.00  0.00           C  
ATOM   2502  CG1 ILE   350      21.543  37.202 -10.120  1.00  0.00           C  
ATOM   2503  CG2 ILE   350      23.674  37.039 -11.302  1.00  0.00           C  
ATOM   2504  CD1 ILE   350      21.167  38.523 -10.791  1.00  0.00           C  
ATOM   2505  N   SER   351      23.577  35.485 -13.686  1.00  0.00           N  
ATOM   2506  CA  SER   351      24.743  34.784 -14.198  1.00  0.00           C  
ATOM   2507  C   SER   351      25.933  35.694 -13.949  1.00  0.00           C  
ATOM   2508  O   SER   351      25.928  36.878 -14.296  1.00  0.00           O  
ATOM   2509  CB  SER   351      25.074  34.453 -15.655  1.00  0.00           C  
ATOM   2510  OG  SER   351      26.336  33.806 -15.734  1.00  0.00           O  
ATOM   2511  N   PRO   352      27.058  35.094 -13.373  1.00  0.00           N  
ATOM   2512  CA  PRO   352      28.170  35.972 -12.985  1.00  0.00           C  
ATOM   2513  C   PRO   352      28.015  37.326 -13.667  1.00  0.00           C  
ATOM   2514  O   PRO   352      27.697  37.376 -14.866  1.00  0.00           O  
ATOM   2515  CB  PRO   352      29.386  35.231 -13.491  1.00  0.00           C  
ATOM   2516  CG  PRO   352      28.970  33.775 -13.336  1.00  0.00           C  
ATOM   2517  CD  PRO   352      27.538  33.772 -13.818  1.00  0.00           C  
ATOM   2518  N   ILE   353      28.231  38.403 -12.909  1.00  0.00           N  
ATOM   2519  CA  ILE   353      28.142  39.767 -13.452  1.00  0.00           C  
ATOM   2520  C   ILE   353      29.233  39.936 -14.503  1.00  0.00           C  
ATOM   2521  O   ILE   353      30.305  39.354 -14.369  1.00  0.00           O  
ATOM   2522  CB  ILE   353      28.372  40.809 -12.351  1.00  0.00           C  
ATOM   2523  CG1 ILE   353      27.254  40.843 -11.296  1.00  0.00           C  
ATOM   2524  CG2 ILE   353      28.469  42.250 -12.881  1.00  0.00           C  
ATOM   2525  CD1 ILE   353      27.605  41.675 -10.063  1.00  0.00           C  
ATOM   2526  N   ALA   354      28.969  40.725 -15.567  1.00  0.00           N  
ATOM   2527  CA  ALA   354      29.983  40.930 -16.625  1.00  0.00           C  
ATOM   2528  C   ALA   354      31.335  41.362 -16.069  1.00  0.00           C  
ATOM   2529  O   ALA   354      32.391  40.875 -16.491  1.00  0.00           O  
ATOM   2530  CB  ALA   354      29.333  42.010 -17.518  1.00  0.00           C  
ATOM   2531  N   LYS   355      31.296  42.276 -15.107  1.00  0.00           N  
ATOM   2532  CA  LYS   355      32.502  42.794 -14.467  1.00  0.00           C  
ATOM   2533  C   LYS   355      33.368  41.727 -13.809  1.00  0.00           C  
ATOM   2534  O   LYS   355      34.576  41.923 -13.626  1.00  0.00           O  
ATOM   2535  CB  LYS   355      32.138  43.827 -13.402  1.00  0.00           C  
ATOM   2536  CG  LYS   355      31.585  45.131 -13.981  1.00  0.00           C  
ATOM   2537  CD  LYS   355      32.621  45.943 -14.761  1.00  0.00           C  
ATOM   2538  CE  LYS   355      32.102  47.301 -15.238  1.00  0.00           C  
ATOM   2539  NZ  LYS   355      33.144  47.992 -16.029  1.00  0.00           N  
ATOM   2540  N   LEU   356      32.743  40.608 -13.433  1.00  0.00           N  
ATOM   2541  CA  LEU   356      33.457  39.518 -12.771  1.00  0.00           C  
ATOM   2542  C   LEU   356      33.917  38.429 -13.743  1.00  0.00           C  
ATOM   2543  O   LEU   356      34.507  37.453 -13.307  1.00  0.00           O  
ATOM   2544  CB  LEU   356      32.534  38.883 -11.711  1.00  0.00           C  
ATOM   2545  CG  LEU   356      32.116  39.854 -10.605  1.00  0.00           C  
ATOM   2546  CD1 LEU   356      31.121  39.290  -9.592  1.00  0.00           C  
ATOM   2547  CD2 LEU   356      33.259  40.369  -9.732  1.00  0.00           C  
ATOM   2548  N   TYR   357      33.653  38.598 -15.044  1.00  0.00           N  
ATOM   2549  CA  TYR   357      34.005  37.602 -16.056  1.00  0.00           C  
ATOM   2550  C   TYR   357      34.917  38.188 -17.128  1.00  0.00           C  
ATOM   2551  O   TYR   357      34.731  39.330 -17.546  1.00  0.00           O  
ATOM   2552  CB  TYR   357      32.730  37.039 -16.730  1.00  0.00           C  
ATOM   2553  CG  TYR   357      33.166  36.073 -17.777  1.00  0.00           C  
ATOM   2554  CD1 TYR   357      33.576  34.785 -17.409  1.00  0.00           C  
ATOM   2555  CD2 TYR   357      33.173  36.419 -19.146  1.00  0.00           C  
ATOM   2556  CE1 TYR   357      33.993  33.842 -18.370  1.00  0.00           C  
ATOM   2557  CE2 TYR   357      33.594  35.473 -20.136  1.00  0.00           C  
ATOM   2558  CZ  TYR   357      34.000  34.187 -19.726  1.00  0.00           C  
ATOM   2559  OH  TYR   357      34.417  33.246 -20.642  1.00  0.00           O  
ATOM   2560  N   ASP   358      35.891  37.394 -17.572  1.00  0.00           N  
ATOM   2561  CA  ASP   358      36.842  37.842 -18.589  1.00  0.00           C  
ATOM   2562  C   ASP   358      37.470  36.618 -19.244  1.00  0.00           C  
ATOM   2563  O   ASP   358      37.184  35.485 -18.866  1.00  0.00           O  
ATOM   2564  CB  ASP   358      37.928  38.711 -17.956  1.00  0.00           C  
ATOM   2565  CG  ASP   358      38.749  39.330 -19.078  1.00  0.00           C  
ATOM   2566  OD1 ASP   358      38.282  39.283 -20.248  1.00  0.00           O  
ATOM   2567  OD2 ASP   358      39.853  39.858 -18.781  1.00  0.00           O  
ATOM   2568  N   GLY   359      36.629  35.757 -19.807  1.00  0.00           N  
ATOM   2569  CA  GLY   359      37.126  34.570 -20.472  1.00  0.00           C  
ATOM   2570  C   GLY   359      37.205  33.362 -19.568  1.00  0.00           C  
ATOM   2571  O   GLY   359      37.881  32.373 -19.866  1.00  0.00           O  
ATOM   2572  N   LYS   360      36.512  33.418 -18.439  1.00  0.00           N  
ATOM   2573  CA  LYS   360      36.531  32.307 -17.505  1.00  0.00           C  
ATOM   2574  C   LYS   360      35.302  31.395 -17.582  1.00  0.00           C  
ATOM   2575  O   LYS   360      34.174  31.830 -17.829  1.00  0.00           O  
ATOM   2576  CB  LYS   360      36.541  32.559 -15.994  1.00  0.00           C  
ATOM   2577  CG  LYS   360      37.819  33.237 -15.497  1.00  0.00           C  
ATOM   2578  CD  LYS   360      37.815  33.525 -13.994  1.00  0.00           C  
ATOM   2579  CE  LYS   360      39.073  34.247 -13.506  1.00  0.00           C  
ATOM   2580  NZ  LYS   360      38.969  34.519 -12.055  1.00  0.00           N  
ATOM   2581  N   PRO   361      35.533  30.106 -17.366  1.00  0.00           N  
ATOM   2582  CA  PRO   361      34.474  29.110 -17.375  1.00  0.00           C  
ATOM   2583  C   PRO   361      33.738  29.308 -16.050  1.00  0.00           C  
ATOM   2584  O   PRO   361      34.318  29.159 -14.971  1.00  0.00           O  
ATOM   2585  CB  PRO   361      34.013  27.684 -17.065  1.00  0.00           C  
ATOM   2586  CG  PRO   361      34.776  27.034 -15.909  1.00  0.00           C  
ATOM   2587  CD  PRO   361      36.234  27.485 -15.807  1.00  0.00           C  
ATOM   2588  N   PRO   362      32.453  29.645 -16.100  1.00  0.00           N  
ATOM   2589  CA  PRO   362      31.717  29.911 -14.869  1.00  0.00           C  
ATOM   2590  C   PRO   362      30.297  29.346 -14.737  1.00  0.00           C  
ATOM   2591  O   PRO   362      29.772  28.675 -15.630  1.00  0.00           O  
ATOM   2592  CB  PRO   362      30.912  30.903 -14.026  1.00  0.00           C  
ATOM   2593  CG  PRO   362      30.190  31.965 -14.858  1.00  0.00           C  
ATOM   2594  CD  PRO   362      30.963  32.397 -16.105  1.00  0.00           C  
ATOM   2595  N   ASP   363      29.698  29.645 -13.497  1.00  0.00           N  
ATOM   2596  CA  ASP   363      28.306  29.199 -13.414  1.00  0.00           C  
ATOM   2597  C   ASP   363      27.515  29.606 -14.658  1.00  0.00           C  
ATOM   2598  O   ASP   363      27.725  30.678 -15.185  1.00  0.00           O  
ATOM   2599  CB  ASP   363      27.587  29.858 -12.258  1.00  0.00           C  
ATOM   2600  CG  ASP   363      26.172  29.300 -12.204  1.00  0.00           C  
ATOM   2601  OD1 ASP   363      26.028  28.080 -11.921  1.00  0.00           O  
ATOM   2602  OD2 ASP   363      25.217  30.085 -12.446  1.00  0.00           O  
ATOM   2603  N   GLU   364      26.577  28.751 -15.110  1.00  0.00           N  
ATOM   2604  CA  GLU   364      25.754  29.058 -16.282  1.00  0.00           C  
ATOM   2605  C   GLU   364      24.579  29.868 -15.763  1.00  0.00           C  
ATOM   2606  O   GLU   364      24.302  29.881 -14.558  1.00  0.00           O  
ATOM   2607  CB  GLU   364      25.354  27.668 -16.792  1.00  0.00           C  
ATOM   2608  CG  GLU   364      26.541  26.826 -17.264  1.00  0.00           C  
ATOM   2609  CD  GLU   364      26.006  25.484 -17.742  1.00  0.00           C  
ATOM   2610  OE1 GLU   364      24.775  25.254 -17.601  1.00  0.00           O  
ATOM   2611  OE2 GLU   364      26.821  24.671 -18.255  1.00  0.00           O  
ATOM   2612  N   LYS   365      23.854  30.550 -16.650  1.00  0.00           N  
ATOM   2613  CA  LYS   365      22.723  31.346 -16.147  1.00  0.00           C  
ATOM   2614  C   LYS   365      21.486  30.570 -15.767  1.00  0.00           C  
ATOM   2615  O   LYS   365      21.096  29.684 -16.508  1.00  0.00           O  
ATOM   2616  CB  LYS   365      22.442  32.312 -17.298  1.00  0.00           C  
ATOM   2617  CG  LYS   365      21.308  33.297 -17.005  1.00  0.00           C  
ATOM   2618  CD  LYS   365      21.089  34.327 -18.115  1.00  0.00           C  
ATOM   2619  CE  LYS   365      19.952  35.308 -17.824  1.00  0.00           C  
ATOM   2620  NZ  LYS   365      19.826  36.280 -18.934  1.00  0.00           N  
ATOM   2621  N   ASN   366      20.896  30.911 -14.609  1.00  0.00           N  
ATOM   2622  CA  ASN   366      19.672  30.281 -14.099  1.00  0.00           C  
ATOM   2623  C   ASN   366      18.846  31.243 -13.255  1.00  0.00           C  
ATOM   2624  O   ASN   366      19.400  32.146 -12.624  1.00  0.00           O  
ATOM   2625  CB  ASN   366      19.988  29.051 -13.224  1.00  0.00           C  
ATOM   2626  CG  ASN   366      20.610  27.986 -14.116  1.00  0.00           C  
ATOM   2627  OD1 ASN   366      19.919  27.326 -14.890  1.00  0.00           O  
ATOM   2628  ND2 ASN   366      21.950  27.762 -14.057  1.00  0.00           N  
ATOM   2629  N   HIS   367      17.516  31.118 -13.265  1.00  0.00           N  
ATOM   2630  CA  HIS   367      16.731  31.959 -12.355  1.00  0.00           C  
ATOM   2631  C   HIS   367      16.905  31.257 -10.993  1.00  0.00           C  
ATOM   2632  O   HIS   367      17.400  30.123 -10.932  1.00  0.00           O  
ATOM   2633  CB  HIS   367      15.219  31.951 -12.676  1.00  0.00           C  
ATOM   2634  CG  HIS   367      14.895  32.600 -13.989  1.00  0.00           C  
ATOM   2635  ND1 HIS   367      13.654  32.549 -14.590  1.00  0.00           N  
ATOM   2636  CD2 HIS   367      15.664  33.330 -14.831  1.00  0.00           C  
ATOM   2637  CE1 HIS   367      13.661  33.200 -15.713  1.00  0.00           C  
ATOM   2638  NE2 HIS   367      14.873  33.691 -15.894  1.00  0.00           N  
ATOM   2639  N   TYR   368      16.496  31.928  -9.918  1.00  0.00           N  
ATOM   2640  CA  TYR   368      16.591  31.366  -8.583  1.00  0.00           C  
ATOM   2641  C   TYR   368      15.822  30.018  -8.532  1.00  0.00           C  
ATOM   2642  O   TYR   368      16.318  29.020  -7.996  1.00  0.00           O  
ATOM   2643  CB  TYR   368      16.020  32.408  -7.588  1.00  0.00           C  
ATOM   2644  CG  TYR   368      16.094  31.812  -6.224  1.00  0.00           C  
ATOM   2645  CD1 TYR   368      17.316  31.788  -5.540  1.00  0.00           C  
ATOM   2646  CD2 TYR   368      14.953  31.271  -5.591  1.00  0.00           C  
ATOM   2647  CE1 TYR   368      17.425  31.236  -4.248  1.00  0.00           C  
ATOM   2648  CE2 TYR   368      15.047  30.706  -4.278  1.00  0.00           C  
ATOM   2649  CZ  TYR   368      16.294  30.699  -3.623  1.00  0.00           C  
ATOM   2650  OH  TYR   368      16.433  30.162  -2.361  1.00  0.00           O  
ATOM   2651  N   GLY   369      14.616  29.971  -9.101  1.00  0.00           N  
ATOM   2652  CA  GLY   369      13.846  28.711  -9.115  1.00  0.00           C  
ATOM   2653  C   GLY   369      14.575  27.585  -9.851  1.00  0.00           C  
ATOM   2654  O   GLY   369      14.564  26.431  -9.426  1.00  0.00           O  
ATOM   2655  N   THR   370      15.178  27.920 -10.985  1.00  0.00           N  
ATOM   2656  CA  THR   370      15.895  26.950 -11.796  1.00  0.00           C  
ATOM   2657  C   THR   370      17.114  26.430 -11.080  1.00  0.00           C  
ATOM   2658  O   THR   370      17.494  25.269 -11.218  1.00  0.00           O  
ATOM   2659  CB  THR   370      16.317  27.616 -13.113  1.00  0.00           C  
ATOM   2660  OG1 THR   370      15.170  28.035 -13.837  1.00  0.00           O  
ATOM   2661  CG2 THR   370      17.114  26.610 -13.960  1.00  0.00           C  
ATOM   2662  N   HIS   371      17.740  27.309 -10.316  1.00  0.00           N  
ATOM   2663  CA  HIS   371      18.934  26.927  -9.550  1.00  0.00           C  
ATOM   2664  C   HIS   371      18.552  25.910  -8.464  1.00  0.00           C  
ATOM   2665  O   HIS   371      19.214  24.889  -8.288  1.00  0.00           O  
ATOM   2666  CB  HIS   371      19.531  28.181  -8.913  1.00  0.00           C  
ATOM   2667  CG  HIS   371      20.713  27.906  -8.039  1.00  0.00           C  
ATOM   2668  ND1 HIS   371      21.891  27.383  -8.525  1.00  0.00           N  
ATOM   2669  CD2 HIS   371      20.882  28.055  -6.701  1.00  0.00           C  
ATOM   2670  CE1 HIS   371      22.739  27.223  -7.519  1.00  0.00           C  
ATOM   2671  NE2 HIS   371      22.147  27.622  -6.404  1.00  0.00           N  
ATOM   2672  N   PHE   372      17.486  26.210  -7.735  1.00  0.00           N  
ATOM   2673  CA  PHE   372      16.988  25.300  -6.698  1.00  0.00           C  
ATOM   2674  C   PHE   372      16.678  23.970  -7.383  1.00  0.00           C  
ATOM   2675  O   PHE   372      17.155  22.922  -6.959  1.00  0.00           O  
ATOM   2676  CB  PHE   372      15.718  25.892  -6.057  1.00  0.00           C  
ATOM   2677  CG  PHE   372      15.230  24.915  -5.044  1.00  0.00           C  
ATOM   2678  CD1 PHE   372      15.814  24.811  -3.761  1.00  0.00           C  
ATOM   2679  CD2 PHE   372      14.156  24.060  -5.354  1.00  0.00           C  
ATOM   2680  CE1 PHE   372      15.338  23.876  -2.797  1.00  0.00           C  
ATOM   2681  CE2 PHE   372      13.660  23.114  -4.407  1.00  0.00           C  
ATOM   2682  CZ  PHE   372      14.256  23.022  -3.123  1.00  0.00           C  
ATOM   2683  N   THR   373      15.909  24.002  -8.474  1.00  0.00           N  
ATOM   2684  CA  THR   373      15.586  22.754  -9.164  1.00  0.00           C  
ATOM   2685  C   THR   373      16.836  21.958  -9.600  1.00  0.00           C  
ATOM   2686  O   THR   373      16.871  20.734  -9.483  1.00  0.00           O  
ATOM   2687  CB  THR   373      14.675  23.028 -10.376  1.00  0.00           C  
ATOM   2688  OG1 THR   373      13.450  23.603  -9.946  1.00  0.00           O  
ATOM   2689  CG2 THR   373      14.388  21.705 -11.106  1.00  0.00           C  
ATOM   2690  N   ASN   374      17.868  22.642 -10.089  1.00  0.00           N  
ATOM   2691  CA  ASN   374      19.077  21.961 -10.519  1.00  0.00           C  
ATOM   2692  C   ASN   374      19.792  21.271  -9.351  1.00  0.00           C  
ATOM   2693  O   ASN   374      20.313  20.176  -9.496  1.00  0.00           O  
ATOM   2694  CB  ASN   374      20.012  22.959 -11.218  1.00  0.00           C  
ATOM   2695  CG  ASN   374      19.419  23.284 -12.581  1.00  0.00           C  
ATOM   2696  OD1 ASN   374      18.595  22.537 -13.108  1.00  0.00           O  
ATOM   2697  ND2 ASN   374      19.806  24.416 -13.228  1.00  0.00           N  
ATOM   2698  N   MET   375      19.832  21.919  -8.198  1.00  0.00           N  
ATOM   2699  CA  MET   375      20.463  21.316  -7.026  1.00  0.00           C  
ATOM   2700  C   MET   375      19.639  20.092  -6.578  1.00  0.00           C  
ATOM   2701  O   MET   375      20.198  19.068  -6.211  1.00  0.00           O  
ATOM   2702  CB  MET   375      20.534  22.336  -5.869  1.00  0.00           C  
ATOM   2703  CG  MET   375      21.486  23.502  -6.141  1.00  0.00           C  
ATOM   2704  SD  MET   375      23.223  23.019  -6.374  1.00  0.00           S  
ATOM   2705  CE  MET   375      23.143  23.010  -8.189  1.00  0.00           C  
ATOM   2706  N   PHE   376      18.312  20.212  -6.604  1.00  0.00           N  
ATOM   2707  CA  PHE   376      17.431  19.103  -6.205  1.00  0.00           C  
ATOM   2708  C   PHE   376      17.502  17.961  -7.227  1.00  0.00           C  
ATOM   2709  O   PHE   376      17.446  16.784  -6.858  1.00  0.00           O  
ATOM   2710  CB  PHE   376      15.984  19.597  -6.063  1.00  0.00           C  
ATOM   2711  CG  PHE   376      15.194  18.496  -5.443  1.00  0.00           C  
ATOM   2712  CD1 PHE   376      15.273  18.203  -4.063  1.00  0.00           C  
ATOM   2713  CD2 PHE   376      14.336  17.715  -6.239  1.00  0.00           C  
ATOM   2714  CE1 PHE   376      14.510  17.151  -3.478  1.00  0.00           C  
ATOM   2715  CE2 PHE   376      13.561  16.655  -5.678  1.00  0.00           C  
ATOM   2716  CZ  PHE   376      13.651  16.372  -4.291  1.00  0.00           C  
TER
